# Supplementary material for: An Ensemble Approach to Predict the Pathogenicity of Synonymous Variants
Source: Genes (Basel). 2020 Sep 21;11(9):1102. doi: 10.3390/genes11091102 (PMC7565489; doi:10.3390/genes11091102)
Supplement: Supplementary file 1 [file genes-11-01102-s001.zip]

Archive with 14 entries (13 files):
- Supplementary_data/
- __MACOSX/._Supplementary_data
- Supplementary_data/Supplementary_file_4_Analysis_using_Trainingdataset3.docx
- __MACOSX/Supplementary_data/._Supplementary_file_4_Analysis_using_Trainingdataset3.docx
- Supplementary_data/Supplementary file 2_Training_dataset_Top20F.xlsx
- __MACOSX/Supplementary_data/._Supplementary file 2_Training_dataset_Top20F.xlsx
- Supplementary_data/Supplementary_file_5_Reclassification_of_VUS-CI_sSNVs.xlsx
- __MACOSX/Supplementary_data/._Supplementary_file_5_Reclassification_of_VUS-CI_sSNVs.xlsx
- Supplementary_data/Supplementary_file_3_Sauna etal_dataset.xlsx
- __MACOSX/Supplementary_data/._Supplementary_file_3_Sauna etal_dataset.xlsx
- Supplementary_data/Supplementary file 1_5 training dataset.xlsx
- __MACOSX/Supplementary_data/._Supplementary file 1_5 training dataset.xlsx
- Supplementary_data/Supplementary file6_comparing_performing_of _more_classification_methods.docx
- __MACOSX/Supplementary_data/._Supplementary file6_comparing_performing_of _more_classification_methods.docx
