# Supplementary material for: An Ensemble Approach to Predict the Pathogenicity of Synonymous Variants
Source: Genes (Basel). 2020 Sep 21;11(9):1102. doi: 10.3390/genes11091102 (PMC7565489; doi:10.3390/genes11091102)
Supplement: Supplementary file 1 [file genes-11-01102-s001.zip › Supplementary_data/Supplementary file 2_Training_dataset_Top20F.xlsx]

## Sheet: Sheet1
chrom	pos	ref	alt	CADD	Eigen	phylop	dpsi	dpsiz	GERP++	RSCU	dRSCU	CpG	CpG_exon	SR-	SR+	MES	dMES	MES+	MES-	MES-KM	PESE+	f_premrna	TraPV3	class
1	9322332	G	A	10.43	1.52388	3.442	-0.2032	-0.693	4.27	0.4679	1.3839	0	0.6279	0.0164	0.0164	10.12	1.02	1.02	-1.02	0	0	0.2481	0.018	Pathogenic
1	11853964	C	T	22.8	1.50486	7.544	-4.3742	-2.407	4.41	0.8668	0.2664	0	0.466	0.027	0	5.28	6.29	0.56	6.29	1	0	0.4012	0.987	Pathogenic
1	11854442	C	T	0.146	-0.387089	7.406	-0.034	-0.187	-9.48	0.9026	0.5771	1	0.242	0.069	0	8.77	7.96	7.96	0	0	0.0426	0.4247	0.193	Pathogenic
1	24664177	C	T	7.944	0.631969	9.803	-1.5795	-1.75	-11.7	0.6545	0.6909	1	0.2615	0.0323	0.0323	10.67	7.75	7.75	-7.75	0	0	0.4537	0.579	Pathogenic
1	26139281	G	A	49	1.91301	9.828	-1.9564	-1.886	5.6	0.8824	0.5294	0	0.3105	0	0	9.16	0.75	0.75	-0.75	1	0	0.301	0.836	Pathogenic
1	45480678	G	A	23.8	1.84308	5.973	-4.583	-2.438	5.03	0.8455	0.309	0	0.1914	0	0	8.1	7.04	0	7.04	1	0.25	0.1871	0.102	Pathogenic
1	45966085	G	A	14.67	1.15472	6.137	-0.2032	-0.693	5.78	0.529	0.9419	0	0.8827	0	0	8.02	8.75	-3.8	8.75	1	0	0.021	0.987	Pathogenic
1	45973222	G	A	23.1	1.70509	7.928	-0.704	-1.273	4.58	0.8455	0.309	0	0.2926	0	0	8.41	4.7	-4.7	4.7	1	0	0.3233	0.944	Pathogenic
1	46660532	G	A	14.67	1.15472	6.137	-1.5555	-1.74	1.98	0.9288	0.1425	1	0.1614	0	0.05	0	0	0	0	0	0	0.1961	0.073	Pathogenic
1	55524320	G	A	15.44	1.07684	5.203	-0.5398	-1.13	4.19	0.8455	0.309	0	0.645	0	0	5.88	5.46	0	5.46	1	0	0.2446	0.996	Pathogenic
1	65867559	A	T	14.67	1.15472	6.137	-2.711	-2.091	-9.46	0.985	0.1504	0	0.3214	0.0417	0.0417	5.1	2.59	2.59	-2.59	0	0	0.0926	0.053	Pathogenic
1	68903897	T	C	13.4	1.73615	7.396	-1.2922	-1.624	4.59	1.2698	0.0212	0	0.2675	0	0.0769	9.81	8.18	8.18	0	0	0	0.4441	0.707	Pathogenic
1	94466602	C	T	9.761	1.55322	7.468	-0.1848	-0.656	2.9	0.4679	1.3839	0	0.4062	0	0	6.08	1.66	1.66	-1.66	0	0	0.064	0.01	Pathogenic
1	94502701	C	T	22	1.80441	7.871	-1.084	-1.518	5.36	0.8455	0.309	0	0.0848	0	0	8.27	7.45	0	7.45	1	0	0.3454	0.998	Pathogenic
1	94564350	C	A	18.32	1.56407	6.89	-2.4316	-2.024	5.83	0.7249	1.1269	0	0.675	0	0	8.37	4.03	-4.03	4.03	1	0.0588	0.1742	0.882	Pathogenic
1	155263229	C	T	23.3	1.4863	3.254	-0.4967	-1.088	4.54	0.912	0.4848	1	0.4681	0	0	6.86	6.84	0	6.84	1	0	0.3413	0.997	Pathogenic
1	156104724	G	A	12.91	1.57739	1.217	-0.4298	-1.017	4.66	0.4679	1.3839	0	0.668	0	0	7.1	4.53	4.53	-4.53	0	0	0.1269	0.23	Pathogenic
1	156108401	G	A	11.04	1.5019	2.041	5.1387	2.611	2.57	0.4679	1.3839	0	0.5329	0.0152	0	9.88	1.81	1.81	-1.81	0	0	0.0582	0.814	Pathogenic
1	156108404	C	T	11.84	1.64909	2.737	2.7955	2.188	2.73	0.6545	0.6909	1	0.5329	0.0152	0	8.56	0.49	0.49	-0.49	0	0.1053	0.0581	0.924	Pathogenic
1	156108488	C	T	12.03	1.71999	2.538	-0.2281	-0.739	4.69	0.8952	0.5475	0	0.5329	0	0	0	0	0	0	0	0	0.0548	0.218	Pathogenic
1	156108548	G	A	14.67	1.15472	6.137	-2.6597	-2.08	4.69	0.529	0.9419	0	0.5329	0	0	10.67	8.75	-1.57	8.75	1	0	0.0524	0.923	Pathogenic
1	161276670	C	T	14.67	1.15472	6.137	-0.2007	-0.688	3.74	0.4679	1.3839	0	0.4326	0	0	7.81	3.4	3.4	-3.4	0	0	0.4099	0.208	Pathogenic
1	200534197	C	T	14.67	1.15472	6.137	-0.6205	-1.204	5.3	0.529	0.9419	0	0.1335	0	0	8.76	8.76	-4.32	8.76	1	0	0.196	0.958	Pathogenic
1	216498841	G	T	14.67	1.15472	6.137	-0.4724	-1.064	1.9	1.2698	0.0635	1	0.3336	0.0222	0.0222	7.67	3.19	3.19	0.58	0	0	0.3924	0.633	Pathogenic
1	228362729	A	G	14.67	1.15472	6.137	-0.2032	-0.693	5.07	1.471	0.9419	0	0.674	0	0.0317	9.26	8.75	8.75	2.26	1	0.125	0.4373	0.96	Pathogenic
2	47641557	G	A	21.6	1.66558	9.461	-1.0717	-1.512	4.65	0.529	0.9419	0	0.1786	0	0	8.59	8.75	0	8.75	1	0	0.1416	0.982	Pathogenic
2	47708010	G	A	22	1.88642	8.575	-5.4763	-2.559	5.86	0.8455	0.309	0	0.144	0	0	6.36	5.86	0	5.86	1	0.0667	0.0294	0.984	Pathogenic
2	74177859	G	A	14.67	1.15472	6.137	-1.9793	-1.895	4.66	0.529	0.9419	0	0.2596	0.04	0	8.88	8.75	-6.56	8.75	1	0	0.2562	0.924	Pathogenic
2	85892846	C	A	14.67	1.15472	6.137	3.6798	2.371	-1.04	0.6545	0.3455	0	0.2972	0	0.05	9.8	7.65	7.65	-7.65	0	0	0.2645	0.726	Pathogenic
2	166901553	C	T	23.7	1.95449	7.652	-1.0478	-1.498	6.17	0.529	0.9419	0	0.2468	0.0222	0	9.99	8.75	-5	8.75	1	0	0.3385	0.993	Pathogenic
2	182543279	G	C	14.67	1.15472	6.137	-0.2032	-0.693	5.29	1.2063	0.1058	0	0.6367	0.003	0	0	0	0	0	0	0	0.4636	0.299	Pathogenic
2	189863444	G	A	14.67	1.15472	6.137	-7.6495	-2.759	5.93	0.8668	0.2664	0	0.2273	0	0	5.69	9.73	0	9.73	1	0	0.3658	0.891	Pathogenic
2	189866176	G	A	14.67	1.15472	6.137	-5.7138	-2.584	5.38	0.8668	0.2664	0	0	0	0	9.24	6.31	-6.31	6.31	1	0	0.2945	0.945	Pathogenic
2	189875616	G	A	14.67	1.15472	6.137	-1.5488	-1.738	1.75	1.1353	0.6767	1	0.31	0.0294	0	8.6	6.86	0	6.86	1	0	0.0483	0.979	Pathogenic
2	219677819	G	C	15.62	1.23155	9.462	-0.4296	-1.017	4.56	1.4211	0.9624	1	0.1999	0.04	0	10.25	3.03	-3.03	3.03	1	0	0.0657	0.947	Pathogenic
2	225368510	C	T	14.67	1.15472	6.137	-0.6586	-1.236	5.52	0.4611	0.3114	0	0.2591	0.0833	0	0	0	0	0	0	0	0.3376	0.312	Pathogenic
2	228118354	G	T	22.4	1.50111	5.131	-5.0194	-2.502	4.72	0.985	0.5263	1	0.3545	0	0	7.53	3.94	-3.94	3.94	1	0	0.4073	0.925	Pathogenic
3	25778898	G	A	11.68	-0.139176	7.558	-6.1529	-2.631	1.37	0.6545	0.6909	1	0.6778	0.0588	0	8.95	7.76	7.76	0	0	0	0.2598	0.807	Pathogenic
3	30730003	G	A	20.5	1.80617	7.83	-0.814	-1.354	4.49	0.529	0.9419	0	0.5899	0.05	0	11.08	8.75	-3.42	8.75	1	0	0.0643	0.974	Pathogenic
3	37042536	C	T	37	0.873463	8.831	-69.6262	-3.779	4.99	0.9288	0.1425	1	0.2984	0	0	4.23	1.56	-1.56	1.56	0	0	0.1273	0.17	Pathogenic
3	37059088	C	T	21.9	0.73014	8.957	-0.4321	-1.02	2.27	0.7904	0.3832	0	0.241	0.1	0.1	9.43	1.86	0.69	1.86	1	0	0.4174	0.927	Pathogenic
3	37061954	G	A	24.2	0.824791	6.137	-5.7169	-2.585	5.23	0.529	0.9419	0	0.2827	0	0	7.2	8.84	0	8.84	1	0	0.4677	0.975	Pathogenic
3	37083822	G	A	17.78	0.834424	8.817	-0.9231	-1.425	4.26	0.9026	0.5771	1	0.4848	0.1667	0	11.78	2.64	-2.64	2.64	1	0	0.1492	0.994	Pathogenic
3	37089174	G	A	23.1	1.03003	9.606	-8.6115	-2.831	4.63	0.8455	0.309	0	0.1157	0	0	3.51	6.01	0	6.01	1	0	0.0555	0.859	Pathogenic
3	37090100	G	A	22.4	1.46579	9.363	-14.4646	-3.068	3.73	0.8455	0.309	0	0.1771	0	0	7.7	6.68	0	6.68	1	0	0.0392	0.983	Pathogenic
3	38591815	C	T	1.929	1.07846	5.744	-0.2032	-0.693	3.57	0.4679	1.3839	0	0.3741	0	0	4	8.18	0	8.18	0	0	0.0222	0.04	Pathogenic
3	38655235	T	G	22.5	1.5024	9.661	-1.2677	-1.612	4.19	1.3095	0.4069	1	0.5679	0	0	5.07	2.43	-2.43	2.43	1	0	0.3535	0.94	Pathogenic
3	41275788	G	C	18.43	1.72191	6.137	-0.3795	-0.959	5.66	0.9555	0.8962	0	0.7387	0	0	7.23	3.18	-3.18	3.18	1	0	0.1502	0.898	Pathogenic
3	48608072	C	T	14.67	1.15472	6.137	-1.5156	-1.723	3.47	0.4679	1.3839	0	0.1111	0	0	8.95	3.15	-3.15	3.15	1	0	0.2111	0.985	Pathogenic
3	48615787	G	A	16.14	0.909334	5.895	-1.7726	-1.822	-3.13	0.6545	0.6909	1	0.3333	0.2	0.3333	10.07	7.76	7.76	-7.76	0	0	0.4594	0.656	Pathogenic
3	48632509	T	C	23.3	2.31125	1.527	-0.2032	-0.693	2.83	1.2698	0.0212	0	0.819	0	0.0714	6.32	4.37	0	4.37	1	0	0.0027	0.941	Pathogenic
3	70014048	G	A	10.63	1.36602	2.883	-0.2032	-0.693	2.68	1.1353	0.6767	1	0.3298	0	0.0028	11.92	7.95	7.95	1.57	0	0	0.015	0.405	Pathogenic
3	107910368	C	T	22.3	1.73553	6.707	-5.9521	-2.61	5.42	0.8668	0.2664	0	0.713	0	0	7.22	8.63	0	8.63	1	0	0.4972	0.997	Pathogenic
3	142275281	T	C	12.49	1.42379	3.464	-0.0177	-0.089	2.78	1	0	0	0.2242	0	0	7.27	0.55	-0.55	0.55	0	0	0.1728	0.61	Pathogenic
3	148744637	C	T	38	0.687821	2.935	-0.2032	-0.693	3.63	0.9418	0.1163	1	0.1355	0.0098	0	0	0	0	0	0	0	0.0226	0.019	Pathogenic
3	183966564	G	A	22.7	-0.246253	3.451	-0.2032	-0.693	5.36	0.6545	0.6909	0	0.761	0.0204	0.0204	7.07	0.75	0.75	-0.75	0	0	0.0293	0.928	Pathogenic
4	1803245	C	T	3.445	0.985814	1.685	0.9157	1.469	-3.09	0.8385	0.3231	0	0.7662	0.0526	0.027	0	0	0	0	0	0	0.4732	0.099	Pathogenic
4	1803623	G	T	7.203	1.48063	9.355	0.5251	1.157	0.937	0.7904	1.5808	0	0.6995	0	0	0	0	0	0	0	0	0.4487	0.017	Pathogenic
4	68606334	T	C	29.3	0.716855	8.812	-0.2032	-0.693	5.43	2.3713	1.9401	0	0.0793	0	0.0058	6.98	1.06	1.06	-1.06	0	0	0.1729	0.344	Pathogenic
4	68606343	G	A	27.9	0.828584	9.307	-0.2032	-0.693	5.43	0.9296	0.1407	0	0.0793	0.0058	0.0029	0	0	0	0	0	0	0.1734	0.084	Pathogenic
4	68606379	G	A	24.9	0.589375	5.846	-0.2032	-0.693	5.43	0.9296	0.1407	1	0.0793	0.0029	0	0	0	0	0	0	0	0.1753	0.047	Pathogenic
4	68606400	C	T	32	0.766723	7.393	-0.2032	-0.693	5.43	1.1353	0.6767	1	0.0793	0.0058	0.0058	0	0	0	0	0	0.011	0.1764	0.353	Pathogenic
4	76489485	C	T	14.67	1.15472	6.137	0.6329	1.256	-1.03	0.8385	0.3231	1	0.329	0.0042	0	6.22	0.33	0.33	-0.33	0	0	0.1643	0.07	Pathogenic
4	80905032	C	T	21.5	1.75784	7.648	-5.1409	-2.515	5.8	0.8455	0.309	0	0.2583	0	0	6.36	6.45	0	6.45	1	0	0.0665	0.981	Pathogenic
4	103645022	T	C	15.04	0.989163	3.071	-0.0931	-0.428	2.34	1.2698	0.0212	0	0.3545	0	0	7.76	8.18	8.18	0	0	0	0.2867	0.639	Pathogenic
5	35867519	T	A	14.67	1.15472	6.137	-0.4456	-1.035	-1.61	0.4679	0.257	0	0.3559	0.0714	0	9.45	3.81	3.81	-3.81	0	0.2857	0.4637	0.073	Pathogenic
5	42700080	A	G	10.33	1.26375	0.919	-0.2312	-0.744	3.44	1.1545	0.309	0	0.2632	0	0.0625	8.39	4.8	4.8	-4.8	0	0	0.0737	0.636	Pathogenic
5	42718223	G	A	21.6	1.7655	6.137	-8.5729	-2.826	5.72	0.8668	0.2664	0	0.3241	0.0909	0	9.01	4.68	-4.68	4.68	1	0	0.0126	0.98	Pathogenic
5	64081406	G	A	22.1	1.76874	6.137	-0.3451	-0.916	5.24	0.8455	0.309	0	0.5625	0	0	8.24	10.07	-5.81	10.07	0	0	0.0667	0.997	Pathogenic
5	74886193	G	A	10.87	1.31581	7.672	-1.1679	-1.564	4.17	0.912	0.4848	1	0.2636	0.1111	0	0	0	0	0	0	0.1429	0.1075	0.236	Pathogenic
5	74886250	G	A	8.317	1.17013	9.029	-0.3625	-0.938	1.47	0.529	0.9419	0	0.2636	0.0588	0	0	0	0	0	0	0	0.1068	0.176	Pathogenic
5	74892210	G	A	17.07	1.40328	2.129	-0.0372	-0.204	2.89	0.8668	0.2664	0	0.2257	0.0112	0	0	0	0	0	0	0	0.0391	0.074	Pathogenic
5	112162944	G	A	14.67	1.15472	6.137	-0.3646	-0.941	4.63	0.8455	0.309	0	0.1705	0	0	8.39	4.8	-4.8	4.8	1	0	0.1422	0.925	Pathogenic
5	112170861	A	C	22.9	1.99288	6.137	-0.1095	-0.477	5.76	0.8668	0.2664	0	0.1667	0.0556	0	9.79	2.86	-2.86	2.86	1	0	0.1753	0.924	Pathogenic
5	125903988	C	T	23.4	1.76855	9.477	-0.2032	-0.693	5.22	1.2063	0.0635	1	0.3101	0.04	0	7.88	2.53	-2.53	2.53	1	0	0.1022	0.955	Pathogenic
5	148427425	C	T	12.83	1.6181	8.589	-0.2274	-0.738	5.16	0.4679	1.3839	0	0.1441	0	0	9.79	3.08	3.08	-3.08	0	0	0.494	0.382	Pathogenic
5	177576800	C	T	16.71	1.34982	4.578	-0.6272	-1.209	4.51	0.8668	0.2664	0	0.3932	0	0	9.6	8.75	-3.71	8.75	1	0	0.189	0.954	Pathogenic
5	89940686	G	A	14.67	1.15472	6.137	-0.2032	-0.693	5.55	0.4679	1.3839	0	0.2576	0.0154	0	0	0	0	0	0	0	0.0744	0.045	Pathogenic
6	99347144	C	T	21.1	1.70553	7.697	-0.2317	-0.745	5.3	0.8455	0.309	0	0.4597	0	0	7.66	4.44	-4.44	4.44	1	0.125	0.344	0.927	Pathogenic
7	91855996	C	T	14.67	1.15472	6.137	2.8564	2.203	5.17	0.9026	0.5771	1	0.6875	0	0.0625	5.16	5.88	5.88	0	0	0.375	0.263	0.792	Pathogenic
7	95951254	C	T	41	0.942317	6.137	-26.1487	-3.3	5.66	0.8668	0.2664	0	0.2979	0	0	10.72	8.19	-1.01	8.19	1	0	0.4097	0.499	Pathogenic
7	117246807	G	A	18.59	2.29773	2.765	-0.2032	-0.693	3.16	0.8668	0.2664	0	0.9156	0	0	9.24	6.31	-6.31	6.31	1	0	0.001	0.861	Pathogenic
7	117254767	G	A	23.4	1.85734	6.137	-0.0958	-0.436	5.4	0.529	0.9419	0	0	0	0	9.8	8.75	-2.36	8.75	1	0	0.3281	0.932	Pathogenic
7	117267824	G	A	23.4	1.86525	9.644	-0.9779	-1.458	5.9	0.4611	0.3114	0	0	0	0	10.47	2.68	-2.68	2.68	1	0	0.2859	0.845	Pathogenic
7	150647254	A	T	23.1	1.14635	7.865	-4.433	-2.414	5.86	1.291	0.0212	0	0.3483	0.0286	0	6.65	4.28	-4.28	4.28	1	0	0.2167	0.976	Pathogenic
7	150878320	G	A	27.3	1.1006	9.337	-6.307	-2.644	4.91	1	0.3455	0	0.2631	0.0061	0	6.23	8.18	0	8.18	0	0	0.0255	0.783	Pathogenic
7	81381566	C	T	14.67	1.15472	6.137	-0.1152	-0.494	-6.99	0.985	0.4361	1	0.5068	0.0102	0	8.68	0.12	-0.12	0.12	0	0	0.4734	0.009	Pathogenic
8	11565848	C	A	16.64	0.0532838	6.72	0.0197	0.133	2.17	0.912	0.6869	0	0.9195	0	0	0	0	0	0	0	0	0.0741	0.02	Pathogenic
8	11615918	C	T	18.98	1.58814	3.061	-0.2032	-0.693	4.27	0.8952	0.5475	0	0.3796	0	0.007	0	0	0	0	0	0	0.0285	0.205	Pathogenic
8	30924605	A	G	11.6	1.45858	3.508	0.3325	0.937	3.5	1.1332	0.2664	0	0.1344	0	0.0455	8.89	3.01	3.01	-3.01	0	0.0588	0.2407	0.165	Pathogenic
8	42693458	G	A	14.67	1.15472	6.137	-0.2032	-0.693	5.37	0.8385	0.3231	0	0.2792	0.0061	0	0	0	0	0	0	0	0.2464	0.353	Pathogenic
8	94770787	C	G	23.7	0.620166	2.009	4.599	2.531	5.82	0.3255	0.984	1	0.2256	0.0667	0	6.79	1.18	-1.18	1.18	0	0	0.0587	0.062	Pathogenic
8	100147961	G	A	22.4	1.86528	6.137	-4.2667	-2.391	5.36	0.8668	0.2664	0	0.8492	0.0714	0	6.12	8.76	0	8.76	1	0	0.1417	0.992	Pathogenic
8	103251055	C	T	22	2.3912	1.634	-0.2032	-0.693	3.47	0.8455	0.309	0	0.8782	0	0	8.39	4.8	-4.8	4.8	1	0	0.0084	0.99	Pathogenic
8	145008166	C	T	22.3	2.34477	6.142	-0.9895	-1.465	3.84	0.9026	0.5771	1	0.6267	0	0	8.99	6.08	-6.08	6.08	1	0	0.3063	0.996	Pathogenic
8	145584017	C	T	14.75	1.60342	6.141	-0.2359	-0.752	3.98	0.7725	1.5988	0	0.2831	0.0063	0.0063	0	0	0	0	0	0	0.3443	0.234	Pathogenic
9	21971029	C	T	41	0.773704	0.121	-1.1723	-1.566	5.01	0.4311	1.9401	0	0.8739	0.029	0.0147	2.64	7.96	7.96	0	0	0	0.1226	0.289	Pathogenic
9	21971098	C	G	34	0.774683	6.881	0.2541	0.819	5.93	1.2962	0.8445	1	0.8739	0	0.0147	0	0	0	0	0	0	0.1252	0.112	Pathogenic
9	34648848	G	A	21.4	2.25157	1.413	1.6311	1.835	3.1	1.4427	0.5475	1	0.297	0	0	3.75	0.34	-0.34	0.34	0	0	0.2682	0.053	Pathogenic
9	90584834	C	T	16.46	1.18637	5.586	0.2524	0.817	-2.7	0.6561	0.5503	0	0.4758	0	0.1034	0	0	0	0	0	0	0.4354	0.094	Pathogenic
9	104125109	G	C	47	0.89473	6.137	-68.6641	-3.735	4.7	1.291	0.0212	0	0.4049	0	0	10.39	8.18	-0.38	8.18	1	0	0.4167	0.405	Pathogenic
9	130263290	G	A	1.482	0.19602	0.145	-0.2032	-0.693	0.85	0.3255	0.984	1	0.122	0.0036	0.0036	0	0	0	0	0	0	0.098	0.067	Pathogenic
9	130435540	G	A	13.76	0.952012	1.242	0.1075	0.506	2.2	0.8455	0.309	0	0.3541	0	0	0	0	0	0	0	0	0.0486	0.122	Pathogenic
9	130581901	C	G	21.2	1.72651	9.873	-6.9386	-2.698	4.66	0.529	0.9419	0	0.3411	0	0	9.79	5.33	-5.33	5.33	1	0	0.2417	0.999	Pathogenic
9	130586583	C	T	19.72	1.11285	2.93	-3.7812	-2.31	3.44	1.1005	0.1058	0	0.8864	0	0	7.62	4.1	0.44	4.1	1	0	0.1161	0.908	Pathogenic
9	140127856	G	A	20.8	1.16716	1.912	-1.8748	-1.859	4.53	0.912	0.4848	1	0.6045	0	0	9.63	4.94	-4.94	4.94	1	0	0.2339	0.992	Pathogenic
9	140128174	G	A	22.5	2.11479	7.013	-0.1683	-0.621	2.55	0.529	0.9419	0	0.6036	0	0	10.07	8.75	-4.22	8.75	1	0	0.4567	0.974	Pathogenic
9	34647661	T	C	11.95	1.02873	3.339	-3.1716	-2.193	1.14	1.1064	0.6547	1	0.6429	0	0	9.35	5.26	-5.26	5.26	1	0	0.4881	0.994	Pathogenic
10	27826978	T	C	14.75	1.18819	7.668	-0.2032	-0.693	6.16	1.1127	0.2255	0	0.1282	0	0.0022	0	0	0	0	0	0	0.11	0.088	Pathogenic
10	73544857	G	A	14.67	1.15472	6.137	-8.6939	-2.836	4.41	1.1353	0.6767	1	0.6573	0.0263	0	7.68	7.12	0	7.12	1	0	0.0737	0.837	Pathogenic
10	76781764	G	A	17.21	1.45077	5.504	-0.4392	-1.028	1.48	1.1064	0.6547	1	0.3919	0.0385	0.0196	6.17	7.96	7.96	0	0	0	0.0515	0.1	Pathogenic
10	99361747	G	A	14.67	1.15472	6.137	-6.6156	-2.67	5.23	0.912	0.4848	1	0.4937	0	0	8.02	4.73	-4.73	4.73	1	0	0.3798	0.995	Pathogenic
10	102749444	C	T	18.62	1.51482	3.305	-0.0154	-0.074	2.79	1.062	0.5368	0	0.3573	0	0.0278	8.25	0.22	-0.22	0.22	0	0.0526	0.3132	0.094	Pathogenic
10	105797446	G	A	1.937	-0.0805764	3.293	-2.2206	-1.966	-10.4	0.6545	0.6909	1	0.4646	0.0323	0	9.22	7.75	7.75	-1.02	0	0	0.1174	0.513	Pathogenic
10	123276885	C	T	14.67	1.15472	6.137	-1.4853	-1.71	5.86	0.912	0.4848	1	0.875	0	0.0952	8.55	7.96	7.96	-1.76	0	0	0.3251	0.786	Pathogenic
11	2604775	G	A	21.1	1.44576	8.628	-2.3396	-1.998	3.82	0.912	0.4848	1	0.6099	0	0	9	4.47	-1.33	4.47	1	0	0.3429	0.979	Pathogenic
11	2604775	G	C	20.5	1.44576	8.628	-3.3322	-2.226	3.82	1.5988	1.1717	1	0.6099	0	0	9	3.98	-0.49	3.98	1	0	0.3429	0.929	Pathogenic
11	3832535	C	T	28.2	0.54492	5.399	1.5905	1.818	4.93	0.8873	0.2255	1	0.3977	0	0	8.6	1.47	-1.47	1.47	0	0	0.474	0.285	Pathogenic
11	3846254	G	C	23.1	0.0758763	2.282	-2.82	-2.113	4.34	1.3095	0.984	1	0.7032	0	0	0	0	0	0	0	0	0.0734	0.026	Pathogenic
11	5248162	G	A	23.7	1.78051	3.149	-0.2032	-0.693	5.24	0.6545	0.6909	0	0.1989	0	0.04	8.08	7.76	7.76	3.69	0	0	0.0863	0.97	Pathogenic
11	18333461	C	T	22.6	1.70506	5.619	-4.5963	-2.439	5.07	1.291	0.0212	0	0.2925	0	0.0625	9.21	3.48	-0.91	3.48	1	0	0.2357	0.992	Pathogenic
11	62458604	G	A	35	0.569779	4.436	-47.0501	-3.522	4.07	1.1245	0.185	1	0.7882	0.0833	0	0	0	0	0	0	0.3077	0.0545	0.092	Pathogenic
11	67816548	G	A	19.32	1.17607	4.254	-0.7983	-1.343	0.937	0.4679	1.3839	0	0.4038	0	0	9.86	0.85	-0.85	0.85	1	0	0.1531	0.114	Pathogenic
11	102980498	G	T	22.2	2.57442	6.137	-0.2032	-0.693	5.61	0.985	0.5263	1	0.7712	0.0192	0	9.91	6.98	-6.98	6.98	1	0	0.0009	0.925	Pathogenic
11	102999734	G	A	20.5	1.63153	9.346	-2.9331	-2.139	4.47	0.8668	0.2664	0	0	0	0	8.88	4.82	-4.82	4.82	1	0	0.0529	0.933	Pathogenic
11	108151895	G	A	22.2	1.95518	6.137	-3.6391	-2.282	6.13	0.8668	0.2664	0	0.3135	0	0	7.84	6.39	0	6.39	1	0	0.3988	0.97	Pathogenic
11	111965539	C	T	41	1.15476	8.935	-0.2032	-0.693	4.85	0.9296	0.1407	0	0.1746	0.0098	0	0	0	0	0	0	0.0323	0.1098	0.314	Pathogenic
11	111965575	C	T	36	0.922813	3.477	-0.2032	-0.693	3.9	0.9138	0.1724	0	0.1746	0	0	5.13	1.64	-1.64	1.64	0	0	0.1058	0.255	Pathogenic
11	118133669	G	A	14.67	1.15472	6.137	0.4575	1.088	4.69	0.4611	0.0299	0	0.3724	0.0385	0	5.48	0.84	-0.84	0.84	0	0	0.2075	0.033	Pathogenic
12	40692290	A	G	14.67	1.15472	6.137	0.0737	0.395	1.83	0.7725	0.3114	0	0.1113	0.0357	0	0	0	0	0	0	0	0.4907	0.017	Pathogenic
12	88505003	A	G	18.36	1.79306	4.054	0.2705	0.847	5.86	1.0582	0.1163	1	0.2609	0.0556	0.0556	0	0	0	0	0	0.0833	0.3326	0.049	Pathogenic
12	102122887	A	G	18.85	1.24034	6.814	-0.1486	-0.578	2.38	1.4211	0.4361	0	0	0	0	10.43	1.84	1.84	-1.84	1	0	0.0427	0.821	Pathogenic
12	102173930	C	T	14.67	1.15472	6.137	-2.5802	-2.061	6.03	0.4311	1.9401	0	0	0	0.0769	9.45	4.25	-4.25	4.25	1	0	0.4061	0.98	Pathogenic
12	103237426	T	A	14.73	1.17703	9.155	-0.3473	-0.919	2.51	0.7249	0.257	0	0.262	0	0	9.16	7.48	-1.51	7.48	0	0	0.0672	0.911	Pathogenic
13	32954050	G	A	14.67	1.15472	6.137	-3.0391	-2.164	3.02	1.1064	0.6547	1	0.6833	0	0	4.28	9.22	0	9.22	1	0	0.2346	0.985	Pathogenic
13	32954050	G	T	14.67	1.15472	6.137	-3.8456	-2.321	3.02	1.1457	0.6939	1	0.6833	0.0588	0	4.28	11.96	0	11.96	1	0	0.2346	0.95	Pathogenic
13	32969070	G	A	14.67	1.15472	6.137	-0.149	-0.579	5.89	0.8455	0.309	0	0.3261	0	0	10.28	3.9	-3.9	3.9	1	0	0.0563	0.773	Pathogenic
13	48937093	G	A	20.9	1.76255	6.137	-0.4771	-1.069	5.2	0.8455	0.309	0	0.572	0	0	8.88	5.18	-5.18	5.18	1	0	0.3324	0.944	Pathogenic
13	49037971	G	A	21.5	1.87313	9.283	-1.7811	-1.826	6.17	0.8455	0.309	0	0	0	0	9.65	3.43	0.89	3.43	1	0	0.1014	0.984	Pathogenic
13	101742197	C	T	14.67	1.15472	6.137	-1.5423	-1.735	4.82	1.1064	0.6547	1	1.1145	0	0	8.8	3.46	-3.46	3.46	1	0	0.0995	0.998	Pathogenic
14	21770720	A	G	5.008	0.714173	0.79	-3.6127	-2.277	3.81	1.1545	0.309	0	0.3109	0	0.0769	8.41	8.46	8.46	-4	0	0	0.2302	0.127	Pathogenic
14	23883216	C	T	22.6	1.40849	9.449	-3.4724	-2.251	4.18	0.912	0.4848	1	0.5714	0	0	10.49	3.1	-3.1	3.1	1	0	0.0553	0.949	Pathogenic
14	58915081	C	T	8.718	1.07579	3.735	-0.2626	-0.796	-3.81	0.7904	0.3832	0	0.1734	0.08	0	0	0	0	0	0	0	0.1686	0.017	Pathogenic
14	58925263	G	A	14.67	1.15472	6.137	-0.1747	-0.635	4.8	0.529	0.9419	0	0	0	0	9.8	2.36	-2.36	2.36	1	0	0.2529	0.952	Pathogenic
14	58949430	G	A	13.58	1.01269	4.064	-0.9429	-1.437	2.39	1.1064	0.6547	1	0.2979	0	0	8.44	6.03	-6.03	6.03	1	0	0.4529	0.988	Pathogenic
14	96001720	A	G	23.9	2.20082	9.818	-2.3752	-2.007	5.87	1.1353	0.6767	1	0.837	0	0	6.72	8.09	0	8.09	1	0	0.2896	0.989	Pathogenic
14	64905890	G	A	14.67	1.15472	6.137	-0.2032	-0.693	3.71	1.471	0.9419	0	1.0216	0.0115	0	6.23	3.63	-3.63	3.63	1	0	0.0408	0.944	Pathogenic
15	40293425	G	A	22.2	1.82294	9.732	-4.9418	-2.492	5.71	0.8668	0.2664	0	0.4883	0	0	7.93	5.88	-5.88	5.88	1	0	0.3389	0.932	Pathogenic
15	43695895	G	T	14.67	1.15472	6.137	-4.1214	-2.367	4.35	0.7904	1.5808	0	0.5032	0	0	3.39	0.82	0.82	-0.82	0	0	0.0672	0.135	Pathogenic
15	52446137	C	T	21	1.67217	7.902	-0.1677	-0.62	5.44	0.529	0.9419	0	0.4567	0	0	9.8	2.36	-2.36	2.36	1	0	0.4688	0.941	Pathogenic
15	72641434	A	T	14.67	1.15472	6.137	-0.2736	-0.813	-1.54	0.4679	0.257	0	0	0	0	6.04	4.52	4.52	0	0	0	0.173	0.614	Pathogenic
15	83348481	C	T	14.67	1.15472	6.137	-1.2757	-1.616	4.02	0.8668	0.2664	0	0.2182	0	0	10.47	2.07	-2.07	2.07	1	0	0.4043	0.896	Pathogenic
15	93492307	G	A	14.67	1.15472	6.137	-14.8682	-3.075	5.66	0.8668	0.2664	0	0.2182	0	0	7.33	8.18	3.28	8.18	0	0	0.0032	0.89	Pathogenic
16	16244461	G	A	8.758	1.42583	7.599	-0.0221	-0.117	1.89	0.4762	0.6243	0	0.55	0.0256	0.0256	0	0	0	0	0	0	0.0141	0.025	Pathogenic
16	16244533	G	A	5.724	1.10093	4.068	0.1476	0.611	-0.33	0.6545	0.6909	0	0.55	0.0256	0	8.6	7.76	7.76	0	0	0	0.015	0.397	Pathogenic
16	16244584	C	T	11.12	1.71031	3.231	-0.0933	-0.429	2.35	0.6561	0.5503	0	0.55	0.0732	0	3.77	0.46	0.46	-0.46	0	0.0455	0.0157	0.038	Pathogenic
16	16248511	C	T	7.155	0.885621	2.265	0.0476	0.287	2.41	0.8668	0.2664	0	0.4582	0.037	0	0	0	0	0	0	0	0.0689	0.001	Pathogenic
16	16248772	C	T	8.256	0.82803	6.198	-0.742	-1.303	-1.79	0.4679	1.3839	0	0.385	0	0.0323	6.23	7.96	7.96	0	0	0	0.0724	0.026	Pathogenic
16	16248793	G	A	3.03	0.480444	7.995	-1.4615	-1.699	-3.53	0.9296	0.1407	1	0.385	0	0	0	0	0	0	0	0	0.0727	0.036	Pathogenic
16	16253339	C	T	18.64	1.54934	7.714	-0.6705	-1.245	4.64	0.8455	0.309	0	0.48	0	0	4.44	8.62	0	8.62	1	0	0.1342	0.998	Pathogenic
16	16267144	G	A	6.888	-0.0223016	4.72	-0.64	-1.22	3.47	0.6545	0.6909	0	0.2034	0.0345	0	7.68	7.75	7.75	0	0	0	0.321	0.371	Pathogenic
16	16269803	G	T	0.362	-0.706131	0.421	1.7095	1.867	-2.74	1.1353	0.2857	0	0.3958	0.125	0.0667	0	0	0	0	0	0.0714	0.357	0.004	Pathogenic
16	16308232	C	T	10.63	0.740682	6.38	-0.2028	-0.692	0.496	0.4311	1.9401	0	0.266	0	0.05	0	0	0	0	0	0	0.1231	0.057	Pathogenic
16	68846166	G	A	16.07	1.14858	9.389	-1.4004	-1.673	4.76	1.1353	0.6767	1	0.5089	0	0	7.31	6.23	0	6.23	1	0	0.237	0.842	Pathogenic
16	88779855	G	A	14.67	1.15472	6.137	-0.3144	-0.874	3.86	1.1353	0.6767	1	0.4452	0	0	8.81	6.12	-6.12	6.12	1	0	0.218	0.929	Pathogenic
16	89715903	G	A	14.67	0.155972	9.082	0.128	0.562	2.16	1.062	0.5368	0	0.8571	0	0.0385	8.13	0.54	0.53	0.54	1	0	0.3793	0.027	Pathogenic
17	3560089	G	A	23.1	1.80642	7.267	-2.7486	-2.098	4.92	0.8455	0.309	0	0.9023	0	0	7.66	4.44	-4.44	4.44	1	0	0.2369	0.802	Pathogenic
17	4904143	G	A	14.67	1.15472	6.137	-6.1478	-2.63	3.8	0.9026	0.5771	1	0.2852	0	0	6.9	5.6	0	5.6	1	0	0.0953	0.93	Pathogenic
17	7579312	C	T	21.5	1.40636	7.802	-9.2251	-2.869	3.54	1.1353	0.6767	1	0.3787	0.0189	0	8.02	7.73	0	7.73	1	0	0.3968	0.991	Pathogenic
17	18058539	G	A	14.67	1.15472	6.137	-8.9766	-2.852	5.28	1.1353	0.6767	1	0.725	0	0	7.2	6.97	0	6.97	1	0	0.3456	0.845	Pathogenic
17	19247109	G	A	31	0.707658	1.093	-7.8554	-2.775	3.69	1.062	0.5368	1	0.2128	0.0081	0	0	0	0	0	0	0	0.032	0.052	Pathogenic
17	29548948	G	A	14.67	1.15472	6.137	-7.2526	-2.724	5.78	1.291	0.0212	0	0.1734	0	0	4.89	8.18	0	8.18	0	0	0.0065	0.857	Pathogenic
17	29556342	G	A	14.67	1.15472	6.137	0.0142	0.097	4.53	0.4679	1.3839	0	0.2094	0	0	8.35	3.51	3.51	-3.51	0	0	0.4753	0.04	Pathogenic
17	29556483	G	A	21.6	1.78494	9.435	-0.1341	-0.543	5.48	0.529	0.9419	0	0.2094	0	0	9.65	8.75	-6.96	8.75	1	0	0.4758	0.992	Pathogenic
17	39925670	C	T	22.1	1.73656	6.039	-1.3755	-1.662	5.52	1.1064	0.6547	1	0.5909	0	0	4.78	8.82	0	8.82	1	0	0.4617	0.997	Pathogenic
17	41199683	C	T	14.67	1.15472	6.137	-2.1482	-1.946	4.98	0.4311	1.9401	0	0	0.2	0.0769	0	0	0	0	0	0	0.0415	0.264	Pathogenic
17	41242961	C	T	14.67	1.15472	6.137	-1.0612	-1.506	4.66	0.529	0.9419	0	0.1854	0	0	8.59	8.76	0	8.76	1	0	0.4252	0.929	Pathogenic
17	42988657	G	C	16.03	1.55682	9.606	-0.0484	-0.258	1.07	0.4271	1.1717	1	0.7213	0.0263	0.0263	0	0	0	0	0	0	0.4297	0.053	Pathogenic
17	44087741	T	C	18.29	2.11434	5.951	-2.085	-1.928	5.31	1.0582	0.1163	0	0.7832	0.0625	0.0625	0	0	0	0	0	0	0.1341	0.626	Pathogenic
17	78078931	G	C	17.88	1.11038	9.72	-11.6945	-2.982	2.42	1.4211	0.9624	1	0.4048	0	0	6.83	7.39	0	7.39	1	0	0.1949	0.934	Pathogenic
17	78083854	G	A	14.67	1.15472	6.137	-5.4123	-2.55	4.43	0.8668	0.2664	0	0.6697	0	0	8.76	6.09	-6.09	6.09	1	0	0.4638	0.955	Pathogenic
18	55373722	C	T	21.9	1.23571	6.65	-3.3273	-2.225	3.08	0.912	0.4848	1	1.1462	0	0	10.49	3.1	-3.1	3.1	1	0	0.3836	0.977	Pathogenic
18	59810539	C	T	16.48	1.87641	5.854	-0.6761	-1.249	6.16	0.529	0.9419	0	0	0	0	7.91	7.39	0	7.39	1	0	0.3063	0.932	Pathogenic
18	61002490	C	T	16.47	1.57783	6.232	-1.0551	-1.502	3.01	0.529	0.9419	0	0.1399	0	0	9.88	2.41	-2.41	2.41	1	0	0.1901	0.905	Pathogenic
19	1399792	C	T	22.6	1.87318	7.642	-0.7229	-1.288	4.18	0.8668	0.2664	0	0.6759	0.0286	0	5.96	8.58	0	8.58	1	0	0.3906	0.978	Pathogenic
19	7598537	A	T	21.8	1.9346	1.508	-4.2849	-2.394	1.59	0.6545	0.3455	0	0.7884	0	0	9	8.18	8.18	4.37	0	0	0.0315	0.924	Pathogenic
19	11216248	C	T	12.73	1.77596	3.227	-0.0775	-0.376	5.6	0.9138	0.1724	0	0.6947	0.026	0.0132	5.19	7.75	7.75	0	0	0	0.3644	0.303	Pathogenic
19	11223983	C	A	9.36	1.33587	4.453	-0.0538	-0.282	4.87	1.2698	0.0635	1	0.6232	0.0294	0.0294	9.26	8.04	8.04	0	0	0.1	0.4616	0.742	Pathogenic
19	11233962	G	A	1.978	0.143829	0.729	0.897	1.456	2.04	0.6561	0.5503	0	0.3677	0.0244	0.0244	0	0	0	0	0	0	0.2371	0.008	Pathogenic
19	12917556	G	A	14.67	1.15472	6.137	-0.2032	-0.693	3.93	0.4679	1.3839	0	0.8217	0	0.0312	7.62	3.6	3.6	1.97	0	0	0.0182	0.155	Pathogenic
19	12917562	C	T	21.8	1.62911	1.78	-0.2032	-0.693	3.91	0.4762	0.6243	0	0.8217	0.0882	0.0312	5.46	7.76	7.76	0.97	0	0	0.019	0.2	Pathogenic
19	17927755	G	A	8.887	0.0105712	1.627	-0.2032	-0.693	3.87	0.985	0.4361	1	0.2449	0	0.0079	6.17	0.96	0.96	-0.96	0	0	0.0855	0.022	Pathogenic
19	17927842	G	A	6.438	-0.638029	0.475	-0.2032	-0.693	1.21	0.9296	0.1407	1	0.2449	0	0	0	0	0	0	0	0	0.1026	0.029	Pathogenic
20	4680171	C	T	26.4	0.711529	4.473	-0.2032	-0.693	5.18	1.062	0.5368	1	0.2871	0.0033	0.0033	6.91	1.13	-1.13	1.13	0	0.0408	0.1336	0.08	Pathogenic
20	62059734	A	G	3.451	0.463559	8.111	5.8007	2.701	-5.43	1.3095	0.185	1	0.4107	0	0	7.24	0.23	-0.23	0.23	0	0.0714	0.334	0	Pathogenic
20	62065161	C	T	28.9	1.12525	6.137	-20.2153	-3.194	4.93	1.291	0.0212	0	1.0714	0.0625	0.0323	10.05	8.18	-1	8.18	0	0	0.0033	0.924	Pathogenic
20	62070028	T	G	12.14	1.73722	2.742	4.3118	2.481	3.38	1.2063	0.0635	1	0.2385	0.0909	0.0909	0	0	0	0	0	0	0.4889	0.003	Pathogenic
21	43905914	C	T	21.1	1.53677	6.795	-0.2032	-0.693	4.84	1.291	0.0212	0	0.6071	0	0	8.58	1.15	-1.15	1.15	1	0	0.4406	0.241	Pathogenic
22	19470326	C	T	9.008	0.334104	5.396	-2.6439	-2.076	-7.29	0.7249	0.2306	1	0.4286	0	0	0	0	0	0	0	0	0.0716	0.011	Pathogenic
22	19470341	C	T	3.396	0.227788	5.39	-3.2775	-2.215	-6.38	0.9418	0.1163	1	0.4286	0.0526	0	0	0	0	0	0	0	0.072	0	Pathogenic
22	38528838	C	T	22	1.02415	7.261	-3.6969	-2.292	4.31	0.9026	0.5771	1	0.9055	0	0	9.1	5.06	4.2	5.06	1	0	0.3038	0.996	Pathogenic
22	43089916	G	A	0.069	-0.0633232	0.936	-0.2032	-0.693	-10.7	0.6545	0.6909	1	0.5099	0.0027	0.0027	3.87	1.39	1.39	-1.39	0	0	0.0622	0.091	Pathogenic
22	50964572	T	C	21.1	-0.145199	1.644	-12.6459	-3.013	3.18	0.4271	0.4848	1	0.8072	0.0588	0.0857	12.39	7.95	-7.95	7.95	0	0	0.0903	0.52	Pathogenic
22	50964572	T	G	20.9	-0.145199	1.644	-13.8286	-3.049	3.18	1.5988	0.6869	1	0.8072	0.0303	0.0303	12.39	8.04	-8.04	8.04	0	0	0.0903	0.466	Pathogenic
X	13753465	G	A	23.6	1.15472	7.686	-5.6245	-2.573	5.12	0.8668	0.2664	0	0.8337	0.0667	0	8.7	8.89	0	8.89	1	0	0.0183	0.995	Pathogenic
X	19369398	G	A	26.9	1.15472	6.137	-45.5468	-3.518	5.42	0.529	0.9419	0	0.6156	0	0	8.45	8.75	0	8.75	0	0.5	0.4145	0.647	Pathogenic
X	19371264	C	T	9.5	1.15472	9.422	-0.6676	-1.243	0.184	0.8873	0.2255	1	0.902	0.1667	0.0625	0	0	0	0	0	0	0.4806	0.048	Pathogenic
X	22095748	A	G	11.05	1.15472	3.513	-0.1459	-0.572	0.465	1.471	0.9419	0	0.5675	0	0	4.85	8.75	8.75	4.33	0	0	0.208	0.153	Pathogenic
X	31196785	C	G	34	1.15472	9.177	-10.606	-2.936	5	1.4211	0.9624	1	0.2852	0.0135	0.0135	9.54	8.27	0	8.27	0	0.0417	0.0053	0.876	Pathogenic
X	31196785	C	T	34	1.15472	9.177	-12.1561	-2.999	5	1.1353	0.6767	1	0.2852	0.0135	0	9.54	8.18	0	8.18	0	0	0.0053	0.912	Pathogenic
X	32398666	T	A	10.95	1.15472	6.07	-2.2495	-1.973	2.65	0.6545	0.3455	0	0.3173	0	0	9.55	8.18	8.18	0	0	0	0.3972	0.666	Pathogenic
X	37642853	G	A	14.67	1.15472	6.137	-13.042	-3.025	5.16	0.912	0.4848	1	0.2202	0	0	9.63	4.68	-4.68	4.68	1	0	0.1072	0.997	Pathogenic
X	38262993	G	A	23.4	1.15472	9.418	-2.8849	-2.127	5.92	0.8668	0.2664	0	0.5141	0	0	8.76	6.09	-6.09	6.09	1	0	0.2568	0.988	Pathogenic
X	38268048	G	A	21.4	1.15472	8.464	-1.5705	-1.746	5.74	0.8455	0.309	0	0.3333	0	0	9.12	4.47	-4.47	4.47	1	0	0.1835	0.977	Pathogenic
X	40456521	C	T	14.67	1.15472	6.137	-1.0467	-1.497	4.47	0.9296	0.1407	0	0	0.0833	0	0	0	0	0	0	0	0.365	0.596	Pathogenic
X	40456545	C	T	14.67	1.15472	6.137	-0.5532	-1.144	4.03	1.1245	0.185	0	0	0	0	0	0	0	0	0	0	0.3641	0.194	Pathogenic
X	41495831	C	T	23.6	1.15472	7.294	-3.003	-2.155	5.65	0.8668	0.2664	0	0.7159	0	0	8.88	4.82	-4.82	4.82	1	0	0.2981	0.96	Pathogenic
X	47065502	C	T	14.67	1.15472	6.137	0.0038	0.027	-4.24	0.9418	0.1163	1	0.7545	0	0.0333	0	0	0	0	0	0	0.4232	0.55	Pathogenic
X	48933525	C	G	22.5	1.15472	8.668	-0.8971	-1.408	3.76	0.9555	0.8962	0	0.1455	0.0588	0	6.64	3.73	-3.73	3.73	1	0	0.2623	0.941	Pathogenic
X	53458767	G	T	21	1.15472	5.777	-2.2176	-1.965	6.08	1.2698	0.0635	1	0.2278	0	0.0526	5.06	1.22	-1.2	1.22	0	0	0.18	0.862	Pathogenic
X	64137701	G	A	26.8	1.15472	3.319	-0.2032	-0.693	3.58	1.1457	0.1506	1	0.0786	0.0079	0	0	0	0	0	0	0.0286	0.0332	0.037	Pathogenic
X	64137737	G	A	26.8	1.15472	9.101	-0.2032	-0.693	5.42	0.8385	0.3231	0	0.0786	0	0	0	0	0	0	0	0	0.0338	0.085	Pathogenic
X	64137746	G	A	29.9	1.15472	9.101	-0.2032	-0.693	4.56	0.985	0.4361	1	0.0786	0.004	0.004	0	0	0	0	0	0	0.034	0.065	Pathogenic
X	66943587	C	T	12.16	1.15472	9.415	-0.2032	-0.693	4.29	0.8952	0.5475	1	0.1034	0	0.0011	10.13	1.86	1.86	-1.86	0	0.006	0.0425	0.648	Pathogenic
X	69249388	G	A	20.1	1.15472	6.137	-1.2348	-1.596	4.59	0.529	0.9419	0	0.5	0	0	5.52	7.6	0	7.6	1	0	0.0235	0.94	Pathogenic
X	70073098	G	A	14.67	1.15472	6.137	0.0704	0.383	-0.916	1.062	0.5368	0	0.4091	0	0	10.11	1.55	-1.55	1.55	1	0	0.1461	0.436	Pathogenic
X	70517788	G	A	14.67	1.15472	6.137	-2.4026	-2.015	5.22	0.912	0.4848	1	0.981	0	0	5.01	7.43	0	7.43	1	0	0.1798	0.916	Pathogenic
X	76909588	C	T	20.7	1.15472	4.365	-0.5501	-1.141	5.27	0.8668	0.2664	0	0.8489	0	0	8.49	7.57	0	7.57	1	0	0.4696	0.939	Pathogenic
X	103041655	G	A	22.4	1.15472	6.137	-1.3881	-1.668	5.78	0.8668	0.2664	0	0.394	0.0238	0	4.41	7.62	0	7.62	1	0	0.3733	0.75	Pathogenic
X	107812051	G	A	14.67	1.15472	6.137	-6.0875	-2.626	4.89	0.8668	0.2664	0	0.35	0.0625	0	8.68	4.45	-4.45	4.45	1	0	0.4997	0.956	Pathogenic
X	107823953	A	T	14.67	1.15472	6.137	-5.0916	-2.51	5.5	0.6545	0.3455	0	0	0	0	9.6	8.19	8.19	0	0	0	0.4534	0.582	Pathogenic
X	107850121	A	G	14.67	1.15472	6.137	-5.2585	-2.529	5.75	1.1332	0.2664	0	0.2394	0	0	9.26	7.96	-2.26	7.96	1	0	0.3518	0.876	Pathogenic
X	107910397	A	G	11.02	1.15472	1.932	-12.4822	-3.008	0.26	1	0	0	0	0	0.1111	5.79	0.34	0.34	-0.34	0	0	0.1179	0.058	Pathogenic
X	110928268	A	G	14.67	1.15472	6.137	-0.9951	-1.468	2.13	1.471	0.9419	0	0.297	0	0	0	0	0	0	0	0.0909	0.4229	0.225	Pathogenic
X	110928287	A	G	14.67	1.15472	6.137	1.7927	1.899	3.91	0.4271	0.4848	1	0.297	0	0.0667	0	0	0	0	0	0	0.049	0.005	Pathogenic
X	131231326	C	T	14.67	1.15472	6.137	-7.1792	-2.718	5.32	0.4679	1.3839	0	0.3135	0.0833	0.0833	4.67	7.96	7.96	1.48	0	0	0.398	0.728	Pathogenic
X	148568514	G	A	14.67	1.15472	6.137	-2.6745	-2.082	-7.19	0.6545	0.6909	1	0.4394	0.0455	0.0455	9.22	7.75	7.75	0	0	0.1667	0.309	0.885	Pathogenic
X	153296777	G	T	11.37	1.15472	2.517	-0.2032	-0.693	4.59	1.291	0.6349	1	0.5409	0	0.0046	0	0	0	0	0	0	0.0162	0.331	Pathogenic
X	153363075	G	A	16.27	1.15472	2.931	-0.2032	-0.693	3.89	0.6545	0.6909	1	1.2218	0	0.069	8.41	7.76	7.76	0	0	0.125	0.0017	0.806	Pathogenic
X	153583193	C	T	21	1.15472	3.932	-3.56	-2.269	4.59	1.1353	0.6767	1	0.7222	0	0	9.2	5.76	-5.76	5.76	1	0	0.2415	0.997	Pathogenic
X	153592993	G	A	14.67	1.15472	6.137	-1.3798	-1.665	-1.64	0.6545	0.6909	1	0.8481	0.0244	0	10.1	7.76	7.76	1.97	0	0	0.3831	0.881	Pathogenic
X	153594930	C	T	22.7	1.15472	6.137	-0.6613	-1.238	4.87	0.8668	0.2664	0	1.1375	0.0526	0	9.6	3.71	-3.71	3.71	1	0	0.3087	0.961	Pathogenic
X	154185415	C	A	9.84	1.15472	1.073	-0.0409	-0.222	2.19	0.7904	1.5808	0	0.3258	0.0769	0	7.22	2.51	2.51	-2.51	0	0.1053	0.3508	0.005	Pathogenic
9	107578478	C	T	8.475	0.846925	4.93	0.2386	0.794	-2.08	0.6561	0.5503	0	0.2314	0.0323	0	3.09	0.71	-0.71	0.71	0	0	0.2392	0.003	Benign
9	4576680	T	C	1.027	-2.05257	9.853	0.6417	1.263	-11.1	1.4211	0.4361	1	0.4891	0	0	0	0	0	0	0	0	0.1112	0.009	Benign
9	130948018	G	A	3.322	-0.189885	0.364	0.0338	0.218	0.235	0.7904	0.3832	1	0.3309	0.0208	0	0	0	0	0	0	0	0.4863	0.142	Benign
19	13427963	A	G	8.983	0.859014	9.22	-0.0468	-0.25	-5.57	0.9555	0.2306	0	0.6848	0	0	3.23	0.2	-0.2	0.2	0	0	0.3691	0.003	Benign
X	70356863	C	T	18.15	0.731486	7.168	0.0305	0.199	2.9	0.9418	0.1163	0	0.3226	0.0286	0	4.94	0.24	-0.24	0.24	0	0.125	0.2274	0.001	Benign
19	42861016	C	T	1.049	0.222171	5.771	0.0228	0.154	-6.13	1.062	0.5368	1	0.6222	0.0208	0	10.27	0.77	0.77	-0.77	0	0.1429	0.412	0	Benign
19	13008159	G	A	19.55	1.50961	7.085	-1.0181	-1.482	3.02	0.529	0.9419	0	0.2838	0.0556	0.0556	0	0	0	0	0	0	0.2989	0.104	Benign
17	80044180	G	A	1.61	1.03981	0.878	0.2447	0.804	1.63	0.7725	1.5988	0	0.2645	0.0159	0	0	0	0	0	0	0.0222	0.4009	0.006	Benign
4	1803409	C	T	7.267	1.71988	8.818	0.1145	0.526	0.953	0.8873	0.2255	0	0.9063	0.0476	0	0	0	0	0	0	0	0.4626	0.036	Benign
19	54313182	C	T	7.869	0.478216	0.403	-0.1886	-0.664	1.88	0.8668	0.2664	0	0.5264	0.0032	0	0	0	0	0	0	0	0.4698	0.007	Benign
8	143994253	C	T	15.75	1.21079	3.043	-0.6444	-1.224	1.97	0.4611	0.3114	0	0.1646	0	0.0714	2.32	5.35	0	5.35	0	0	0.3126	0.169	Benign
10	69281696	G	A	8.527	1.06631	5.511	-3.4458	-2.246	-2.12	0.7904	0.3832	0	0.2	0	0	0	0	0	0	0	0	0.0823	0.037	Benign
4	84191031	A	G	5.432	0.998765	7.805	0.3468	0.955	-0.308	1.0704	0.1407	0	0.1787	0	0.25	6.4	0.31	0.31	-0.31	0	0	0.2871	0.126	Benign
6	129612808	A	G	0.417	0.355588	8.766	-0.0155	-0.075	-1.87	1.471	0.9419	0	0.418	0	0.0625	0	0	0	0	0	0	0.3551	0.034	Benign
7	21641218	G	A	5.779	0.721483	2.618	0.0099	0.068	-3.38	0.529	0.9419	0	0.3097	0.0667	0	2.13	11.32	0	11.32	0	0.0417	0.1629	0.023	Benign
16	1251821	C	T	16.75	1.74227	9.357	0.2975	0.887	-0.68	0.8873	0.2255	1	0.5946	0	0	0	0	0	0	0	0.0222	0.2916	0.036	Benign
14	21793467	G	A	10.74	1.27487	0.917	-0.0875	-0.41	4.24	0.912	0.4848	1	0.5365	0.0417	0	0	0	0	0	0	0	0.4105	0.075	Benign
7	128487764	C	T	13.02	0.900178	9.828	-0.9758	-1.457	-4.36	0.4762	0.6243	1	0.3223	0.0294	0	3.52	0.53	0.53	-0.53	0	0	0.4011	0.073	Benign
11	532729	C	T	14.51	1.86222	8.872	-3.5113	-2.259	1.45	0.4611	0.3114	0	0.5285	0	0.0476	6.18	4.96	0	4.96	0	0	0.1473	0.14	Benign
1	112524974	C	T	7.215	0.677964	7.866	-0.0297	-0.163	-4.53	1.1064	0.6547	1	0.8235	0.0085	0	5.07	7.96	7.96	0	0	0.0128	0.0319	0.03	Benign
7	91632303	G	C	0.624	0.405499	0.137	-0.0157	-0.076	1.32	0.9555	0.8962	0	0.1304	0	0.005	0	0	0	0	0	0	0.3657	0.03	Benign
X	153578135	C	T	11.23	0.731486	8.002	0.1077	0.506	5.58	0.8455	0.309	0	0.4906	0.027	0	0	0	0	0	0	0	0.0473	0.336	Benign
1	207648197	T	C	7.642	0.745556	0.793	0.0353	0.226	1.14	1.4086	0.3251	1	0.2596	0	0	0	0	0	0	0	0	0.4225	0.01	Benign
12	2788879	G	A	0.131	-0.345654	4.772	-0.0337	-0.185	-10.1	1.1353	0.6767	1	0.709	0.0253	0	5.3	9.37	0	9.37	0	0.0952	0.0283	0.023	Benign
1	209797198	A	G	11.61	0.484976	0.54	0.0155	0.106	0.882	1.4427	0.5475	1	0.2777	0	0.0417	3.75	0.24	0.24	-0.24	0	0	0.2464	0.033	Benign
19	4094469	C	T	2.87	-0.101152	8.823	-1.4311	-1.686	-7	0.912	0.4848	1	0.7077	0.1667	0	0	0	0	0	0	0	0.1227	0.036	Benign
12	58021929	C	T	18.91	-0.0539912	8.599	-0.0388	-0.212	1.85	0.4679	1.3839	0	1.0712	0	0.0286	0	0	0	0	0	0	0.3314	0.028	Benign
2	200188634	G	A	18.49	1.48824	4.179	-0.797	-1.342	3.04	0.6545	0.6909	1	0.5183	0	0	2.23	0.83	0.83	0	0	0.2	0.2782	0.132	Benign
1	16475126	C	T	10.08	0.64271	9.851	-0.01	-0.037	-5.91	0.912	0.4848	1	0.6209	0	0.0081	0	0	0	0	0	0.0175	0.2347	0.017	Benign
9	135204861	A	G	6.793	0.539121	0.219	0.1481	0.612	1.53	1.4427	0.5475	0	0.2493	0.002	0.002	0	0	0	0	0	0	0.2728	0.029	Benign
X	107898569	T	A	11.17	0.731486	6.937	-0.1637	-0.611	4.37	1.1064	0.0393	0	0.0955	0	0.0588	5.61	4.77	4.77	1.21	0	0	0.1638	0.284	Benign
6	38746238	A	G	14.02	1.27776	2.573	-0.4528	-1.043	0.371	1.471	0.9419	0	0	0	0	6.8	0.45	-0.45	0.45	1	0	0.2001	0.711	Benign
13	111158874	A	G	9.05	-0.254536	1.646	1.7598	1.887	-9.28	0.4517	0.6547	1	0.4431	0.0465	0	6.21	6.42	6.42	0	0	0	0.0316	0.052	Benign
14	51376774	G	A	10.3	0.111146	9.839	-0.0333	-0.183	-11.2	0.985	0.4361	1	0.2321	0.0323	0	0	0	0	0	0	0.1538	0.1231	0.015	Benign
9	140707889	G	A	6.818	1.35616	9.708	-0.1725	-0.631	4.08	0.4679	1.3839	0	0.9773	0.0345	0.0667	5.71	7.96	7.96	5.42	0	0	0.1045	0.23	Benign
1	201036044	C	A	10.22	1.08778	9.248	-0.3785	-0.957	3.81	0.7249	1.1269	0	0.4804	0	0.0625	0	0	0	0	0	0	0.3753	0.021	Benign
15	31330313	A	G	12.21	0.42588	1.107	-1.303	-1.629	-2.69	1.1127	0.2255	1	0.6417	0	0.0833	0	0	0	0	0	0	0.2313	0.045	Benign
1	231401902	G	A	8.657	1.01418	5.936	0.0813	0.422	3.22	0.8455	0.309	0	0	0.0714	0	0	0	0	0	0	0	0.3213	0.02	Benign
5	147510866	T	C	9.173	0.975817	3.636	0.065	0.362	-0.495	1.3455	0.6909	0	0.3115	0	0	6.18	0.12	-0.12	0.12	0	0	0.0825	0.008	Benign
20	30816111	A	G	10.42	0.154338	9.831	0.5597	1.191	-9.82	0.4517	0.6547	1	0.3907	0.0513	0	3.56	0.3	0.3	-0.3	0	0	0.3365	0.005	Benign
16	1634377	G	A	2.208	0.0542205	5.01	-0.8695	-1.391	-8.78	1.1245	0.185	1	0.5763	0	0.05	5.92	1.21	1.21	-1.21	0	0.0952	0.2728	0.036	Benign
7	128492691	G	A	12.87	0.773348	9.836	-0.2808	-0.824	-1.78	1.1353	0.6767	1	0.5763	0.0323	0.0625	3.2	7.95	7.95	0	0	0.0357	0.2302	0.058	Benign
6	129807699	G	C	0.301	-0.0371835	-0.304	-0.0829	-0.394	-1.24	0.9555	0.8962	0	0.5789	0	0	0	0	0	0	0	0.1111	0.0474	0.041	Benign
9	34637416	C	T	20.3	2.15319	7.24	0.9646	1.499	0.485	1	0	0	0.816	0	0	8.41	0.25	0.25	-0.25	1	0.1429	0.1159	0.119	Benign
X	18646646	C	T	1.26	0.731486	2.686	-0.6476	-1.227	-5.53	0.6545	0.6909	1	0.5677	0	0.0263	3.33	7.76	7.76	0	0	0	0.1187	0.126	Benign
19	38990593	C	T	4.086	0.653609	7.669	0.0107	0.073	-7.43	0.8385	0.3231	1	0.7707	0.1176	0	0	0	0	0	0	0	0.4306	0.006	Benign
8	37611044	T	C	5.012	0.721272	9.158	3.0452	2.243	-5.32	1.0582	0.1163	0	0.4092	0.0714	0.0714	0	0	0	0	0	0.3333	0.2013	0.001	Benign
1	103496792	A	G	12.67	1.29327	8.821	1.0789	1.568	3.33	1.4086	0.3251	0	0	0.0526	0	0	0	0	0	0	0.4	0.3328	0.047	Benign
1	120479908	G	A	9.962	0.699695	7.1	-1.3201	-1.636	-1.68	0.9138	0.1724	1	0.3569	0	0.0345	4.17	7.75	7.75	0	0	0	0.0161	0.449	Benign
11	118178007	C	T	1.883	0.731486	0.066	-12.3375	-3.003	-6.5	0.6545	0.6909	1	1.05	0	0	0	0	0	0	0	0	0.2339	0.026	Benign
19	13482554	C	T	11.23	0.430398	9.403	0.0073	0.049	-5.93	1.1353	0.6767	1	0.875	0.0526	0.0526	0	0	0	0	0	0.5	0.4489	0	Benign
1	120512303	G	A	11.26	1.29981	7.487	0.2054	0.733	1.51	0.6545	0.6909	0	0.2708	0.0233	0	2.5	7.75	7.75	0	0	0	0.257	0.202	Benign
1	205033875	C	A	18.11	1.49045	7.508	-0.4763	-1.068	4.66	1.291	0.6349	1	0.2753	0	0	2.53	3.39	0	3.39	0	0	0.3819	0.272	Benign
7	2968291	G	A	0.683	0.0348074	7.776	-1.234	-1.596	-9.93	1.062	0.5368	1	1.0174	0.0385	0.0385	0	0	0	0	0	0	0.164	0.023	Benign
12	40713873	A	G	10.88	1.46165	8.272	0.1182	0.537	5.54	1.1332	0.2664	0	0.3298	0	0	3.33	8.75	8.75	0	0	0.0833	0.3411	0.573	Benign
16	3656605	T	C	3.067	0.00559218	5.907	-0.1622	-0.608	-10.3	2.3713	1.9401	0	0.5692	0.0238	0	3.9	0.42	0.42	-0.42	0	0.0909	0.1638	0.017	Benign
15	89860653	G	T	16.21	1.12169	9.473	0.1525	0.623	-0.947	1.1353	0.2857	0	0.3659	0	0	0	0	0	0	0	0.0714	0.0604	0.038	Benign
X	47705684	C	T	4.724	0.731486	-0.617	-1.5274	-1.728	-3.92	0.9296	0.1407	1	0.3956	0	0	0	0	0	0	0	0	0.1099	0.005	Benign
1	183206573	G	A	0.111	-0.0661	2.437	-3.5221	-2.261	-7.63	0.529	0.9419	0	0.2782	0.16	0	0	0	0	0	0	0	0.0695	0.17	Benign
19	39068641	A	C	0.026	-0.534767	5.422	0.2116	0.745	-10.2	1.4211	0.2857	1	0.4676	0.0769	0	0	0	0	0	0	0	0.0622	0.043	Benign
8	72211295	T	C	9.063	0.789483	6.248	1.6446	1.84	-9.98	0.4586	0.6767	1	0.464	0.0556	0.0286	0	0	0	0	0	0	0.3621	0.089	Benign
6	38885047	G	A	9.302	1.26036	9.343	0.1496	0.615	2.74	1.291	0.0212	0	0	0.0952	0	0	0	0	0	0	0	0.3598	0.001	Benign
17	12901770	C	G	1.821	-1.41575	8.832	-4.8506	-2.48	-11.7	1.2962	0.8445	1	0.4217	0.0714	0.0714	4	1.74	1.74	-1.74	0	0	0.2588	0.001	Benign
19	38990456	C	T	2.116	-0.00208821	3.296	-0.2964	-0.848	-7.48	0.4762	0.6243	1	0.7707	0	0	2.44	7.76	7.76	0	0	0	0.4297	0.031	Benign
11	68704264	C	T	11.15	0.350665	9.249	-0.1331	-0.541	-3.74	1.1245	0.185	1	0.4485	0	0	0	0	0	0	0	0	0.1036	0.005	Benign
13	113770068	C	T	0.452	0.195883	0.071	-0.193	-0.673	-3.21	0.8385	0.3231	1	0.5981	0.1034	0	0	0	0	0	0	0	0.3309	0.183	Benign
19	40741862	C	A	3.857	0.367805	9.862	0.0059	0.04	-11.5	1.1457	0.6939	1	0.6143	0.027	0.0526	4.49	1.98	1.98	-1.98	0	0	0.1024	0.018	Benign
16	89862417	C	A	0.241	0.221684	0.269	-0.1489	-0.579	-2.48	0.7249	1.1269	0	0.2897	0.0435	0.0435	0	0	0	0	0	0	0.261	0.031	Benign
4	55133726	T	G	6.232	0.0577464	6.552	-0.1408	-0.559	-9.24	1	0.3455	0	0.1105	0	0.0417	0	0	0	0	0	0	0.4439	0.098	Benign
2	110922703	C	T	0.122	-0.202488	4.808	1.1848	1.626	-6.83	0.8455	0.309	0	0.2555	0.1111	0.1111	0	0	0	0	0	0.0417	0.4886	0.008	Benign
22	50964446	A	T	12.71	1.51489	1.455	1.4067	1.736	-1.19	1	0.3455	0	0.874	0.0333	0	3.53	5.39	0	5.39	0	0	0.0614	0.101	Benign
9	138656897	C	G	7.711	1.17387	7.577	0.4232	1.049	1.05	2.3713	1.1976	0	0.7801	0.0488	0.025	0	0	0	0	0	0.1111	0.3091	0.205	Benign
19	6709704	C	T	0.568	-0.0723041	6.738	-0.7102	-1.278	-9.96	1.1353	0.6767	1	0.645	0.037	0.0714	0	0	0	0	0	0.1111	0.2561	0	Benign
2	197711870	G	A	7.076	1.03519	3.808	-0.0103	-0.039	3.1	1.062	0.5368	1	0.2631	0	0.05	5.72	0.83	0.83	-0.83	0	0	0.1509	0.131	Benign
2	21239493	T	C	4.102	0.452027	0.241	2.3354	2.07	-1.25	0.4586	0.6767	1	0.5497	0	0.0323	2.64	0.37	0.37	-0.37	0	0	0.3562	0.063	Benign
2	228563675	C	T	0.043	-0.268555	-0.515	-0.0092	-0.032	-10.2	0.4311	1.9401	0	0.4986	0.0076	0.0076	0	0	0	0	0	0	0.419	0.001	Benign
12	2558186	G	A	10.52	1.10219	6.018	-0.0104	-0.04	-0.106	0.912	0.4848	1	0.9344	0	0	0	0	0	0	0	0	0.3862	0.102	Benign
11	17793391	C	T	10.76	1.0742	9.873	-0.4059	-0.99	2.79	0.6545	0.6909	1	0.3331	0.001	0	0	0	0	0	0	0	0.1429	0.204	Benign
4	77116964	A	G	9.271	0.737468	8.967	0.3614	0.974	-4.65	1.2962	0.1506	0	0.1017	0.0435	0	0	0	0	0	0	0.1176	0.3278	0.003	Benign
1	247597426	G	A	9.843	0.469402	0.011	-3.1217	-2.182	1.52	0.9026	0.5771	1	0.44	0.0667	0.0667	0	0	0	0	0	0	0.4824	0.049	Benign
4	149356516	A	G	9.463	1.10471	5.873	0.1533	0.624	0.005	1.0704	0.1407	1	0.3689	0	0.0077	0	0	0	0	0	0	0.0197	0.144	Benign
3	42732363	C	T	11.69	0.453625	2.023	-3.3697	-2.233	-0.889	0.9288	0.1425	1	0.2279	0	0.0741	5.69	0.95	0.95	-0.95	0	0	0.2273	0.006	Benign
11	117280638	G	A	0.134	0.731486	3.112	-0.0807	-0.387	-8.81	1.1353	0.6767	1	0.4713	0.0256	0.013	5.93	7.95	7.95	0	0	0	0.0392	0.061	Benign
8	143995761	C	T	0.008	-0.943272	2.417	-1.8106	-1.837	-7.92	0.912	0.4848	1	0.5299	0	0	0	0	0	0	0	0	0.4802	0.03	Benign
2	26677596	A	G	7.258	0.179323	3.042	0.404	1.026	-1.72	0.4586	0.6767	1	0.4	0.0625	0	0	0	0	0	0	0	0.0362	0.045	Benign
17	41245439	T	C	1.386	0.427834	1.051	0.0028	0.022	2.86	0.4586	0.6767	1	0.1936	0	0	0	0	0	0	0	0	0.3949	0.023	Benign
17	78187673	G	A	14.78	0.905939	8.683	-0.6553	-1.233	-0.0159	0.9288	0.1425	1	0.9111	0.1364	0	4.23	0.43	0.43	-0.43	0	0	0.4129	0.082	Benign
1	22216604	C	G	12.22	0.226633	8.249	0.3724	0.988	4.5	1.1737	1.1976	1	0.4062	0	0	0	0	0	0	0	0	0.4093	0.04	Benign
11	46924392	G	C	11.97	1.50693	7.932	-0.0118	-0.05	3.65	0.4271	1.1717	1	0.3203	0.0667	0.0667	6.45	1.17	1.17	-1.17	0	0	0.2546	0.138	Benign
1	171083174	C	T	4.26	0.541903	9.461	-0.0762	-0.371	0.824	0.9418	0.1163	1	0.2681	0.0179	0	0	0	0	0	0	0	0.1406	0.004	Benign
17	41246590	T	G	15.77	1.36977	1.605	-0.8283	-1.364	3.88	0.6561	0.6349	1	0.1936	0.0026	0	0	0	0	0	0	0	0.3807	0.175	Benign
17	63533774	A	G	16.69	1.62246	3.742	0.0109	0.074	1.83	1.1127	0.2255	0	0.678	0	0.0259	0	0	0	0	0	0	0.2751	0.155	Benign
8	6272399	G	T	0.133	0.0756315	6.983	-0.0098	-0.036	-7.46	0.7249	1.1269	0	0.7391	0	0	0	0	0	0	0	0	0.203	0.003	Benign
11	1775350	C	T	15.37	-0.497693	0.626	0.096	0.471	0.0682	1	0	0	0.5197	0	0.0667	0	0	0	0	0	0	0.1219	0.033	Benign
1	985900	C	T	11.44	0.649492	4.128	-0.6183	-1.202	-4.05	0.9288	0.1425	1	0.8057	0	0.0345	0	0	0	0	0	0	0.1556	0.047	Benign
4	79432455	A	C	10.27	-0.0425783	9.661	0.4323	1.059	-0.309	1.2063	0.0635	1	0.239	0.027	0	0	0	0	0	0	0	0.0678	0.027	Benign
15	66777345	G	A	14.41	-0.581266	9.232	0.0401	0.25	-7.89	1	0	0	0.1669	0.0345	0	2.98	0.47	0.47	-0.47	0	0	0.0625	0	Benign
4	169799543	C	T	19.29	1.60686	2.534	-0.5359	-1.127	1.75	1.1457	0.1506	1	1.006	0	0.0061	8.4	0.85	-0.85	0.85	1	0	0.4808	0.12	Benign
2	231077537	G	A	7.638	0.247762	0.81	-0.3735	-0.951	1.86	1.1457	0.1506	0	0.1932	0.0303	0.0303	0	0	0	0	0	0	0.1671	0.074	Benign
19	13397633	G	A	4.863	0.635682	1.664	0.0147	0.101	4.11	1.062	0.5368	1	0.5634	0.0104	0	4.58	0.4	0.4	-0.4	0	0	0.268	0.008	Benign
9	136434598	A	G	9.218	0.928069	6.036	0.2876	0.873	-2.75	1.8517	1.3839	0	0.4524	0	0.0312	3.07	7.22	7.22	0	0	0	0.1394	0.049	Benign
2	220285666	G	C	18.11	1.21046	6.103	-0.611	-1.196	2.1	1.1737	1.1976	0	0.5588	0.0385	0.0385	0	0	0	0	0	0	0.3073	0.02	Benign
9	336652	G	A	8.567	0.957317	7.273	-1.261	-1.609	1.75	0.4611	0.3114	0	0.2326	0	0.0556	0	0	0	0	0	0.0588	0.3309	0.134	Benign
5	1264704	G	T	1.428	0.743146	3.74	-0.3591	-0.934	-1.09	1.1353	0.2857	0	0.5469	0	0.0698	0	0	0	0	0	0	0.2727	0.16	Benign
17	10428185	G	C	17.3	1.46426	9.019	0.2005	0.724	3.46	2.3713	1.1976	0	0.2281	0	0	0	0	0	0	0	0.0189	0.1303	0.056	Benign
16	50745610	G	A	0.119	-0.229524	0.111	-0.0011	0.014	-6.61	1.1353	0.6767	1	0.3971	0	0.0063	0	0	0	0	0	0	0.4051	0.041	Benign
19	39996027	C	T	9.613	1.00776	3.057	-0.119	-0.504	-6.64	1.1457	0.1506	1	0.5032	0.0167	0	4.03	0.87	0.87	-0.87	0	0	0.3234	0.253	Benign
16	49671527	G	A	0.045	-0.295688	7.665	-0.0123	-0.053	-9.28	0.9296	0.1407	1	0.5526	0.0015	0	6.25	1.2	-1.2	1.2	0	0	0.4002	0.082	Benign
X	32456469	T	C	9.586	0.731486	6.066	1.0724	1.563	-6.21	0.4517	0.6547	1	0.6173	0	0.0625	0	0	0	0	0	0.2857	0.3695	0.003	Benign
11	63420035	G	A	18.36	1.45342	1.9	0.3682	0.982	2.87	0.7725	1.5988	0	0	0.0909	0	3.37	0.81	-0.81	0.81	0	0	0.4465	0.012	Benign
5	82786272	G	A	0.417	-0.282139	1.244	-0.2214	-0.727	-11.5	1.1353	0.6767	1	0.4393	0.0323	0.0476	0	0	0	0	0	0	0.1697	0.069	Benign
3	123452859	C	T	0.385	-0.178029	1.521	-0.1839	-0.654	-10.9	0.9026	0.5771	1	0.1823	0	0.0238	4.22	0.24	-0.24	0.24	0	0	0.4475	0.01	Benign
14	51060611	C	G	9.593	1.13646	7.724	2.6073	2.145	-1.42	2.3713	1.1976	0	0	0	0	2.38	0.58	0.58	0	0	0.3333	0.4636	0.025	Benign
2	47222299	C	T	8.425	0.517875	6.069	-5.7723	-2.589	-7.11	1.0835	0.3251	1	0.4476	0.1	0.1	0	0	0	0	0	0.5	0.4	0	Benign
2	179641203	A	G	17.37	1.29127	7.98	-0.0052	-0.006	1.41	1.0704	0.1407	1	0.3471	0	0.0045	4.35	1.83	-1.83	1.83	0	0.028	0.11	0.027	Benign
3	52406395	G	A	16.89	1.54464	7.619	-0.6761	-1.249	2.47	0.4311	1.9401	0	0.2485	0	0.0312	0	0	0	0	0	0	0.3342	0.144	Benign
14	23897077	T	C	10.08	0.988442	7.647	0.0255	0.171	1.03	1.1545	0.309	0	0.3087	0	0.0238	0	0	0	0	0	0.0857	0.3401	0.044	Benign
13	32912008	G	A	0.198	0.0827863	-0.35	0.0017	0.018	-0.0574	0.9026	0.5771	1	0.1878	0	0	3.82	0.83	-0.83	0.83	0	0	0.266	0.008	Benign
3	123348356	C	T	16.11	1.42625	7.871	0.0448	0.274	2.93	0.8668	0.2664	0	0.9329	0	0	0	0	0	0	0	0	0.0633	0.235	Benign
17	78178844	G	A	7.336	0.349742	0.163	-0.1822	-0.651	1.8	1.1353	0.6767	1	0.5289	0.069	0	0	0	0	0	0	0	0.1391	0.062	Benign
9	135203334	C	A	0.081	0.00801653	-0.577	-0.007	-0.017	-7.1	0.985	0.5263	1	0.2493	0	0.004	0	0	0	0	0	0	0.2891	0.087	Benign
11	63411710	A	G	15.97	1.07683	7.337	0.0844	0.434	-3.77	1.0704	0.1407	0	0.3229	0	0.0909	0	0	0	0	0	0	0.3582	0.008	Benign
1	160090993	G	A	12.24	1.37291	2.113	-0.113	-0.487	3.65	0.8668	0.2664	0	0.2206	0	0	0	0	0	0	0	0	0.1963	0.005	Benign
17	71197748	G	A	1.801	0.423232	1.141	0.1338	0.577	-8.94	0.8455	0.309	0	0.2708	0.0078	0	6.3	2.75	2.75	-2.75	0	0.0377	0.4459	0.055	Benign
19	4095412	G	A	8.704	0.683958	0.148	-0.6624	-1.239	-1.7	1.1457	0.1506	1	0.4921	0.125	0.125	7.54	0.16	-0.16	0.16	0	0.4	0.1506	0.096	Benign
10	14976414	G	A	10.77	1.25109	3.619	-1.0953	-1.525	3.1	0.7725	1.5988	0	0.4974	0	0	4.42	0.97	-0.97	0.97	0	0	0.4168	0.01	Benign
17	41245237	A	G	10.67	0.365033	-0.451	0.0139	0.095	-2.77	2.3713	1.5988	0	0.1936	0	0.0052	4.11	2.47	2.47	0	0	0	0.3974	0.329	Benign
1	150049303	C	T	9.396	1.16051	9.537	0.1402	0.593	2.22	0.9138	0.1724	1	0.392	0.0476	0	3.85	2.81	0	2.81	0	0	0.1275	0.189	Benign
12	52309053	C	T	13.15	1.69341	7.867	-0.0811	-0.388	4.42	0.7725	1.5988	0	0.777	0.0364	0	0	0	0	0	0	0	0.267	0.142	Benign
4	170327836	G	A	2.325	0.71974	4.832	0.0442	0.271	1.37	1.1457	0.1506	0	0.3619	0.1	0	7.19	0.33	-0.33	0.33	0	0	0.0612	0.015	Benign
13	32913910	A	G	2.647	0.773605	1.945	-0.025	-0.136	5.66	1.1545	0.309	0	0.1878	0	0.0043	0	0	0	0	0	0	0.2886	0.51	Benign
6	38899652	A	G	14.38	1.16386	4.58	0.1831	0.69	0.455	0.7725	0.3114	0	0.506	0	0	0	0	0	0	0	0	0.3135	0.012	Benign
3	186257384	A	T	7.496	0.792053	9.343	0.0177	0.121	-10.6	0.5079	0.5756	0	0.4892	0	0	0	0	0	0	0	0	0.1943	0.001	Benign
9	95477535	G	A	10.41	1.26498	4.371	0.4234	1.049	1.78	0.8952	0.5475	0	0.7315	0	0	10.07	1.61	-1.61	1.61	1	0	0.0728	0.658	Benign
15	34021086	G	A	4.24	0.384501	7.621	-0.0876	-0.411	-9.7	0.912	0.4848	1	0.3855	0.0345	0	0	0	0	0	0	0	0.2473	0.008	Benign
2	228128540	C	T	14.35	0.71243	0.651	0.7584	1.356	1.06	0.7725	1.5988	0	0.2455	0	0	0	0	0	0	0	0	0.3395	0.001	Benign
1	41475187	A	G	2.335	-0.0983599	7.677	2.5699	2.135	-11	0.4517	0.6547	1	0.0912	0.0455	0.0455	0	0	0	0	0	0	0.0917	0.062	Benign
19	2432450	C	G	12.87	1.09934	7.361	-0.1988	-0.685	-8.23	1.4211	0.9624	1	0.6486	0.0769	0.2	0	0	0	0	0	0	0.1489	0.118	Benign
2	189861899	T	C	11.76	1.52365	9.841	5.9125	2.715	3.6	1.2962	0.1506	1	0.1978	0.1429	0.1429	10.1	0.65	0.65	-0.65	0	0	0.4061	0.01	Benign
8	143995743	C	T	0.12	-0.286582	0.249	-1.5225	-1.726	-7.73	0.912	0.4848	1	0.5299	0	0	0	0	0	0	0	0.1111	0.4827	0.114	Benign
6	167344583	A	G	0.88	-0.0153644	5.095	2.4798	2.11	-5.73	1.1737	0.3832	1	0	0.125	0.125	0	0	0	0	0	0	0.0584	0.005	Benign
3	81698119	C	T	11.6	1.38794	3.265	-0.1242	-0.518	1.03	0.8668	0.2664	0	0.2179	0.0667	0	0	0	0	0	0	0.1818	0.4146	0.27	Benign
12	1965369	G	A	2.429	0.707334	0.464	-1.4079	-1.676	2.45	0.7725	1.5988	0	0.2081	0.0833	0	3.55	0.93	-0.93	0.93	0	0	0.4931	0.008	Benign
20	746056	G	C	10.22	1.3442	9.796	1.2959	1.683	3.56	0.4586	0.9624	1	0.3869	0.0092	0.0357	0	0	0	0	0	0.0256	0.3728	0.318	Benign
7	2579196	G	A	2.166	0.88271	0.436	-3.0588	-2.169	2.54	0.7725	1.5988	0	0.2812	0.1	0	2.09	0.2	0.2	0	0	0	0.0977	0.074	Benign
19	15303225	G	A	6.062	0.322691	1.886	0.0636	0.356	-2.4	0.985	0.4361	1	0.4692	0	0.0357	0	0	0	0	0	0	0.207	0.034	Benign
6	33408542	G	A	6.381	0.349395	7.849	0.3805	0.998	-10.5	0.9026	0.5771	1	0.6806	0.0488	0	3.01	0.22	0.22	-0.22	0	0	0.3845	0.007	Benign
19	11221380	C	T	7.814	1.33064	3.692	-0.5934	-1.18	5.4	0.9296	0.1407	0	0.9259	0	0	2.72	0.51	0.51	-0.51	0	0	0.4798	0.198	Benign
17	40370345	C	T	4.363	0.0414307	9.458	-0.8091	-1.35	-10.6	1.1353	0.6767	1	0.3962	0	0	0	0	0	0	0	0	0.2481	0.005	Benign
17	80051198	G	A	3.981	0.566462	6.182	-0.0704	-0.35	-5.08	1.0835	0.3251	1	0.4143	0	0	0	0	0	0	0	0	0.2461	0	Benign
4	2831722	T	C	3.048	0.171833	5.121	-0.0538	-0.282	-11.2	1.5988	0.5368	1	0.3751	0	0.0076	0	0	0	0	0	0	0.4844	0.035	Benign
2	26667779	C	T	0.005	-0.816	3.85	0.012	0.082	-10	1.1245	0.185	1	0.2168	0	0	0	0	0	0	0	0.087	0.2155	0.001	Benign
2	170025083	A	G	9.105	-0.0567264	7.796	0.2536	0.819	3.44	1.0862	0.1724	1	0.6546	0	0.0556	3.37	0.6	-0.6	0.6	0	0	0.1761	0.08	Benign
21	33975507	C	T	7.188	-0.654198	0.669	-0.9878	-1.464	-6.3	0.8668	0.2664	0	0.66	0	0	0	0	0	0	0	0	0.1395	0.001	Benign
4	9987324	G	A	8.075	0.584152	8.144	-0.252	-0.779	0.403	1.0835	0.3251	1	0.3592	0	0	0	0	0	0	0	0	0.2549	0.012	Benign
4	5721049	A	G	0.077	-0.693305	0.022	0.1126	0.521	-5.5	0.3255	0.5771	1	0.5333	0	0	2.8	5.02	0	5.02	0	0	0.0788	0	Benign
2	136575199	G	T	0.112	-0.260735	7.771	-0.0234	-0.125	-11.5	1	0.3455	1	0.3873	0.0069	0	0	0	0	0	0	0.0189	0.3962	0.019	Benign
9	113530205	G	A	12.16	0.739458	5.227	-2.9778	-2.15	-5.44	0.912	0.4848	1	0.2203	0	0	5.95	7.95	7.95	0	0	0	0.2502	0.031	Benign
17	8216568	A	G	17.08	1.18048	0.176	0.472	1.104	-1.11	1.471	0.9419	0	0.3988	0	0.0143	3.82	4.89	0	4.89	0	0	0.245	0.091	Benign
4	55561733	A	T	3.564	0.541839	2.481	0.3636	0.977	-2.11	1.1457	0.0393	0	0.7366	0	0	7.63	8.36	0	8.36	0	0.1111	0.4544	0.06	Benign
1	161275943	C	T	17.4	1.8996	2.726	0.4488	1.078	1.53	1	0	0	1.22	0	0	0	0	0	0	0	0	0.2706	0.05	Benign
7	128486811	C	T	0.026	-0.175978	9.783	-0.2611	-0.794	-9.86	0.985	0.4361	1	0.5051	0	0.037	0	0	0	0	0	0	0.4341	0.006	Benign
9	130430410	C	T	8.321	0.8564	9.757	0.0441	0.27	-7.54	0.9296	0.1407	1	0.7714	0.0357	0.069	0	0	0	0	0	0	0.3055	0.031	Benign
19	11216008	C	A	6.034	0.626665	7.937	-0.0243	-0.131	0.184	0.9026	0.4069	0	0.6947	0	0.0132	0	0	0	0	0	0	0.359	0.151	Benign
1	100336361	C	T	11.55	1.52132	7.584	0.0552	0.321	4.59	0.7904	0.3832	0	0.5614	0.1333	0	2.62	0.46	-0.46	0.46	0	0	0.2802	0.022	Benign
9	139396270	A	G	0.624	0.221336	9.48	0.0076	0.051	-8.48	1.3095	0.185	1	0.6605	0.0217	0	0	0	0	0	0	0	0.1436	0.003	Benign
2	87016872	C	T	10.04	0.205082	-1.107	-0.1496	-0.58	-1.31	0.912	0.4848	1	1.0278	0	0	10.21	0.42	-0.42	0.42	1	0	0.2765	0.138	Benign
2	73784477	T	A	1.234	0.40587	1.077	2.0832	1.994	2.98	1.1353	0.1504	0	0	0.0435	0.0435	0	0	0	0	0	0	0.2345	0.188	Benign
19	7619850	C	T	2.146	0.705715	0.952	-0.2058	-0.698	0.727	0.6545	0.6909	1	0.8438	0	0	5.1	7.76	7.76	0	0	0	0.2611	0.413	Benign
17	80050394	G	A	0.32	0.355606	9.014	-0.5348	-1.126	-9.27	1.0835	0.3251	1	0.4739	0	0.0455	0	0	0	0	0	0.1429	0.2866	0.002	Benign
19	42840451	C	T	0.027	-0.727663	4.925	0.0778	0.41	-9.05	1.1457	0.1506	0	0.4537	0.022	0	0	0	0	0	0	0	0.201	0.038	Benign
16	70287177	A	G	15.62	0.693838	9.232	-0.1377	-0.552	-1.12	0.9555	0.2306	0	0.2413	0.0556	0	2.14	0.81	0	0.81	0	0	0.0237	0.149	Benign
13	111102126	C	T	0.206	0.0586012	-0.036	-1.4442	-1.692	-1.21	1.0835	0.3251	1	0.2202	0.1	0.0357	2.79	2.19	2.19	0	0	0.5	0.3075	0.005	Benign
8	145742488	G	A	0.346	0.7677	-0.205	0.2506	0.814	-7.54	0.6545	0.6909	0	0.646	0	0.0312	0	0	0	0	0	0	0.1105	0.191	Benign
19	50909765	C	T	8.228	0.616709	8.916	-1.8999	-1.867	-8.86	0.985	0.4361	1	0.6745	0	0.125	6.71	0.42	0.42	-0.42	0	0.1	0.3419	0.053	Benign
X	43571197	A	C	8.041	0.731486	8.376	-0.1507	-0.583	0.898	1.2063	0.0635	1	0.4094	0.1333	0.0714	0	0	0	0	0	0	0.3795	0.031	Benign
X	153760429	G	A	1.138	0.731486	0.188	-0.1754	-0.637	-4.1	1.1457	0.1506	0	0.5391	0.0556	0	0	0	0	0	0	0	0.0527	0.007	Benign
17	44159849	T	C	10.66	1.09137	3.999	0.2027	0.728	-0.67	0.4517	0.6547	1	0	0	0	6.83	0.52	-0.52	0.52	0	0	0.269	0.036	Benign
19	35524672	C	T	0.406	-0.236317	-0.483	0.0687	0.376	-5.8	0.985	0.4361	1	0.4531	0	0.0148	0	0	0	0	0	0	0.1399	0.031	Benign
3	52365225	C	T	0.15	0.0251072	-0.122	-0.0804	-0.386	-3.49	0.9296	0.1407	1	0.5891	0.0625	0.0625	0	0	0	0	0	0	0.1767	0.003	Benign
11	68703718	T	C	10.89	1.11935	4.334	0.1228	0.548	-1.25	1.0712	0.1425	0	0.4485	0.0055	0.0055	0	0	0	0	0	0	0.1184	0.061	Benign
19	16595983	G	T	15.34	1.36989	8.462	-0.0444	-0.239	5.23	0.5079	0.9007	0	0.8796	0.0909	0	0	0	0	0	0	0	0.3571	0.051	Benign
19	50910284	G	A	5.632	0.971393	6.477	-3.741	-2.303	0.178	0.4311	1.9401	0	0.641	0.0294	0.1081	4.23	0.13	-0.13	0.13	0	0	0.3265	0.052	Benign
X	128691387	C	T	11.3	0.731486	0.176	1.4565	1.761	1.3	0.7904	0.3832	0	0.4036	0	0	3.31	2.23	2.23	0	0	0	0.3276	0.017	Benign
6	51890573	G	T	0.148	0.216269	0.009	-0.0925	-0.426	1.98	1	0.3455	0	0.3105	0	0.004	0	0	0	0	0	0	0.1311	0.015	Benign
9	139410452	G	A	17.51	1.68194	7.475	3.1413	2.263	3.96	0.8873	0.2255	0	0.4064	0.0909	0	0	0	0	0	0	0	0.4202	0.042	Benign
14	50649223	A	G	11.18	1.31843	7.82	0.1539	0.626	1.94	1.4427	0.5475	0	0.2323	0	0.1333	2.68	0.65	0.65	-0.65	0	0	0.4277	0.057	Benign
X	17745430	A	G	8.085	0.731486	8.139	0.0625	0.352	-1.29	0.7725	0.3114	0	0.2951	0.0021	0	2.18	0.73	0	0.73	0	0	0.0241	0.016	Benign
5	56161787	G	A	17.27	1.21908	3.878	-1.2083	-1.583	2.11	1.1353	0.6767	1	0.6742	0.04	0.04	3.18	0.86	0.86	-0.86	0	0	0.3725	0.026	Benign
X	77112251	A	T	10.89	0.731486	3.203	-0.3061	-0.862	0.22	1.1353	0.1504	0	0.1975	0	0.0714	5.82	8.37	8.37	1.31	0	0	0.4392	0.102	Benign
1	120468425	G	A	0.079	-0.210961	5.024	-0.1146	-0.492	-11.7	1.1245	0.185	1	0.3254	0	0.0105	0	0	0	0	0	0	0.0902	0.003	Benign
15	45400358	C	G	10.23	1.22083	7.312	3.2735	2.29	2.42	1.3455	0.3455	1	0.2465	0	0	0	0	0	0	0	0	0.2793	0.01	Benign
16	1262014	C	T	16.97	1.45738	7.468	-0.155	-0.592	-1.59	0.9288	0.1425	1	0.8484	0	0	0	0	0	0	0	0	0.1425	0.147	Benign
9	107568705	C	T	0.793	0.37625	0.308	0.034	0.22	-1.6	1.1353	0.6767	1	0.1195	0.0526	0.027	0	0	0	0	0	0.0455	0.1728	0.079	Benign
18	3149153	C	T	13.58	1.05145	7.282	0.0849	0.435	-0.481	0.8455	0.309	0	0.2395	0.0833	0	0	0	0	0	0	0	0.4628	0.024	Benign
4	169432673	C	T	11.61	0.686042	2.683	0.0135	0.092	2.89	1.1245	0.185	0	0.3302	0.006	0.006	0	0	0	0	0	0	0.0335	0.232	Benign
4	1803236	C	T	1.711	0.645784	7.534	-1.5308	-1.729	-7.33	0.4762	0.6243	1	0.7662	0	0	0	0	0	0	0	0	0.4738	0.098	Benign
8	86389403	T	C	0.851	0.0262926	2.856	-0.4475	-1.037	-6.05	2.3713	1.5988	0	0.3467	0.0345	0.0667	0	0	0	0	0	0.1176	0.2454	0.034	Benign
20	25282944	A	G	20.5	1.39223	3.951	1.015	1.529	4.97	1.0704	0.1407	0	0.6653	0	0.05	0	0	0	0	0	0.1667	0.0786	0.025	Benign
4	151765336	G	A	7.716	-0.631654	5.696	-0.9621	-1.449	-1.95	0.6545	0.6909	1	0.3724	0	0	5.01	2.38	-2.38	2.38	0	0	0.228	0.086	Benign
19	50905762	T	C	2.107	-0.0876987	4.544	0.8598	1.431	-5.73	1.5988	0.5368	1	0.5655	0	0	0	0	0	0	0	0	0.4609	0.006	Benign
11	63978534	C	T	9.618	0.988312	5.171	0.0605	0.344	0.848	0.8385	0.3231	0	0.322	0.05	0.0952	0	0	0	0	0	0	0.2545	0.008	Benign
5	52351876	A	G	11.64	1.2447	8.963	0.7539	1.353	1.99	0.4271	0.4848	1	0.4119	0	0	0	0	0	0	0	0	0.3675	0.041	Benign
22	32229935	A	G	17.87	-0.0500566	4.309	6.126	2.737	4.37	2.3713	1.9401	0	0	0.0667	0.125	0	0	0	0	0	0.6	0.4774	0.096	Benign
14	23902341	G	A	6.347	0.0346291	9.556	0.0177	0.121	-7.52	1.1457	0.1506	1	0.6169	0.0556	0.0556	0	0	0	0	0	0	0.1102	0.007	Benign
16	81929446	C	T	13.97	1.04549	9.304	-0.0442	-0.238	0.696	0.7249	0.2306	0	0.9618	0	0	0	0	0	0	0	0.3333	0.349	0.017	Benign
19	45998058	T	C	13.8	0.92853	2.052	-0.298	-0.85	-0.121	1.1545	0.309	0	0.6038	0.0102	0	0	0	0	0	0	0	0.1916	0.084	Benign
3	123456327	G	A	12.17	1.60283	1.859	0.1178	0.536	4.25	0.7725	1.5988	0	0.6526	0	0	2.14	0.37	0	0.37	0	0	0.4603	0.013	Benign
17	40939460	C	T	7.214	0.258582	1.799	0.1541	0.626	2.51	1.062	0.5368	0	0.4013	0.0238	0	7.65	0.57	0.57	-0.57	0	0	0.4142	0.014	Benign
1	9784435	T	C	16.95	1.40462	9.867	0.0361	0.23	-3.53	1.1615	0.3231	1	0.6913	0.0556	0.0556	3.87	1.6	-0.9	1.6	0	0.2	0.0612	0.013	Benign
1	63114125	A	G	11.19	1.15682	9.069	0.1937	0.71	0.89	1.3095	0.185	1	0	0	0	0	0	0	0	0	0	0.1708	0.019	Benign
9	130942777	C	T	0.57	0.0172199	0.712	0.6899	1.304	-1.29	0.8455	0.309	0	0.5505	0.0667	0	3.01	0.37	-0.37	0.37	0	0.4167	0.3769	0.042	Benign
10	75855427	C	A	11.91	1.45317	4.629	0.1961	0.715	2.41	0.5079	0.9007	0	0.3989	0	0.0625	0	0	0	0	0	0	0.2007	0.235	Benign
18	3129309	T	C	3.286	1.27678	3.939	0.2723	0.849	-5.92	1.1545	0.309	0	0.3789	0	0.0227	0	0	0	0	0	0.1905	0.4078	0.074	Benign
1	43908274	C	T	0.023	-0.354692	0.854	0.0229	0.154	-11.2	1.1457	0.1506	1	0.4014	0	0	0	0	0	0	0	0.1667	0.181	0.012	Benign
19	49671854	C	T	0.67	0.0865731	0.085	-0.0859	-0.405	-5.41	0.9296	0.1407	1	0.8427	0.025	0	0	0	0	0	0	0	0.2004	0.03	Benign
3	87295049	T	C	11.38	0.832746	5.814	-0.0882	-0.413	0.475	1.4211	0.4361	0	0.3226	0.0435	0.0833	2.5	0.38	-0.38	0.38	0	0	0.3412	0.061	Benign
16	2546806	G	A	7.725	1.4812	4.917	0.0221	0.149	4.39	0.8455	0.309	0	0.6354	0	0	0	0	0	0	0	0	0.2921	0.003	Benign
10	68940075	G	A	12.05	0.704476	4.298	1.2212	1.646	-5.04	0.9418	0.1163	0	0.765	0	0	7.3	2.18	-2.18	2.18	1	0	0.278	0.364	Benign
4	79387586	A	G	9.845	-0.0743532	3.739	-0.8247	-1.361	2.18	1.1332	0.2664	0	0.5099	0	0.0385	0	0	0	0	0	0	0.16	0.102	Benign
7	2583352	G	A	0.49	0.648456	5.806	-0.1877	-0.662	-6.17	0.9288	0.1425	1	0.6262	0	0	3.75	0.45	0.45	-0.45	0	0	0.3297	0.002	Benign
5	126771111	C	T	7.597	0.760696	9.781	-0.436	-1.024	-5.14	0.9418	0.1163	1	0.252	0.0588	0.0588	0	0	0	0	0	0	0.1514	0.02	Benign
4	1803385	G	C	10.05	1.89273	9.313	0.1537	0.625	3.79	0.9555	0.8962	1	0.9063	0	0.0476	0	0	0	0	0	0	0.4641	0.015	Benign
10	50740600	C	T	11.33	1.41828	7.106	-0.8955	-1.407	3.71	0.4311	1.9401	0	0.4104	0	0.0172	3.05	7.95	7.95	0	0	0	0.0776	0.318	Benign
20	44664491	C	A	11.7	1.35367	9.661	-1.4761	-1.706	2.5	1.2698	0.0635	1	0.3804	0	0.0833	0	0	0	0	0	0.1667	0.2152	0.232	Benign
16	49669751	C	T	7.804	1.4217	2.308	0.1177	0.535	4.21	0.4679	1.3839	0	0.5526	0	0	10.28	1.72	1.72	-1.72	0	0	0.3954	0.178	Benign
6	152675854	A	G	0.325	0.290003	0.266	-5.0361	-2.504	-2.08	1.4427	0.5475	0	0.2937	0.0159	0	4.24	4.56	0	4.56	0	0	0.4519	0.776	Benign
19	38964358	C	T	0.018	-0.384028	-0.317	0.042	0.26	-9.49	1.1457	0.1506	1	0.6059	0.012	0	0	0	0	0	0	0.0256	0.2601	0.003	Benign
21	34099201	C	T	19.87	2.09559	9.247	-0.5952	-1.182	2.51	0.912	0.4848	1	0.5505	0.08	0	0	0	0	0	0	0	0.0106	0.07	Benign
21	45709604	C	T	0.072	0.352234	0.058	-1.6518	-1.778	-4.62	1.1245	0.185	1	0.5182	0.125	0.0667	0	0	0	0	0	0.2	0.3137	0.031	Benign
20	744510	G	A	2.943	0.347844	9.235	0.1244	0.553	0.515	0.7904	0.3832	1	0.4059	0.0111	0	0	0	0	0	0	0	0.4452	0.123	Benign
2	29449927	G	A	2.371	0.472115	8.042	0.0858	0.438	-3.98	0.8385	0.3231	1	0.504	0.1143	0	0	0	0	0	0	0	0.0471	0.143	Benign
17	73836162	C	G	11.91	1.21	2.3	0.6045	1.232	4.35	1.2962	0.8445	1	0.7258	0	0	0	0	0	0	0	0	0.2653	0.201	Benign
3	57898376	T	A	10.64	-0.233197	0.322	0.3555	0.966	1.35	0.4311	0.3593	0	0.4256	0	0	0	0	0	0	0	0	0.0962	0.079	Benign
3	148714104	A	G	6.938	0.394939	0.504	0.0732	0.394	-9.72	0.4586	0.6767	1	0.37	0	0.0909	0	0	0	0	0	0	0.1354	0.162	Benign
7	30655542	T	C	13.49	1.68484	9.762	0.0176	0.12	4.31	1.0712	0.1425	1	0.4179	0.0345	0.0345	0	0	0	0	0	0	0.4588	0.003	Benign
1	16462171	G	A	9.214	1.25321	6.812	0.3937	1.014	-1.03	0.8873	0.2255	1	0.6444	0	0	3.53	0.2	-0.2	0.2	0	0	0.3575	0.02	Benign
16	88713213	C	G	5.463	0.926158	4.404	-0.9432	-1.438	0.681	1.1737	1.1976	0	0.7609	0	0	0	0	0	0	0	0	0.4509	0.04	Benign
1	986928	A	G	16.26	-0.477326	4.664	0.2571	0.824	-3.31	0.3255	0.5771	1	0.56	0.0317	0	5.69	7.95	0	7.95	0	0	0.127	0.04	Benign
X	49851173	G	C	6.836	0.731486	7.913	-0.0282	-0.154	-5.18	1.1737	1.1976	0	0.4025	0	0	0	0	0	0	0	0	0.072	0.06	Benign
2	87017701	C	A	3.115	0.00733131	-1.912	-0.1147	-0.492	-6.71	0.985	0.5263	1	0.8027	0.0167	0.0167	0	0	0	0	0	0	0.1598	0.011	Benign
13	110822943	C	T	6.006	0.974075	3.632	-0.6112	-1.196	2.22	1.1353	0.6767	1	0.3546	0.04	0.0769	0	0	0	0	0	0.1667	0.1368	0.196	Benign
2	44201376	T	C	1.761	0.272319	1.318	0.596	1.224	-3.35	1.471	0.9419	0	0.5594	0	0.0625	0	0	0	0	0	0.2	0.1983	0.041	Benign
