# Supplementary material for: An Ensemble Approach to Predict the Pathogenicity of Synonymous Variants
Source: Genes (Basel). 2020 Sep 21;11(9):1102. doi: 10.3390/genes11091102 (PMC7565489; doi:10.3390/genes11091102)
Supplement: Supplementary file 1 [file genes-11-01102-s001.zip › Supplementary_data/Supplementary_file_5_Reclassification_of_VUS-CI_sSNVs.xlsx]

## Sheet: All_sSNV_VUS
chrom	pos	ref	alt	CADD	Eigen	phylop	dpsi	dpsiz	GERP++	RSCU	dRSCU	CpG	CpG_exon	SR-	SR+	MES	dMES	MES+	MES-	MES-KM	PESE+	f_premrna	TraPV3	class	Our Classification	Score
1	978773	C	T	0.897	0.664386	4.759	0.4712	1.103	-5.89	0.9138	0.1724	1	0.893	0	0	4	7.76	7.76	0	0	0	0.3544	0.115	VUS	Benign	0.96
1	978952	C	T	2.147	0.936766	9.124	0.035	0.225	-7.3	0.9138	0.1724	1	0.7391	0	0.0625	0	0	0	0	0	1	0.3494	0.224	VUS	Benign	0.96
1	979502	C	T	0.006	0.0245133	6.15	-0.1337	-0.542	-9.46	1.1245	0.185	1	0.7277	0.0714	0	0	0	0	0	0	0	0.334	0.014	VUS	Benign	1
1	982336	C	T	1.256	0.766	2.735	0.1541	0.626	-9.42	1.1457	0.1506	1	0.5505	0	0	10.9	0.8	-0.8	0.8	1	0	0.255	0.105	VUS	Benign	0.89
1	985338	G	A	1.03	0.645854	4.552	-1.049	-1.498	-5.9	0.912	0.4848	1	0.4189	0	0	0	0	0	0	0	0	0.1713	0.057	VUS	Benign	0.95
1	985699	C	A	6.154	0.6839	1.443	-0.8665	-1.389	2.67	1.2698	0.0635	1	0.3681	0.087	0	0	0	0	0	0	0	0.1613	0.16	VUS	Benign	0.92
1	1167838	A	G	9.072	1.53323	2.774	-0.0578	-0.299	-7.05	0.4271	0.4848	1	0.8799	0	0	7.64	7.96	0	7.96	0	0	0.0749	0.008	VUS	Benign	0.59
1	1168243	G	T	13.73	1.8984	8.927	-0.0578	-0.299	-4.11	0.6545	0.3455	0	0.8799	0	0	5.01	7.64	7.64	0	0	0	0.2199	0.216	VUS	Benign	0.65
1	1168357	C	T	14.1	2.0863	4.466	-0.0578	-0.299	-4.45	0.9296	0.1407	0	0.8799	0.0057	0	0	0	0	0	0	0	0.2607	0.002	VUS	Benign	0.83
1	1168492	G	A	15.45	1.53691	7.09	-0.0578	-0.299	-5.41	1.1353	0.6767	1	0.8799	0	0.0019	2.93	2.09	0	2.09	0	0.027	0.3091	0.067	VUS	Benign	0.89
1	1455997	G	A	15.44	0.838571	5.574	-1.8868	-1.862	4.42	1.1353	0.6767	1	0.5469	0	0	5.88	7.49	0	7.49	1	0	0.365	0.867	VUS	Pathogenic	0.98
1	1720541	G	A	7.821	-0.0485057	7.864	-0.0739	-0.363	0.327	0.8873	0.2255	1	0.6592	0.0455	0	0	0	0	0	0	1	0.0361	0.068	VUS	Benign	0.85
1	1956459	C	T	0.344	0.172783	7.181	-0.0181	-0.092	-9.51	1.062	0.5368	1	0.8746	0	0	0	0	0	0	0	0	0.4976	0	VUS	Benign	0.97
1	1961111	C	A	1.094	0.540676	9.306	-0.1519	-0.586	-6.96	0.912	0.6869	1	0.6533	0.025	0.025	8.82	8.05	8.05	0	0	0	0.0947	0.112	VUS	Pathogenic	0.56
1	2160328	C	G	12.91	2.06044	3.167	-0.0578	-0.299	1.29	1.2063	0.1058	0	0.943	0	0	5.1	8.27	8.27	1.68	0	0.5	0.0024	0.383	VUS	Pathogenic	0.58
1	2337271	C	T	11.21	0.942755	2.413	-0.0578	-0.299	-0.114	0.912	0.4848	1	0.4744	0	0	3.23	7.96	7.96	0	0	0	0.1324	0.192	VUS	Benign	0.81
1	2338019	C	A	12.14	1.33269	0.768	-0.3308	-0.897	1.59	0.7904	1.5808	0	0.4038	0.0385	0	0	0	0	0	0	0	0.2288	0.05	VUS	Benign	0.78
1	2338170	C	T	13.08	1.28459	5.128	0.3669	0.981	1.85	0.4311	1.9401	0	0.5093	0.0256	0	11.75	0.89	-0.89	0.89	0	0	0.2485	0.088	VUS	Benign	0.64
1	2338302	C	G	1.89	0.513904	-0.599	-0.5366	-1.128	-3.05	1.1737	1.1976	0	0.5093	0	0.0256	0	0	0	0	0	0	0.2654	0.076	VUS	Benign	0.98
1	2338389	C	T	0.075	-0.331816	-0.399	-0.0672	-0.337	-3.51	0.912	0.4848	1	0.4674	0	0	0	0	0	0	0	0	0.2766	0.006	VUS	Benign	0.99
1	2339936	G	A	12.8	0.598875	0.387	-0.0376	-0.206	-1.63	0.8385	0.3231	1	0.5501	0	0	0	0	0	0	0	0	0.4757	0.117	VUS	Benign	0.93
1	2340068	C	T	1.709	0.213328	0.438	-0.0742	-0.364	-4.16	0.912	0.4848	1	0.5501	0	0.0108	0	0	0	0	0	0	0.4927	0.042	VUS	Benign	0.98
1	2340113	G	A	0.95	0.0923349	0.676	-0.0056	-0.008	1.23	1.1457	0.1506	0	0.5501	0	0	4.85	0.44	0.44	-0.44	0	0	0.4985	0.091	VUS	Benign	0.92
1	2340128	G	A	0.124	-0.196661	-0.51	-0.0504	-0.267	-8.91	1.1457	0.1506	1	0.5501	0.0108	0	0	0	0	0	0	0	0.4995	0.015	VUS	Benign	0.98
1	2340143	C	T	11.42	0.894553	4.505	0.0115	0.079	1.96	0.8455	0.309	0	0.5501	0.0108	0	4.8	0.75	0.75	-0.75	0	0	0.4976	0.021	VUS	Benign	0.89
1	2340158	G	A	9.468	0.646837	2.609	0.1065	0.503	-1.58	0.7904	0.3832	0	0.5501	0	0.0213	0	0	0	0	0	0	0.4956	0.088	VUS	Benign	0.92
1	2340175	G	A	14.41	1.06612	0.45	0.0159	0.109	2.73	0.7725	1.5988	0	0.5501	0.0108	0	0	0	0	0	0	0	0.4934	0.118	VUS	Benign	0.77
1	2340223	G	A	1.291	0.116881	0.647	0.0305	0.199	-3.63	0.7725	1.5988	0	0.5501	0	0	0	0	0	0	0	0	0.4873	0.107	VUS	Benign	0.94
1	2343864	C	T	17.89	2.5666	1.653	-0.0578	-0.299	2.55	0.6561	0.5503	0	1.021	0.0417	0	0	0	0	0	0	0	0.0188	0.407	VUS	Pathogenic	0.71
1	3328246	G	A	0.446	0.346173	4.156	-0.1375	-0.551	-10.3	1.1064	0.6547	1	0.6706	0	0.0072	0	0	0	0	0	0	0.073	0.015	VUS	Benign	0.94
1	3328909	G	A	16.62	2.03533	7.4	-0.097	-0.44	4.74	0.4311	1.9401	0	0.6706	0	0	0	0	0	0	0	0	0.0712	0.172	VUS	Benign	0.52
1	5923373	A	G	14.5	0.526069	1.551	-0.0578	-0.299	-4.6	1.1615	0.3231	1	0.4868	0.0278	0.0411	0	0	0	0	0	0	0.0039	0.139	VUS	Benign	0.82
1	5923385	G	A	21.8	1.58903	3.579	-0.0578	-0.299	5.26	0.8873	0.2255	0	0.4868	0.0141	0	0	0	0	0	0	0	0.004	0.15	VUS	Pathogenic	0.75
1	5923424	C	T	0.803	0.0223876	1.097	-0.0578	-0.299	-6.06	0.912	0.4848	1	0.4868	0	0	0	0	0	0	0	0	0.0043	0.011	VUS	Benign	0.84
1	5923463	G	A	0.76	-0.214219	6.922	-0.0578	-0.299	-10.5	0.7249	0.2306	1	0.4868	0.0141	0	6.95	0.67	0.52	0.67	1	0.037	0.0046	0.011	VUS	Benign	0.73
1	5923983	C	T	2.837	-0.119206	9.122	-0.2301	-0.742	-10.6	1.1064	0.6547	1	0.4596	0.0323	0.0323	0	0	0	0	0	0	0.0086	0.051	VUS	Benign	0.63
1	5924434	G	A	16.03	0.955446	8.746	-0.7417	-1.303	-1.63	0.7904	0.3832	1	0.5269	0	0.0233	0	0	0	0	0	0	0.0121	0.193	VUS	Benign	0.6
1	5924467	G	A	4.632	0.247776	7.51	-3.1126	-2.18	-4.87	0.9296	0.1407	1	0.5269	0.0233	0.0233	2.8	0.61	0.61	-0.61	0	0	0.0123	0.013	VUS	Pathogenic	0.53
1	5924530	G	A	15.75	1.45116	5.795	-1.4494	-1.694	5.18	0.9296	0.1407	0	0.5269	0	0	0	0	0	0	0	0	0.0128	0.118	VUS	Pathogenic	0.78
1	5924551	C	A	9.127	0.687544	8.746	-0.7348	-1.298	0.878	0.7904	1.5808	0	0.5269	0.0455	0	6.5	0.12	0.12	-0.12	0	0	0.013	0.063	VUS	Benign	0.59
1	5925216	C	A	14.72	1.18678	7.082	0.3714	0.986	2.42	0.6545	0.3455	0	0.5338	0.0233	0	4.13	2.57	2.57	0	0	0	0.0181	0.307	VUS	Pathogenic	0.6
1	5925216	C	T	14.94	1.18678	7.082	0.2245	0.769	2.42	1	0	0	0.5338	0.0233	0	0	0	0	0	0	0	0.0181	0.014	VUS	Benign	0.6
1	5925255	G	A	10.47	0.679221	5.562	-3.8405	-2.32	2.3	0.7249	0.2306	1	0.5338	0.0233	0.0233	6.78	1.03	1.03	-1.03	0	0	0.0184	0.074	VUS	Pathogenic	0.61
1	5925273	G	A	3.912	0.0254308	7.132	-0.9976	-1.469	-10.8	0.4762	0.6243	1	0.5338	0.0233	0.0233	10.06	0.14	-0.14	0.14	0	0	0.0186	0.036	VUS	Pathogenic	0.54
1	5926465	C	T	8.071	0.134301	8.397	-8.633	-2.832	-10.8	1.1064	0.6547	1	0.4877	0	0	0	0	0	0	0	0	0.0278	0.032	VUS	Benign	0.6
1	5926513	G	T	0.016	-0.330115	3.015	-11.163	-2.961	-10.2	1.1064	0.1899	1	0.4877	0	0.0625	0	0	0	0	0	0	0.0281	0.04	VUS	Benign	0.62
1	5927123	G	A	5.666	0.212673	7.326	-1.009	-1.476	-7.92	0.8952	0.5475	1	0.637	0.0588	0	5.59	1.1	-1.1	1.1	0	0	0.0329	0.071	VUS	Benign	0.71
1	5927168	C	T	0.022	-0.359666	1.456	-0.983	-1.461	-11.8	1.1064	0.6547	1	0.637	0.0588	0.1111	5.27	7.16	0	7.16	0	0	0.0332	0.035	VUS	Benign	0.7
1	5927855	C	T	1.577	0.267993	9.701	-5.6355	-2.574	-9.25	1.1064	0.6547	1	0.5868	0.0385	0.0385	7.09	7.95	7.95	0.9	0	0	0.0385	0.051	VUS	Benign	0.55
1	5927894	C	T	9.89	1.67363	3.334	1.258	1.666	4.46	0.529	0.9419	0	0.5868	0.0741	0	0	0	0	0	0	0	0.0388	0.04	VUS	Benign	0.59
1	5927912	G	A	9.559	1.19491	1.968	0.551	1.183	-0.206	0.9138	0.1724	0	0.5868	0	0	0	0	0	0	0	0	0.039	0.018	VUS	Benign	0.76
1	5927924	G	A	7.101	0.882428	9.175	-4.2004	-2.381	-6.97	1.0835	0.3251	1	0.5868	0	0	0	0	0	0	0	0	0.0391	0.004	VUS	Benign	0.62
1	5927927	G	A	9.225	1.32627	4.751	-0.4498	-1.04	2.47	1.1457	0.1506	0	0.5868	0	0.0385	0	0	0	0	0	0	0.0391	0.128	VUS	Pathogenic	0.5
1	5933318	G	A	0.056	0.00513681	0.071	-1.1327	-1.546	-4.62	0.8385	0.3231	1	0.6462	0.0667	0	0	0	0	0	0	0	0.0806	0.014	VUS	Benign	0.76
1	5933390	A	G	1.074	0.257123	2.434	2.0014	1.968	0.612	1.3095	0.185	0	0.6462	0.0667	0	0	0	0	0	0	0	0.0812	0.105	VUS	Benign	0.81
1	5933393	G	C	0.505	0.20215	0.499	7.2181	2.865	-1.96	0.4271	1.1717	1	0.6462	0	0	9.68	0.29	-0.29	0.29	1	0	0.0812	0.212	VUS	Benign	0.65
1	5934588	G	A	2.482	0.438106	2.232	-0.8885	-1.404	-10.8	0.985	0.4361	1	0.403	0	0.0233	4.95	0.73	0.73	-0.73	0	0	0.0905	0.002	VUS	Benign	0.67
1	5934597	G	C	1.89	0.800649	9.476	0.3639	0.977	-1.67	0.4517	0.8445	1	0.403	0.0233	0.0233	0	0	0	0	0	0	0.0905	0.011	VUS	Benign	0.9
1	5934612	C	T	3.564	1.23947	2.347	0.1648	0.65	1.4	0.529	0.9419	0	0.403	0.0233	0	0	0	0	0	0	0	0.0906	0.03	VUS	Benign	0.72
1	5934684	G	A	1.332	0.687439	5.857	-0.9897	-1.465	1.17	0.9288	0.1425	0	0.403	0.0455	0.0455	0	0	0	0	0	0	0.0912	0.024	VUS	Benign	0.6
1	5934951	G	A	3.205	0.542079	5.109	-0.0505	-0.268	-5.44	1.0835	0.3251	1	0.8867	0	0	0	0	0	0	0	0	0.0933	0.008	VUS	Benign	0.98
1	5934966	C	T	0.045	-0.27298	7.717	0.0098	0.067	-9.9	1.1353	0.6767	1	0.8867	0.0408	0.0408	5.33	6.51	0	6.51	0	0	0.0934	0.203	VUS	Benign	0.91
1	5935014	G	A	1.808	0.548368	9.539	-0.0053	-0.006	-0.903	1.062	0.5368	1	0.8867	0	0.0208	0	0	0	0	0	0	0.0938	0.155	VUS	Benign	0.96
1	5935026	C	T	0.012	-0.169988	5.041	-0.0695	-0.346	-9.9	1.1353	0.6767	1	0.8867	0	0.06	0	0	0	0	0	0	0.0938	0.134	VUS	Benign	0.98
1	5935047	C	T	0.456	0.504944	4.619	-0.1776	-0.641	-6.19	1.1353	0.6767	1	0.8867	0	0.0784	3.82	7.96	7.96	0	0	0	0.094	0.049	VUS	Benign	0.85
1	5935077	G	A	1.25	0.86655	9.029	-0.0711	-0.352	0.536	1.0835	0.3251	1	0.8867	0.0208	0	0	0	0	0	0	0	0.0942	0.079	VUS	Benign	0.93
1	5935086	G	A	0.022	-0.280385	3.015	0.0068	0.046	-9.75	1.062	0.5368	1	0.8867	0.0208	0.0208	0	0	0	0	0	0	0.0943	0.004	VUS	Benign	0.99
1	5937159	G	A	0.207	0.194873	0.449	-0.0847	-0.401	0.626	0.8952	0.5475	1	0.7883	0	0	2.33	7.76	7.76	0	0	0	0.1103	0.203	VUS	Benign	0.87
1	5937240	G	T	0.29	0.194669	2.228	0.1616	0.643	-2	0.912	0.6869	0	0.7883	0.0417	0.0213	3.12	1.2	0	1.2	0	0	0.1109	0.078	VUS	Benign	0.93
1	5937324	G	A	0.098	0.0285802	4.172	-0.0349	-0.191	-6.75	0.9296	0.1407	1	0.7883	0	0.0213	0	0	0	0	0	0	0.1116	0.008	VUS	Benign	0.96
1	5940229	G	A	0.015	-0.166745	0.202	-0.6297	-1.212	-2.98	0.9418	0.1163	1	0.5838	0.0435	0	0	0	0	0	0	1	0.134	0.12	VUS	Benign	0.9
1	5947395	G	A	0.113	-0.430036	1.249	-0.0312	-0.171	-10.9	0.6545	0.6909	1	0.7047	0.0345	0.0345	0	0	0	0	0	0	0.1892	0.093	VUS	Benign	0.92
1	5947398	G	A	7.848	0.717784	7.747	-0.0801	-0.385	-0.686	1.0835	0.3251	1	0.7047	0	0.0345	0	0	0	0	0	0	0.1893	0.028	VUS	Benign	1
1	5947485	G	A	0.004	-0.482014	3.435	-0.0293	-0.16	-10.9	0.8385	0.3231	1	0.7047	0.0667	0.0345	0	0	0	0	0	0	0.1899	0.089	VUS	Benign	0.95
1	5950943	A	G	0.274	-0.322969	4.993	0.1734	0.669	-11.2	1.5988	0.5368	1	0.496	0.0294	0.0294	4.86	0.3	0.3	-0.3	0	0	0.2166	0.01	VUS	Benign	0.97
1	5950973	G	A	0.106	-0.321559	7.516	-0.2072	-0.701	-11.2	0.9296	0.1407	1	0.496	0.0571	0	0	0	0	0	0	0	0.2168	0.008	VUS	Benign	0.85
1	5950982	G	A	8.866	0.415079	7.516	-0.3052	-0.861	-1.65	0.9296	0.1407	1	0.496	0.0571	0	0	0	0	0	0	0	0.2169	0.044	VUS	Benign	0.93
1	5950994	G	A	10.13	0.750087	1.715	-0.2007	-0.688	1.41	0.985	0.4361	0	0.496	0	0.0571	6.17	0.59	-0.59	0.59	0	0	0.217	0.027	VUS	Benign	0.73
1	5964678	A	T	0.935	0.0422821	0.23	1.0131	1.528	-5.17	0.912	0.1501	0	0.5206	0	0	10.67	8.37	8.37	-0.57	1	0	0.3225	0.403	VUS	Pathogenic	0.57
1	5964705	A	G	0.278	-0.140913	-0.013	0.3829	1.001	-10.2	1.2962	0.1506	1	0.5206	0	0	3.62	0.41	0.31	0.41	0	0	0.3227	0.02	VUS	Benign	0.99
1	5964711	G	A	0.116	-0.154349	7.705	-0.2582	-0.789	-7.39	0.7904	0.3832	1	0.5206	0	0	4.32	0.7	0.7	-0.7	0	0	0.3228	0	VUS	Benign	0.96
1	5965384	G	A	0.865	0.275792	5.061	-1.0293	-1.487	-9.44	0.9418	0.1163	1	0.5091	0	0	0	0	0	0	0	0	0.328	0.003	VUS	Benign	0.92
1	5965456	G	A	0.011	-0.5972	1.493	0.5387	1.171	-11	1.062	0.5368	1	0.5091	0	0.0571	0	0	0	0	0	0	0.3285	0.005	VUS	Benign	0.95
1	5965787	G	A	0.038	-0.110707	1.253	0.8626	1.433	-10.8	0.985	0.4361	0	0.454	0.08	0.0417	0	0	0	0	0	0	0.3311	0.029	VUS	Benign	0.84
1	5965802	G	A	0.035	-0.346122	3.213	-27.1258	-3.318	-9.76	1.062	0.5368	1	0.454	0.0417	0.0417	2.5	1.62	1.62	0	0	0	0.3312	0.007	VUS	Benign	0.89
1	5965823	G	A	1.503	0.496448	1.462	-1.9375	-1.88	3.55	1.062	0.5368	1	0.454	0.0417	0	4.44	1.74	-1.74	1.74	0	0	0.3314	0.012	VUS	Benign	0.74
1	5967229	C	T	0.107	0.0212006	1.959	-4.2277	-2.385	-7.99	0.4611	0.3114	0	0.4596	0	0.0455	2.01	1.63	0	1.63	0	0	0.3422	0.096	VUS	Benign	0.92
1	5967253	C	T	0.06	-0.38713	5.648	-2.4414	-2.027	-10.4	1.1064	0.6547	1	0.4596	0.0455	0.087	4.03	1.07	-1.07	1.07	0	0	0.3424	0.095	VUS	Benign	0.9
1	5967259	G	A	0.236	-0.117196	3.033	5.7991	2.701	-11	1.062	0.5368	0	0.4596	0	0.0455	0	0	0	0	0	0	0.3424	0.037	VUS	Benign	0.78
1	5967259	G	T	0.168	-0.117196	3.033	8.1425	2.95	-11	0.912	0.6869	0	0.4596	0.0455	0.087	0	0	0	0	0	0	0.3424	0.022	VUS	Benign	0.8
1	5969260	T	G	0.204	-0.242987	0.023	2.3512	2.075	-6.23	1.2962	0.1899	1	0.6889	0	0	0	0	0	0	0	0	0.3579	0.143	VUS	Benign	0.89
1	5969269	C	T	0.157	-0.16265	0.252	-1.4273	-1.684	-5.27	1.1064	0.6547	1	0.6889	0.0714	0.1333	0	0	0	0	0	0	0.358	0.201	VUS	Benign	0.96
1	5987710	C	T	3.875	0.18054	1.818	0.7423	1.345	-1.8	0.9026	0.5771	1	0.5884	0	0	0	0	0	0	0	0	0.4999	0.45	VUS	Benign	0.82
1	5987713	A	T	6.714	0.574923	3.67	0.4161	1.041	1.25	1.1064	0.0393	0	0.5884	0	0.04	0	0	0	0	0	0	0.4998	0.037	VUS	Benign	0.9
1	5993252	G	A	7.505	0.898918	0.862	1.8371	1.914	1.38	0.8385	0.3231	0	0.1856	0.0333	0	5.16	1.11	-1.11	1.11	0	0	0.4571	0.004	VUS	Benign	0.73
1	5993273	C	A	3.894	0.283974	4.351	3.1593	2.267	-0.651	0.6545	0.3455	0	0.1856	0	0	2.36	7.83	0	7.83	0	0	0.457	0.1	VUS	Benign	0.83
1	6007218	C	T	0.133	-0.112736	0.446	-0.3561	-0.93	-7.76	0.912	0.4848	1	0.5849	0.0417	0	7.78	7.96	7.96	4.01	0	0	0.3494	0.05	VUS	Benign	0.57
1	6007233	G	A	0.422	0.166797	-0.347	0.0875	0.444	-1.58	0.6545	0.6909	0	0.5849	0	0	3.32	1.99	1.99	0	0	0	0.3493	0.044	VUS	Benign	0.96
1	6007236	G	A	1.056	0.62202	4.056	-0.5522	-1.143	1.43	0.7249	0.2306	1	0.5849	0	0	0	0	0	0	0	0.5	0.3493	0.001	VUS	Benign	0.89
1	6007278	T	C	6.602	1.07074	4.87	-0.4301	-1.018	0.835	1.471	0.9419	0	0.5849	0	0	0	0	0	0	0	0	0.349	0.109	VUS	Benign	0.92
1	6008177	C	T	2.104	0.388299	3.401	-1.4681	-1.703	-10.9	1.1353	0.6767	1	0.578	0	0.0625	3.84	1.88	0	1.88	0	0	0.342	0.057	VUS	Benign	0.95
1	6008213	G	A	2.389	0.378382	5.722	-2.72	-2.092	-5.22	0.7249	0.2306	1	0.578	0	0	0	0	0	0	0	0	0.3418	0	VUS	Benign	0.83
1	6008252	G	A	6.899	0.429609	4.799	-2.309	-1.99	-11.1	0.6545	0.6909	1	0.578	0	0	2.34	7.75	7.75	0	0	0	0.3415	0.078	VUS	Benign	0.89
1	6012781	G	A	0.039	-0.138342	3.972	-0.0317	-0.174	-7.1	0.8385	0.3231	1	0.5106	0.0417	0.0417	2.63	0.8	0.8	0	0	0	0.3065	0.039	VUS	Benign	0.99
1	6012856	C	G	0.393	0.0430723	2.67	0.1741	0.67	-4.01	1.4211	0.9624	1	0.5106	0.0417	0	0	0	0	0	0	0	0.306	0.168	VUS	Benign	0.97
1	6012892	G	A	2.084	0.257865	5.092	0.0239	0.161	-5.57	0.9296	0.1407	1	0.5106	0	0	0	0	0	0	0	0	0.3057	0.006	VUS	Benign	0.97
1	6021855	G	A	0.096	-0.263338	0.24	0.9785	1.508	-9.09	1.1245	0.185	1	0.3333	0	0	10.19	0.51	-0.51	0.51	1	0	0.2366	0.129	VUS	Benign	0.83
1	6021908	G	A	11.79	1.64877	3.46	-1.0332	-1.489	5.39	0.7725	1.5988	0	0.3333	0.0345	0	6.38	0.5	0.5	-0.5	0	1	0.2362	0.063	VUS	Pathogenic	0.54
1	6021927	G	A	9.546	1.33262	2.536	0.9013	1.459	2.43	0.8385	0.3231	0	0.3333	0	0.0345	0	0	0	0	0	1	0.236	0.024	VUS	Benign	0.74
1	6021933	C	G	4.633	0.292197	-0.396	-2.6869	-2.086	-6.13	1.5988	1.1717	1	0.3333	0.0345	0	0	0	0	0	0	0	0.236	0.005	VUS	Benign	0.92
1	6027366	G	A	10.21	0.46097	6.047	0.2635	0.835	-1.54	1.1457	0.1506	1	0.4203	0.0625	0	0	0	0	0	0	0	0.1941	0.102	VUS	Benign	1
1	6029290	G	A	9.536	1.49109	4.966	-0.4153	-1.001	4.47	0.8385	0.3231	0	0.4191	0	0	0	0	0	0	0	0	0.1792	0.033	VUS	Benign	0.69
1	6038342	G	A	1.991	0.323077	1.995	-1.4378	-1.689	-1.67	1.0835	0.3251	1	0.8926	0	0	0	0	0	0	0	0.25	0.1094	0.033	VUS	Benign	0.79
1	6038381	T	C	3.511	0.303693	-0.037	0.6068	1.234	-4.19	1.1332	0.2664	0	0.8926	0	0	0	0	0	0	0	0	0.1091	0.177	VUS	Benign	0.94
1	6038387	C	T	3.739	0.302693	5.484	-0.6027	-1.188	-5.77	1.1353	0.6767	1	0.8926	0.05	0	0	0	0	0	0	0	0.1091	0.005	VUS	Benign	0.82
1	6038407	G	T	11.45	1.4562	3.824	-2.7803	-2.104	3.91	1.2698	0.0635	1	0.8926	0	0	8.6	8.04	8.04	0	0	0	0.1089	0.343	VUS	Pathogenic	0.82
1	6038471	G	A	0.001	-0.946636	1.327	-0.9682	-1.453	-9.96	0.6545	0.6909	1	0.8926	0	0	8.09	7.76	7.76	0.23	1	0	0.1084	0.173	VUS	Pathogenic	0.52
1	6046245	G	T	8.38	1.20318	4.516	-0.1125	-0.486	3.82	0.4311	0.7425	0	0.6291	0.0571	0.0294	0	0	0	0	0	0	0.0485	0.245	VUS	Benign	0.53
1	6046311	A	C	0.366	0.0850402	1.497	-0.4417	-1.03	-7.92	2.3713	1.5808	0	0.6291	0	0.0294	9.81	1.22	-1.22	1.22	0	0	0.048	0.005	VUS	Benign	0.55
1	6046341	G	A	5.788	0.967933	2.407	-1.8346	-1.845	0.79	0.9296	0.1407	0	0.6291	0.0294	0	0	0	0	0	0	0	0.0477	0.191	VUS	Benign	0.51
1	6046344	G	A	0.23	0.0448928	-0.463	-2.3554	-2.001	-5.6	0.9418	0.1163	1	0.6291	0	0	0	0	0	0	0	0	0.0477	0.103	VUS	Benign	0.6
1	6527921	C	T	31	0.595545	6.906	1.4747	1.768	5.49	0.529	0.9419	0	0.341	0.0667	0.0667	3.28	8.75	0	8.75	0	0	0.0722	0.449	VUS	Pathogenic	0.71
1	6527944	G	A	16.55	-0.804792	8.731	-1.0797	-1.516	-1.01	0.985	0.4361	0	0.328	0	0.0063	0	0	0	0	0	0	0.0699	0.058	VUS	Benign	0.55
1	6528010	C	T	4.792	0.652792	-0.831	-1.0961	-1.526	-6.88	0.9026	0.5771	1	0.328	0	0.0185	4.32	7.96	7.96	1.18	0	0	0.0725	0.152	VUS	Benign	0.65
1	6528094	G	A	8.532	1.02024	1.127	0.5555	1.187	4.58	0.8952	0.5475	0	0.328	0	0	0	0	0	0	0	0	0.0758	0.218	VUS	Benign	0.62
1	6528628	C	T	2.503	0.273577	5.047	-1.0415	-1.494	-11	1.1353	0.6767	1	0.328	0.0063	0.0124	3.62	7.95	7.95	0	0	0	0.0966	0.078	VUS	Benign	0.71
1	6530674	G	A	16.02	1.55308	5.447	0.2036	0.729	0.391	0.8385	0.3231	1	1.1795	0.1111	0	0	0	0	0	0	0	0.1768	0.009	VUS	Benign	0.73
1	6531050	C	T	21.7	1.76051	8.976	-2.9071	-2.132	4.74	1.1353	0.6767	1	0.9375	0	0	9.2	5.76	-5.76	5.76	1	0	0.1916	0.931	VUS	Pathogenic	1
1	6531071	G	A	18.71	1.71128	5.597	-0.4843	-1.076	1.64	0.9296	0.1407	0	0.9375	0	0	0	0	0	0	0	0	0.1924	0.026	VUS	Benign	0.77
1	6535564	G	A	15.09	1.75714	1.244	-2.7634	-2.101	0.496	0.6545	0.6909	0	0.4586	0	0	5.06	7.76	7.76	0	0	0	0.3683	0.336	VUS	Pathogenic	0.63
1	7725175	G	A	8.318	0.872523	7.533	-0.0308	-0.169	-3.11	0.9026	0.5771	1	0.5888	0.0027	0.0055	5.21	4.12	0	4.12	0	0	0.1063	0.054	VUS	Benign	0.89
1	9778796	C	T	11.64	1.96528	7.577	-0.1443	-0.568	3.58	0.9138	0.1724	0	0.9048	0	0.0357	3.68	7.76	7.76	0	0	0	0.1344	0.455	VUS	Benign	0.59
1	10316366	C	T	9.886	1.25963	7.999	-0.1392	-0.556	3.39	0.8873	0.2255	0	0.35	0	0	0	0	0	0	0	0.5	0.2667	0.002	VUS	Benign	0.95
1	10318682	T	C	8.562	0.699975	9.256	-0.3957	-0.978	-7.28	1.1127	0.2255	0	0.3475	0	0.0556	0	0	0	0	0	0	0.2803	0.002	VUS	Benign	1
1	10338185	T	C	15.38	1.37174	7.259	-0.05	-0.265	2.9	1.0704	0.1407	0	0.5946	0	0	9.49	0.84	0.84	-0.84	1	0	0.3944	0.268	VUS	Pathogenic	0.66
1	10342498	A	G	12.58	1.45661	5.947	0.9934	1.517	4.25	0.3255	0.5771	1	0.2389	0.037	0	3.79	1.06	1.06	-1.06	0	0	0.4197	0.013	VUS	Benign	0.65
1	10342517	T	C	11.97	1.34797	6.165	-0.5676	-1.157	1.74	2.3713	1.5988	0	0.2389	0	0.0714	3.16	0.13	0.13	-0.13	0	0	0.4198	0.049	VUS	Benign	0.81
1	10357094	G	A	19.6	1.44405	9.873	-0.3395	-0.909	1.94	0.4311	1.9401	0	0.4799	0	0	0	0	0	0	0	0	0.4949	0.093	VUS	Benign	0.62
1	10394638	C	T	6.112	0.644363	9.802	-0.0305	-0.167	-9.55	1.0835	0.3251	1	0.5399	0	0	3.13	3.41	0	3.41	0	0	0.2753	0.012	VUS	Benign	0.97
1	10397200	A	T	9.203	0.755201	6.071	-0.1294	-0.531	-7.85	0.6545	0.3455	0	0.4462	0.0385	0	6.23	8.19	8.19	0	0	0	0.2602	0.518	VUS	Pathogenic	0.52
1	10399860	G	A	10.13	0.23587	9.873	-2.426	-2.022	-10.1	1.1353	0.6767	1	0.3832	0.1	0.25	4.07	7.95	7.95	0	0	0	0.2447	0.047	VUS	Benign	0.91
1	10403311	A	G	3.652	0.50926	5.742	-1.0877	-1.521	-2.02	1.2063	0.5503	0	0.8296	0	0.0833	0	0	0	0	0	0	0.2245	0.046	VUS	Benign	0.96
1	10421758	T	C	9.984	0.887964	7.999	-0.1381	-0.553	-4.26	1.1615	0.3231	0	0.5251	0	0	0	0	0	0	0	0	0.1165	0.134	VUS	Benign	0.92
1	10425637	C	T	3.932	0.308426	9.873	-0.2647	-0.8	-9.99	0.8952	0.5475	1	0.4571	0	0.025	2.5	7.76	7.76	0	0	0	0.0938	0.096	VUS	Benign	0.69
1	10428533	A	G	9.273	1.18554	5.881	-1.427	-1.684	-0.78	1.471	0.9419	0	0.4091	0	0	2.69	8.75	8.75	0	0	0	0.0768	0.252	VUS	Benign	0.57
1	10535044	A	C	22.1	1.87239	5.653	-0.0578	-0.299	2.33	1.5988	0.6869	1	0.57	0.1	0.1	0	0	0	0	0	0	0.0003	0.18	VUS	Pathogenic	0.56
1	10555342	T	C	14.18	1.64478	2.876	-1.1106	-1.534	-0.201	1.4211	0.4361	0	0.5275	0	0.1429	0	0	0	0	0	0	0.1305	0.003	VUS	Benign	0.74
1	10555372	G	A	15.94	2.02761	2.861	4.0973	2.448	1.83	0.8455	0.309	0	0.5275	0	0	0	0	0	0	0	0	0.1307	0.007	VUS	Benign	0.73
1	10596278	G	A	9.625	1.20463	8.697	-1.9616	-1.888	-2.67	1.1353	0.6767	1	0.528	0.1053	0.15	0	0	0	0	0	0	0.3932	0.146	VUS	Benign	0.8
1	10659347	C	T	9.737	0.543162	8.357	0.2716	0.849	-4.75	1.062	0.5368	1	0.2812	0.037	0	0	0	0	0	0	0	0.202	0.01	VUS	Benign	1
1	10659392	C	G	14.79	1.24677	5.224	0.1332	0.576	1.74	1.8517	0.8962	0	0.2812	0	0.037	4.82	1.79	1.79	-1.79	0	0	0.2017	0.043	VUS	Benign	0.59
1	10659422	C	T	16.85	1.72577	8.118	1.0431	1.546	4.9	0.8873	0.2255	0	0.2812	0	0	9.49	0.84	-0.84	0.84	1	0	0.2015	0.362	VUS	Pathogenic	0.77
1	10678393	C	T	0.629	-0.22957	1.183	-0.2428	-0.763	-5.69	1.1457	0.1506	1	0.6677	0.0625	0.0625	3.23	0.68	-0.68	0.68	0	0	0.0798	0.02	VUS	Benign	0.78
1	10678420	C	T	12.73	0.338522	7.543	-0.9733	-1.455	-9.85	0.6545	0.6909	1	0.6677	0.1176	0.0625	3.29	7.75	7.75	0	0	0	0.0796	0.12	VUS	Benign	0.75
1	10678450	A	G	13.29	0.301252	5.893	0.3658	0.979	-6.33	0.4271	0.4848	1	0.6677	0	0	6.02	0.28	0.28	-0.28	0	1	0.0794	0.057	VUS	Benign	0.87
1	10678471	C	T	22	1.54837	5.471	0.715	1.324	4.79	0.8873	0.2255	0	0.6677	0	0	0	0	0	0	0	0	0.0793	0.019	VUS	Pathogenic	0.53
1	10683102	C	T	10.77	1.16734	5.584	-2.2931	-1.985	-0.948	0.6545	0.6909	1	0.3946	0.0667	0	0	0	0	0	0	0	0.0495	0.084	VUS	Pathogenic	0.61
1	10683165	C	T	9.953	1.2029	4.021	-1.6116	-1.762	1.29	0.8952	0.5475	1	0.3946	0	0	0	0	0	0	0	0	0.0491	0.178	VUS	Pathogenic	0.58
1	10684452	G	A	9.888	1.30754	3.525	0.6363	1.259	1.9	0.529	0.9419	0	0.5499	0.087	0.0455	0	0	0	0	0	0	0.0409	0.053	VUS	Benign	0.59
1	10684476	C	T	0.052	-0.164119	8.281	-1.0105	-1.476	-9.56	0.8385	0.3231	1	0.5499	0.0455	0	0	0	0	0	0	0	0.0407	0.005	VUS	Benign	0.64
1	10689603	A	G	0.416	-0.0108334	3.7	-0.0578	-0.299	-8.89	0.4517	0.6547	1	0.4297	0	0.0041	6	0.69	0.69	-0.69	0	0	0.0078	0.112	VUS	Benign	0.79
1	10689717	C	T	7.939	1.26068	7.163	-0.0578	-0.299	-0.643	0.9418	0.1163	1	0.4297	0	0	0	0	0	0	0	0	0.007	0.082	VUS	Benign	0.61
1	10689726	G	A	3.555	0.823231	1.825	-0.0578	-0.299	-9.4	1.1353	0.6767	1	0.4297	0	0.0041	3.91	0.13	-0.13	0.13	0	0	0.007	0.007	VUS	Benign	0.82
1	10689765	C	G	9.843	1.52243	0.122	-0.0578	-0.299	2.63	1	0.3455	0	0.4297	0.0082	0.0082	0	0	0	0	0	0	0.0067	0.167	VUS	Pathogenic	0.5
1	10689792	C	G	9.788	1.6584	1.194	-0.0578	-0.299	0.988	1	0.3455	0	0.4297	0	0	6.55	2.57	-2.57	2.57	0	0	0.0066	0.16	VUS	Pathogenic	0.58
1	10689807	C	T	8.806	1.20208	0.794	-0.0578	-0.299	-3.37	0.6545	0.6909	1	0.4297	0	0.0041	9.16	7.76	7.76	0	0	0	0.0065	0.661	VUS	Pathogenic	0.87
1	10689906	T	C	0.115	0.228776	7.68	-0.0578	-0.299	-7.75	1.0704	0.1407	1	0.4297	0	0.0041	0	0	0	0	0	0	0.0058	0.009	VUS	Benign	0.89
1	10689966	C	T	8.081	1.14986	9.329	-0.0578	-0.299	-4.72	0.6545	0.6909	1	0.4297	0.0041	0	0	0	0	0	0	0.0714	0.0054	0.162	VUS	Benign	0.57
1	10690011	C	T	7.885	0.484343	9.114	-0.0578	-0.299	-8.73	1.1457	0.1506	1	0.4297	0.0041	0.0082	0	0	0	0	0	0	0.0052	0.009	VUS	Benign	0.89
1	10690017	C	T	6.678	0.436775	9.114	-0.0578	-0.299	-8.73	0.6545	0.6909	1	0.4297	0.0041	0	0	0	0	0	0	0	0.0051	0.027	VUS	Benign	0.76
1	10690026	C	T	13.54	1.03155	9.114	-0.0578	-0.299	-3.19	0.9418	0.1163	1	0.4297	0	0	0	0	0	0	0	0	0.0051	0.005	VUS	Benign	0.74
1	11073871	C	T	12.68	1.6015	5.781	0.4363	1.064	4.4	1.1245	0.185	0	0.6667	0.027	0.0526	6.29	0.62	0.62	-0.62	0	0	0.0927	0.009	VUS	Benign	0.71
1	11082186	G	A	16.31	1.27941	7.631	-0.0578	-0.299	2.79	0.912	0.4848	1	0.2525	0.0031	0	0	0	0	0	0	0	0.2611	0.046	VUS	Benign	0.76
1	11087413	G	A	16.94	1.25662	7.168	-0.0578	-0.299	1.82	0.9296	0.1407	0	0.2779	0	0	0	0	0	0	0	0.0278	0.0402	0.003	VUS	Benign	0.57
1	11094892	C	T	4.765	0.173412	-0.212	-1.3237	-1.638	-0.412	0.912	0.4848	1	0.513	0	0	3.63	0.89	-0.89	0.89	0	0	0.4011	0.028	VUS	Benign	0.97
1	11103525	C	A	0.64	0.126179	4.547	-3.3467	-2.229	-7.27	1.1457	0.6939	1	0.3177	0.0465	0	5.57	0.49	0.49	-0.49	0	0	0.1822	0.031	VUS	Benign	0.92
1	11105502	T	C	2.096	0.142086	-0.469	2.1897	2.027	-5.08	0.4271	0.4848	1	0.719	0.0333	0.0645	6.77	7.96	0	7.96	0	0	0.2649	0.12	VUS	Benign	0.81
1	11105589	G	A	13.15	0.822317	7.786	-3.1904	-2.196	-4.46	0.9296	0.1407	1	0.719	0.0333	0.0333	0	0	0	0	0	0	0.3004	0.016	VUS	Benign	0.96
1	11106641	C	T	4.974	0.51691	5.161	-0.3225	-0.886	-5.36	1.1353	0.6767	1	0.6999	0	0	0	0	0	0	0	0	0.269	0.033	VUS	Benign	0.99
1	11106951	G	A	10.39	1.581	9.058	-0.5003	-1.091	3.09	0.7249	0.2306	0	0.5692	0.0435	0	0	0	0	0	0	0	0.1416	0.024	VUS	Benign	0.8
1	11107023	G	A	3.839	0.659058	2.284	-0.2995	-0.853	-7.6	1.1457	0.1506	1	0.5692	0.0222	0.0435	0	0	0	0	0	0	0.1122	0.012	VUS	Benign	0.89
1	11107089	T	A	0.955	0.188134	0.651	-0.0835	-0.396	-9.71	1.062	0.1501	0	0.5692	0.0222	0.0222	6.93	0.86	0.86	-0.86	0	0	0.0853	0.008	VUS	Benign	0.93
1	11107101	G	A	5.241	0.495278	1.7	-0.4639	-1.055	-6.24	0.9288	0.1425	1	0.5692	0	0	0	0	0	0	0	0	0.0804	0	VUS	Benign	0.68
1	11172910	G	A	13.21	1.4454	8.566	-0.1138	-0.489	4.82	0.7249	0.2306	1	1.0312	0.0667	0	9.09	2.06	-2.06	2.06	1	0	0.0405	0.515	VUS	Pathogenic	0.79
1	11288785	C	A	21.1	1.56945	8.672	-0.0291	-0.159	3.54	0.7904	1.5808	0	0.3449	0.0233	0	8.42	2.24	2.24	-2.24	0	0	0.2169	0.001	VUS	Pathogenic	0.67
1	11333958	C	A	20.7	2.70745	3.821	-0.0578	-0.299	2.79	1.291	0.6349	1	0.5944	0	0	0	0	0	0	0	0	0.0461	0.074	VUS	Pathogenic	0.56
1	11850947	G	A	19.68	1.65853	9.322	-0.0578	-0.299	2.42	1.062	0.5368	0	0.2458	0	0	0	0	0	0	0	0	0.253	0.013	VUS	Benign	0.77
1	11853979	G	A	16.77	1.23958	7.379	-0.9946	-1.468	1.58	0.6545	0.6909	0	0.466	0	0.027	4.4	0.54	0.54	-0.54	0	0.3333	0.4019	0.149	VUS	Benign	0.67
1	11854102	G	A	17.05	1.27299	9.339	-1.7847	-1.827	-0.123	0.985	0.4361	0	0.466	0.027	0.027	0	0	0	0	0	0	0.408	0.004	VUS	Benign	0.72
1	11854116	G	A	13.83	0.804958	0.981	0.5461	1.178	-3.48	0.7725	1.5988	0	0.466	0.027	0	0	0	0	0	0	0	0.4087	0	VUS	Benign	0.84
1	11854818	G	A	10.52	1.10562	9.283	-1.2407	-1.599	0.575	0.985	0.4361	0	0.7085	0	0	4.56	0.26	-0.26	0.26	0	0	0.4433	0.008	VUS	Benign	0.84
1	11855175	C	T	10.86	1.299	7.275	0.0362	0.231	2.99	1	0	0	0.4017	0	0	0	0	0	0	0	0	0.4609	0.019	VUS	Benign	0.89
1	11855316	G	A	5.755	0.382545	7.283	-0.0258	-0.141	-3.24	0.9418	0.1163	1	0.4017	0.0233	0	0	0	0	0	0	0	0.4678	0.018	VUS	Benign	0.95
1	11855373	C	T	12.12	1.4367	8.476	0.0545	0.318	3.91	0.4311	1.9401	0	0.4017	0	0	0	0	0	0	0	0	0.4706	0.011	VUS	Benign	0.89
1	11856335	G	A	10.78	1.45502	8.555	-0.0918	-0.424	3.14	0.9288	0.1425	0	0.5352	0	0	5.38	0.46	-0.46	0.46	0	0	0.4821	0	VUS	Benign	0.82
1	11861267	C	A	21.8	1.97958	8.588	-0.044	-0.238	4.71	0.7904	1.5808	0	0.4426	0	0.0233	2.78	0.66	0.66	-0.66	0	0	0.2401	0.018	VUS	Benign	0.55
1	11861345	G	A	10.31	0.357967	9.08	-0.0468	-0.25	-11.3	1.062	0.5368	1	0.4426	0.0233	0.0233	0	0	0	0	0	0	0.2363	0.012	VUS	Benign	0.99
1	11863063	C	T	22.7	2.26163	3.758	-1.128	-1.543	5.66	0.4311	1.9401	0	0.4401	0	0.0312	5.19	7.96	7.96	0	0	0	0.1519	0.498	VUS	Pathogenic	0.9
1	12012783	G	A	6.584	-0.0105279	5.152	-0.1656	-0.615	-9.21	1.1064	0.6547	1	0.5361	0.0909	0	2.09	7.96	7.96	0	0	0	0.4416	0.027	VUS	Benign	0.88
1	12012790	A	C	16.15	1.36832	7.763	0.1568	0.632	3.47	1.2063	0.0635	1	0.5361	0.0476	0	9.84	0.63	0.63	-0.63	1	0	0.4418	0.265	VUS	Pathogenic	0.57
1	12012792	G	A	22.2	1.6261	9.589	-0.1421	-0.563	4.61	1.291	0.0212	0	0.5361	0	0	9.21	3.48	-3.48	3.48	1	0	0.4418	0.993	VUS	Pathogenic	0.96
1	12018590	G	A	2.972	-0.0200762	7.316	-0.825	-1.361	-8.41	1.1353	0.6767	1	0.8486	0.0741	0.0741	2.59	7.95	7.95	0	0	0	0.4162	0.011	VUS	Benign	0.94
1	12020753	C	T	7.004	0.553964	1.087	-0.1984	-0.684	-1.44	0.8952	0.5475	1	0.3658	0	0	7.39	7.75	7.75	0	0	0	0.3633	0.416	VUS	Pathogenic	0.54
1	12020822	C	T	22.8	1.65732	1.778	-1.0917	-1.523	5.61	0.6545	0.6909	1	0.3658	0	0	8.4	7.76	7.76	0.85	0	1	0.3616	0.95	VUS	Pathogenic	1
1	12026373	G	A	18.66	1.77697	9.696	-1.6361	-1.772	4.33	1.1353	0.6767	1	0.1964	0	0	10.38	4.96	-4.96	4.96	1	0	0.2257	0.994	VUS	Pathogenic	1
1	12027079	G	A	11.24	1.74435	7.953	-10.7468	-2.942	3.66	1.1353	0.6767	1	0.2308	0.0556	0.15	7.49	7.95	7.95	0	0	0	0.2084	0.5	VUS	Pathogenic	0.75
1	12027082	G	A	5.539	1.04678	1.049	7.595	2.905	2.3	0.8455	0.309	0	0.2308	0	0	0	0	0	0	0	0	0.2083	0.051	VUS	Benign	0.66
1	12030873	G	A	22.7	1.9676	4.937	-1.1315	-1.545	5.94	1.291	0.0212	0	0.7692	0	0	4.44	5.7	0	5.7	1	0	0.1156	0.952	VUS	Pathogenic	0.99
1	12034841	C	T	10.84	1.28579	6.703	-0.0578	-0.299	0.183	1.0835	0.3251	1	0.2639	0.0121	0	0	0	0	0	0	0	0.0185	0.061	VUS	Benign	0.7
1	12065931	G	A	18.65	2.43859	6.902	-0.9866	-1.463	4.05	0.4679	1.3839	0	0.3183	0.05	0	6.06	2.53	2.53	-2.53	0	1	0.2292	0.058	VUS	Pathogenic	0.71
1	12066696	C	T	11.75	1.62704	1.256	-0.7089	-1.277	2.93	0.6545	0.6909	0	0.2786	0.037	0	2.05	7.75	7.75	0	0	0	0.2062	0.066	VUS	Benign	0.66
1	12066735	T	A	6.765	0.630788	6.193	-1.8696	-1.857	-7.76	0.4311	0.3593	0	0.2786	0	0.037	2.69	8.37	8.37	0	0	0	0.2051	0.02	VUS	Benign	0.81
1	12067187	G	A	8.194	1.08125	8.763	-0.1683	-0.621	0.391	0.4311	1.9401	0	0.288	0.0312	0	0	0	0	0	0	0	0.1915	0.002	VUS	Benign	0.74
1	12067247	C	T	1.989	0.150995	9.265	-0.0818	-0.391	-9.15	0.8952	0.5475	1	0.288	0	0.0312	3.73	7.76	7.76	0	0	0	0.1897	0.343	VUS	Benign	0.88
1	12069724	C	T	4.455	0.30877	2.115	-0.4344	-1.022	-8.21	1.062	0.5368	1	0.3516	0.0556	0.0556	0	0	0	0	0	0	0.1154	0.003	VUS	Benign	0.9
1	15764999	T	C	0.539	-0.124146	5.671	-0.0578	-0.299	-9.65	1.0862	0.1724	1	0.358	0	0	8.99	0.84	0.84	-0.84	1	0	0.0074	0.189	VUS	Benign	0.66
1	15767072	C	T	0.913	-0.261425	9.184	-0.3278	-0.893	-10.1	1.062	0.5368	1	0.7989	0.0455	0.0455	5.68	0.42	0.42	-0.42	0	0	0.2598	0.005	VUS	Benign	0.98
1	15771222	C	T	8.287	0.509608	9.468	-0.2889	-0.837	-10.3	0.6545	0.6909	1	0.511	0	0	0	0	0	0	0	0	0.2351	0.138	VUS	Benign	0.88
1	16054319	G	A	14.6	0.818047	5.926	-0.1079	-0.472	-2.21	0.9026	0.5771	1	0.443	0.0066	0	2.33	7.96	7.96	0	0	0	0.138	0.024	VUS	Benign	0.59
1	16353902	G	C	12.84	0.987507	0.287	-0.2644	-0.799	-1.45	1.1005	0.1058	0	0.6282	0.0435	0.0435	7.65	1.9	1.9	-1.9	0	0	0.4488	0.048	VUS	Benign	0.57
1	16359712	A	G	8.742	0.729856	2.155	4.8106	2.56	-6.05	0.4586	0.6767	1	0.5604	0	0.25	2.37	0.11	0.11	-0.11	0	0	0.069	0.1	VUS	Benign	0.77
1	16451743	C	T	11.38	1.51295	4.234	-0.0578	-0.299	3.95	0.8668	0.2664	0	0.3673	0.0129	0	0	0	0	0	0	0	0.0287	0.105	VUS	Pathogenic	0.52
1	16462198	C	T	3.974	0.262158	-0.952	-0.2366	-0.753	-5.4	1.1064	0.6547	1	0.6444	0.0417	0.0417	2.3	0.72	0.72	0	0	0	0.3583	0.052	VUS	Benign	0.97
1	17312558	A	G	7.903	1.15052	0.971	-0.0578	-0.299	2.22	0.9555	0.2306	1	0.489	0	0.011	0	0	0	0	0	0	0.004	0.044	VUS	Pathogenic	0.56
1	17312561	G	A	0.935	0.698223	0.231	-0.0578	-0.299	-6	0.8952	0.5475	1	0.489	0	0	0	0	0	0	0	0	0.0042	0.036	VUS	Benign	0.81
1	17312720	C	T	22.8	-0.26665	2.195	-0.0578	-0.299	4.38	0.8455	0.309	0	0.489	0.011	0	4.58	9.98	0	9.98	0	0	0.0103	0.124	VUS	Pathogenic	0.75
1	17312783	A	G	27.4	0.499054	4.455	-0.0578	-0.299	4.61	1.1737	0.3832	0	0.489	0.011	0.011	0	0	0	0	0	0	0.0127	0.043	VUS	Pathogenic	0.71
1	17312786	C	T	22.4	-0.219489	3.094	-0.0578	-0.299	2.52	0.912	0.4848	1	0.489	0.011	0	0	0	0	0	0	0	0.0128	0.034	VUS	Pathogenic	0.72
1	17312830	G	A	7.537	-1.64999	2.997	-0.0578	-0.299	-9.21	1.1457	0.1506	1	0.489	0	0.011	0	0	0	0	0	0	0.0145	0.015	VUS	Benign	0.86
1	17312985	G	A	15.41	1.72014	5.077	-1.0921	-1.524	1.02	0.7904	0.3832	0	0.3667	0.0286	0.0286	0	0	0	0	0	0	0.0205	0.105	VUS	Pathogenic	0.58
1	17313105	C	G	1.58	0.555392	0.95	-2.8456	-2.119	-8.74	1.5988	1.1717	1	0.3667	0.0286	0	0	0	0	0	0	0	0.0251	0.003	VUS	Benign	0.65
1	17313105	C	T	2.249	0.555392	0.95	-1.8359	-1.846	-8.74	0.912	0.4848	1	0.3667	0	0	0	0	0	0	0	0	0.0251	0.004	VUS	Benign	0.58
1	17313313	C	T	0.005	-0.125354	8.985	-0.7463	-1.306	-10.5	1.1064	0.6547	1	0.6486	0.0385	0.0741	0	0	0	0	0	0	0.0331	0.007	VUS	Benign	0.67
1	17313424	G	A	0.487	0.591624	2.473	-0.6132	-1.198	-10.4	1.062	0.5368	1	0.6486	0.0385	0.0385	0	0	0	0	0	0	0.0374	0.005	VUS	Benign	0.69
1	17313672	C	T	5.51	0.833788	4.992	0.0472	0.285	-4.61	0.912	0.4848	1	0.4717	0	0.0233	0	0	0	0	0	0	0.047	0.118	VUS	Benign	0.85
1	17314633	C	T	21.8	1.65545	6.201	-0.1659	-0.616	0.0083	1.1353	0.6767	1	0.6889	0	0	11.45	3.11	-3.11	3.11	1	0	0.084	0.93	VUS	Pathogenic	0.94
1	17314684	G	A	21.5	2.34707	4.495	-0.0144	-0.068	4.59	0.8873	0.2255	0	0.6889	0.0556	0.0556	2.47	1.4	1.4	0	0	0	0.086	0.091	VUS	Pathogenic	0.63
1	17316622	C	T	17.14	1.32634	3.771	-0.9474	-1.44	3.58	0.8668	0.2664	0	0.5166	0	0	9.16	4.72	-4.72	4.72	1	0	0.1607	0.881	VUS	Pathogenic	0.99
1	17316628	G	A	2.551	0.126813	1.979	-0.3319	-0.899	0.444	0.6545	0.6909	1	0.5166	0	0	0	0	0	0	0	1	0.1609	0.173	VUS	Benign	0.91
1	17316703	G	A	14.24	0.575365	0.906	0.1738	0.67	-6.15	0.8385	0.3231	1	0.5166	0	0.0312	0	0	0	0	0	0	0.1638	0.018	VUS	Benign	0.93
1	17318796	G	C	0.019	-0.599571	3.559	-0.0359	-0.197	-11.5	0.4517	0.8445	1	0.5296	0.027	0.027	0	0	0	0	0	0	0.2444	0.003	VUS	Benign	0.96
1	17320328	C	T	12.17	0.348704	8.708	-0.8792	-1.398	-9.44	1.1353	0.6767	1	0.3699	0	0	3.12	7.95	7.95	0	0	0	0.3035	0.118	VUS	Benign	0.96
1	17322564	G	A	6.124	0.0765357	5.024	0.5318	1.163	-2.82	0.8873	0.2255	1	0.5145	0.0323	0	5.91	0.84	0.84	-0.84	0	0	0.3895	0.002	VUS	Benign	0.93
1	17322788	G	T	12.82	0.537594	6.034	-1.2493	-1.603	-4.29	0.4311	0.7425	1	1.175	0.0909	0.0909	4.97	2.81	-2.81	2.81	0	0	0.3981	0.045	VUS	Benign	0.83
1	17322882	C	G	17.57	1.5852	8.083	-0.2182	-0.722	3.7	1.1737	1.1976	1	0.2332	0	0	11.11	2.38	2.38	-2.38	1	0	0.4018	0.298	VUS	Pathogenic	0.91
1	17323630	C	G	0.066	-0.396997	1.55	0.0977	0.476	-11.1	1.3455	0.3455	0	0.5298	0	0.0286	4.67	1.37	1.37	-1.37	0	0	0.4307	0.017	VUS	Benign	0.85
1	17323645	C	T	9.978	0.300442	9.724	-0.0298	-0.163	-11.1	1.1353	0.6767	1	0.5298	0.0286	0.0286	0	0	0	0	0	0	0.4312	0.022	VUS	Benign	1
1	17326552	G	A	0.005	-2.40337	7.433	-0.373	-0.951	-9.19	1.062	0.5368	1	0.3113	0.05	0	0	0	0	0	0	0	0.4569	0	VUS	Benign	0.96
1	17326594	G	A	19.31	0.260827	2.752	0.8276	1.407	5.12	0.9138	0.1724	0	0.3113	0.05	0.05	6.72	0.75	0.75	-0.75	0	0	0.4553	0.157	VUS	Pathogenic	0.59
1	17326802	G	A	19.41	0.142528	2.377	-0.0825	-0.393	3.91	0.8952	0.5475	0	0.5154	0	0	0	0	0	0	0	0	0.4473	0.227	VUS	Benign	0.51
1	17331268	C	T	4.276	-1.18598	0.061	-2.1013	-1.933	-7.06	0.912	0.4848	1	0.5147	0.04	0	0	0	0	0	0	0	0.2753	0.09	VUS	Benign	0.97
1	17331920	G	C	10.31	-1.19638	3.865	-0.0782	-0.379	-8.73	0.4517	0.8445	1	0.7176	0	0	0	0	0	0	0	0	0.25	0.195	VUS	Benign	0.9
1	17380443	C	T	23	3.02004	3.73	-0.0578	-0.299	5.13	0.529	0.9419	0	0.8901	0	0	10.67	8.75	-1.57	8.75	1	0	0.0063	0.953	VUS	Pathogenic	0.98
1	19201959	C	G	0.109	0.287587	8.943	-0.0622	-0.317	-10.2	1.2962	0.8445	1	0.5135	0	0	0	0	0	0	0	0	0.2072	0.003	VUS	Benign	0.99
1	19209648	G	A	14.5	0.717466	6.882	0.1073	0.505	-4.52	0.6545	0.6909	1	0.8413	0.0909	0	0	0	0	0	0	0	0.3976	0.009	VUS	Benign	0.9
1	19216527	A	C	6.088	0.211681	2.393	3.7692	2.389	-10	0.4517	0.6939	1	0.5275	0	0.0667	0	0	0	0	0	0	0.4067	0	VUS	Benign	0.86
1	19216560	G	A	2.575	-0.0208178	6.383	-2.9755	-2.149	-10.5	0.9418	0.1163	1	0.5275	0.0667	0	0	0	0	0	0	0	0.4056	0.019	VUS	Benign	0.86
1	20960206	G	A	10.42	1.73831	3.089	-0.0578	-0.299	2.46	0.8455	0.309	0	0.9206	0	0.0087	0	0	0	0	0	0	0.0143	0.025	VUS	Pathogenic	0.65
1	20964364	G	T	4.575	0.212868	2.353	0.0499	0.297	-4.71	0.6545	0.3455	0	0.362	0	0.0222	0	0	0	0	0	0	0.2445	0.191	VUS	Benign	0.97
1	20964622	G	A	23.5	1.76529	8.238	-0.7935	-1.339	4.55	0.9026	0.5771	1	0.362	0	0	9.86	4.27	-4.27	4.27	1	0	0.2588	0.917	VUS	Pathogenic	1
1	20975724	G	A	21.7	1.8937	8.791	-3.4947	-2.256	6.17	0.8668	0.2664	0	0.4003	0	0	9.16	4.72	-4.72	4.72	1	0	0.1263	0.826	VUS	Pathogenic	1
1	20977136	G	A	13.12	0.59729	5.858	-0.0578	-0.299	-4.62	1.1353	0.6767	1	0.3237	0.0063	0.0063	2.89	1.1	0	1.1	0	0	0.048	0.008	VUS	Benign	0.91
1	20977157	C	G	15.01	0.964881	2.206	-0.0578	-0.299	-3.69	2.3713	1.1976	0	0.3237	0.0125	0	0	0	0	0	0	0	0.0469	0.014	VUS	Benign	0.68
1	20980168	C	G	17.24	0.972044	2.39	0.5273	1.159	-0.789	1.1005	0.1058	1	0.299	0	0.0385	5.01	6.81	0	6.81	0	0	0.1953	0.025	VUS	Benign	0.76
1	20980727	G	A	2.3	-0.120771	7.427	-0.5598	-1.149	-7.73	1.1457	0.1506	1	0.6658	0.0303	0	3.44	0.25	-0.25	0.25	0	0	0.2526	0.001	VUS	Benign	0.98
1	20982226	G	A	15.35	0.681566	7.91	-0.2266	-0.736	-5.65	0.9296	0.1407	1	0.5591	0.125	0.1765	0	0	0	0	0	0	0.4062	0.062	VUS	Benign	0.8
1	20982241	G	A	15.87	0.952683	7.691	-0.1856	-0.658	-3.12	0.9138	0.1724	1	0.5591	0.125	0	0	0	0	0	0	0	0.4077	0.125	VUS	Benign	0.85
1	21890673	C	T	11.11	1.22974	7.504	-0.1039	-0.461	-3.23	1.0835	0.3251	1	0.5165	0	0.0303	0	0	0	0	0	0.25	0.2062	0.101	VUS	Benign	0.93
1	21890709	C	T	9.535	0.668318	9.349	0.0214	0.144	-0.0732	0.9296	0.1407	0	0.5165	0	0	9.22	1.45	-1.45	1.45	1	0	0.2057	0.455	VUS	Pathogenic	0.51
1	21900216	G	A	2.256	0.069249	7.412	-1.3765	-1.663	-7.66	1.1064	0.6547	1	0.625	0.1	0	0	0	0	0	0	0	0.068	0.132	VUS	Benign	0.66
1	21902230	C	T	11.19	1.00639	2.262	-0.3805	-0.96	1.79	0.6545	0.6909	0	0.5319	0	0	4.54	7.75	7.75	0	0	0	0.0388	0.303	VUS	Pathogenic	0.5
1	21902242	C	T	7.799	0.34942	9.847	0.1052	0.499	-3.87	0.8385	0.3231	1	0.5319	0.0769	0	0	0	0	0	0	0	0.0386	0	VUS	Benign	0.9
1	21902359	G	A	10.1	0.515328	9.757	-0.9139	-1.42	-8.1	0.912	0.4848	1	0.5319	0.04	0	6.93	7.96	7.96	0	0	0	0.0369	0.021	VUS	Benign	0.55
1	21903895	G	A	2.725	-0.360427	7.278	-0.0578	-0.299	-7.09	0.912	0.4848	1	0.4041	0	0	0	0	0	0	0	0	0.0146	0.009	VUS	Benign	0.8
1	21903991	C	T	5.13	0.526874	9.206	-0.0578	-0.299	-4.97	0.8385	0.3231	1	0.4041	0.0104	0.0052	0	0	0	0	0	0	0.0132	0.01	VUS	Benign	0.81
1	21904045	C	T	6.373	1.23439	4.226	-0.0578	-0.299	3.65	0.9418	0.1163	0	0.4041	0	0.0052	0	0	0	0	0	0	0.0125	0.074	VUS	Pathogenic	0.5
1	21904072	G	A	1.18	0.155789	0.201	-0.0578	-0.299	-0.651	0.9026	0.5771	1	0.4041	0	0.0104	0	0	0	0	0	0	0.0121	0.094	VUS	Benign	0.8
1	21904108	G	A	1.029	0.346945	1.013	-0.0578	-0.299	0.0633	0.912	0.4848	1	0.4041	0.0052	0.0104	0	0	0	0	0	0	0.0115	0.066	VUS	Benign	0.76
1	22149887	G	A	2.52	0.324015	3.888	-0.0578	-0.299	-8.5	1.1457	0.1506	1	0.3414	0.0089	0	0	0	0	0	0	0	0.01	0.006	VUS	Benign	0.93
1	22149980	G	A	12.12	1.12614	6.961	-0.0578	-0.299	-5.14	0.6545	0.6909	1	0.3414	0	0	11.17	7.75	7.75	-1.69	1	0	0.0108	0.2	VUS	Pathogenic	0.77
1	22155370	C	T	10.15	0.15184	1.325	-0.0511	-0.27	-8.11	1.1064	0.6547	1	0.6703	0	0.0196	6.49	7.95	7.95	0	0	0	0.0577	0.06	VUS	Benign	0.81
1	22156042	G	A	12	0.677991	6.717	0.1063	0.502	-5.32	1.1457	0.1506	1	0.5756	0	0	0	0	0	0	0	0	0.0636	0.004	VUS	Benign	0.95
1	22157578	G	A	1.039	0.50247	5.449	-0.4013	-0.985	-2.42	0.6545	0.6909	1	0.5343	0	0	6.52	1.67	-1.67	1.67	0	0	0.0769	0.128	VUS	Benign	0.64
1	22158208	C	T	9.571	1.61316	4.269	0.6585	1.278	0.48	0.4311	1.9401	0	0.3289	0.0645	0	5	0.47	-0.47	0.47	0	0	0.0825	0.021	VUS	Benign	0.67
1	22159810	G	A	11.16	1.64228	9.098	-0.303	-0.858	1.74	1.062	0.5368	0	0.7159	0.0476	0	0	0	0	0	0	0	0.0964	0.167	VUS	Benign	0.56
1	22160075	C	T	6.733	1.31143	4.851	-1.4967	-1.715	3.27	0.4311	1.9401	0	0.414	0	0	0	0	0	0	0	0	0.0987	0.103	VUS	Benign	0.55
1	22162121	G	A	9.733	1.31815	6.537	-0.1264	-0.524	1.82	0.9418	0.1163	0	0.121	0.0556	0	0	0	0	0	0	0	0.1165	0.026	VUS	Benign	0.68
1	22163378	G	A	10.56	1.29261	2.866	-0.2181	-0.722	3.68	1.1457	0.1506	0	0.4827	0.0488	0.025	6.27	0.21	0.21	-0.21	0	0	0.1275	0.04	VUS	Benign	0.53
1	22165358	C	T	9.731	-0.233419	0.063	0.3846	1.003	2.18	0.8668	0.2664	0	0.5352	0.0172	0	7.93	5.88	-5.88	5.88	0	0	0.1447	0.075	VUS	Benign	0.56
1	22165523	C	T	2.704	0.52899	-0.043	-0.1559	-0.594	0.683	1.1353	0.6767	1	0.5352	0.0172	0	0	0	0	0	0	0	0.1461	0.076	VUS	Benign	0.99
1	22166343	G	A	7.615	1.36506	0.21	0.5126	1.145	2.42	0.8385	0.3231	0	0.35	0.027	0	0	0	0	0	0	0	0.1533	0	VUS	Benign	0.66
1	22168069	G	A	2.57	0.425765	2.201	0.0803	0.419	-6.73	0.8873	0.2255	1	0.6483	0	0.037	4.66	2.38	1.48	2.38	0	0	0.1683	0.021	VUS	Benign	0.98
1	22168823	G	A	2.717	0.773778	5.471	-0.1099	-0.478	0.716	0.6545	0.6909	1	0.5386	0.0333	0	10.67	7.75	7.75	2.18	0	0	0.1749	0.789	VUS	Pathogenic	0.78
1	22170743	C	T	9.333	1.3063	4.853	-0.7592	-1.315	2.61	0.4679	1.3839	0	0.4933	0.037	0.037	3.13	7.95	7.95	0	0	0	0.1916	0.133	VUS	Benign	0.65
1	22172668	A	C	10.6	1.00074	1.872	-0.0483	-0.257	-0.253	0.3255	0.799	1	0.6998	0	0	0	0	0	0	0	0	0.2083	0.041	VUS	Benign	0.9
1	22172701	C	T	5.285	0.500426	7.112	-0.0947	-0.433	-3.15	0.9026	0.5771	1	0.6998	0.0667	0.0667	6.6	7.95	7.95	-3.29	0	0	0.2086	0.058	VUS	Benign	0.66
1	22173058	T	C	6.383	0.469376	4.694	-0.4564	-1.047	-7.75	0.3255	0.5771	1	0.3214	0	0.08	0	0	0	0	0	0	0.2117	0.164	VUS	Benign	0.94
1	22173884	G	T	1.694	0.61422	4.294	-3.5921	-2.274	1.38	0.5079	0.9007	1	0.7285	0	0	0	0	0	0	0	0	0.2189	0.061	VUS	Benign	0.91
1	22173935	G	A	9.954	1.21949	4.998	-2.7145	-2.091	-2.61	0.6545	0.6909	1	0.7285	0.0417	0	9.89	7.75	7.75	2.18	0	0	0.2193	0.765	VUS	Pathogenic	0.8
1	22174452	G	A	0.005	-0.184294	1.809	0.536	1.168	-8.97	0.8385	0.3231	1	0.9421	0.0333	0.0333	8.94	1.71	-1.71	1.71	1	0	0.2239	0.182	VUS	Benign	0.76
1	22176633	G	C	4.642	0.356019	3.002	-0.0445	-0.24	-3.37	0.4271	1.1717	1	0.6633	0	0	0	0	0	0	0	0	0.2428	0.012	VUS	Benign	0.95
1	22178090	A	G	0.107	-0.249939	2.024	0.0648	0.361	-11	1.1615	0.3231	1	0.546	0	0.0769	0	0	0	0	0	0	0.2555	0.108	VUS	Benign	0.98
1	22178093	G	T	6.804	0.78557	1.477	0.2353	0.788	3.62	0.9026	0.4069	0	0.546	0.04	0.04	5.08	0.45	-0.45	0.45	0	0	0.2555	0.324	VUS	Benign	0.77
1	22178324	C	A	0.26	0.211793	0.741	-0.0811	-0.388	-11.3	0.985	0.5263	1	0.5812	0.0606	0.0606	3.11	1.45	1.45	0	0	0	0.2576	0.033	VUS	Benign	0.94
1	22179257	C	G	1.697	0.907546	1.693	0.1418	0.597	1.8	0.9555	0.8962	1	0.5456	0	0.0333	2.56	6.46	0	6.46	0	0	0.2657	0.114	VUS	Benign	0.96
1	22179269	A	G	0.505	0.597642	3.004	-0.1212	-0.51	-4.69	1.1127	0.2255	1	0.5456	0.0333	0.0333	7.42	0.81	0.81	-0.81	0	0	0.2658	0.013	VUS	Benign	0.88
1	22180818	G	T	12.62	1.68469	1.332	-0.3183	-0.879	3.58	1.2698	0.0635	1	0.4148	0.0256	0.05	8.9	5.14	-5.14	5.14	0	0	0.2793	0.248	VUS	Pathogenic	0.74
1	22181251	A	G	0.396	0.239992	1.181	0.9969	1.519	-5.07	1.0704	0.1407	1	0.3338	0	0.0645	0	0	0	0	0	0	0.2831	0.003	VUS	Benign	0.83
1	22181369	C	T	10.01	1.36016	0.928	0.1171	0.534	4.63	0.529	0.9419	0	0.6598	0.0769	0	0	0	0	0	0	0	0.2841	0.201	VUS	Benign	0.93
1	22181860	C	T	11.58	1.53292	4.188	1.8513	1.919	2.78	1.291	0.0212	0	0.3511	0.0303	0.0303	2.97	0.49	-0.49	0.49	0	0	0.2884	0.222	VUS	Benign	0.69
1	22181878	G	A	1.073	0.19479	3.23	-0.3692	-0.946	-10.2	0.985	0.4361	1	0.3511	0	0	3.1	0.13	0.13	-0.13	0	0	0.2885	0	VUS	Benign	0.94
1	22182353	T	C	1.912	0.146582	1.623	0.1814	0.686	-10.1	0.4586	0.6767	1	0.6667	0.0667	0.0345	0	0	0	0	0	0	0.2927	0.016	VUS	Benign	1
1	22186395	G	C	9.934	1.2215	8.98	1.1221	1.592	-2.63	0.4517	0.8445	1	0.4153	0.0256	0.0256	0	0	0	0	0	0	0.3278	0.003	VUS	Benign	0.83
1	22186713	G	A	5.838	0.59477	4.867	0.8755	1.441	-6.65	0.8873	0.2255	1	0.171	0.1111	0	2.37	1.98	1.98	0	0	0	0.3306	0	VUS	Benign	0.92
1	22188300	C	T	11.52	1.41549	4.3	1.3688	1.718	1.93	1	0	0	0.7241	0	0	5.43	8.18	0	8.18	0	0	0.3444	0.094	VUS	Benign	0.72
1	22188318	C	T	10.55	1.64126	7.322	0.9573	1.495	3.09	0.8455	0.309	0	0.7241	0	0	2.4	10.23	0	10.23	0	0	0.3446	0.027	VUS	Benign	0.78
1	22191387	G	A	8.049	1.02441	3.57	0.1644	0.649	-7.59	0.7904	0.3832	1	0.735	0.0256	0.0732	0	0	0	0	0	0	0.3713	0.093	VUS	Benign	0.92
1	22191549	G	A	0.651	0.467299	5.101	0.1823	0.688	-10.6	1.1457	0.1506	1	0.735	0.0256	0.05	0	0	0	0	0	0	0.3727	0	VUS	Benign	0.97
1	22192225	G	A	6.397	0.847479	7.364	0.1657	0.652	-7.78	1.1457	0.1506	1	0.542	0.0476	0.0476	5.84	0.33	0.33	-0.33	0	0	0.3786	0.011	VUS	Benign	0.99
1	22192297	C	T	8.082	0.718717	1.288	-0.2527	-0.78	-8.66	0.912	0.4848	1	0.542	0.0476	0	2.99	1.54	0	1.54	0	0	0.3792	0.025	VUS	Benign	0.94
1	22199914	G	A	9.529	-0.229194	3.168	-0.0581	-0.3	3.93	0.9138	0.1724	1	0.1786	0.1667	0	9.1	2.64	-2.64	2.64	0	0	0.4454	0.13	VUS	Pathogenic	0.54
1	22200429	A	G	10.45	-0.487458	3.555	-1.301	-1.628	-2.27	1.1005	0.6243	0	0.348	0.0345	0	0	0	0	0	0	0	0.4499	0.011	VUS	Benign	0.96
1	22200453	C	T	6.719	-0.941114	3.415	-1.5145	-1.723	-11	0.912	0.4848	1	0.348	0	0	8.04	0.97	-0.97	0.97	0	1	0.4501	0.013	VUS	Benign	0.68
1	22200964	G	A	10.46	-0.289843	5.56	-2.4156	-2.019	-4.28	0.9296	0.1407	1	0.4525	0.0312	0	0	0	0	0	0	0	0.4545	0.003	VUS	Benign	0.89
1	22200985	G	A	11.18	-0.129531	7.119	1.4915	1.775	3.05	0.9138	0.1724	0	0.4525	0	0.0606	0	0	0	0	0	0	0.4547	0.224	VUS	Benign	0.79
1	22202217	C	T	10.69	1.20268	7.296	0.633	1.256	0.381	1	0	0	0.5259	0	0	0	0	0	0	0	0	0.4655	0.002	VUS	Benign	0.79
1	22202407	G	C	4.885	0.687312	3.263	-0.2781	-0.82	1.93	0.4271	1.1717	1	0.3297	0.0345	0	0	0	0	0	0	0	0.4671	0.052	VUS	Benign	0.88
1	22203065	G	C	10.97	1.43793	5.479	1.1184	1.59	3.9	2.3713	1.1976	0	0.5036	0.0833	0	0	0	0	0	0	0	0.4729	0.11	VUS	Benign	0.74
1	22204700	G	A	2.328	0.0479006	1.781	-2.6743	-2.082	-9.73	1.1245	0.185	1	0.7143	0.0909	0	0	0	0	0	0	0	0.4871	0.024	VUS	Benign	0.9
1	22204975	G	A	7.778	0.623276	4.91	0.4392	1.067	-7.25	1.1457	0.1506	1	0.6751	0.1667	0.0909	0	0	0	0	0	0	0.4895	0.06	VUS	Benign	0.9
1	22206927	G	A	5.52	0.610508	5.461	-0.6497	-1.229	-6.12	0.8952	0.5475	1	0.5777	0	0	0	0	0	0	0	0	0.4935	0.02	VUS	Benign	0.95
1	22207856	C	T	2.546	0.841706	8.756	0.4094	1.033	0.403	0.4311	1.9401	0	0.7304	0	0	6.99	0.36	-0.36	0.36	0	0	0.4854	0.002	VUS	Benign	0.76
1	22207928	G	A	8.677	1.3577	5.76	-0.0979	-0.442	4.34	0.9296	0.1407	0	0.7304	0.0312	0.0312	0	0	0	0	0	0	0.4848	0.013	VUS	Benign	0.85
1	22211937	C	T	13.07	1.33935	4.316	-0.0889	-0.415	4.14	0.8668	0.2664	0	0.7444	0	0.069	0	0	0	0	0	0	0.4499	0.044	VUS	Benign	0.82
1	22213826	G	A	4.243	-0.229394	2.935	0.6283	1.252	-1.19	0.6545	0.6909	0	0.5275	0	0	9.91	0.54	0.54	-0.54	1	0	0.4335	0.147	VUS	Benign	0.74
1	22214040	G	A	1.01	-1.30973	5.206	-0.4693	-1.06	-4.32	1.1457	0.1506	1	0.5504	0	0.0189	6.95	0.35	0.35	-0.35	0	0	0.4316	0.266	VUS	Benign	0.83
1	22214139	T	C	0.813	-1.3572	-0.575	0.0336	0.217	-5.9	0.4586	0.6767	1	0.5504	0	0.0545	0	0	0	0	0	0	0.4308	0.208	VUS	Benign	0.96
1	22216580	C	T	0.283	-1.76516	1.061	-2.3818	-2.009	-10.9	0.912	0.4848	1	0.4062	0	0.0303	0	0	0	0	0	0	0.4095	0.033	VUS	Benign	0.91
1	24019194	G	A	13.6	1.24682	1.211	-0.0629	-0.32	1.75	1.1353	0.6767	1	0.4436	0.0476	0.0476	0	0	0	0	0	0	0.1991	0.041	VUS	Benign	0.92
1	24021155	G	A	9.346	0.99108	9.583	0.0035	0.026	-2.33	0.6561	0.5503	0	0.5	0.0833	0.0833	9.13	1.38	-1.38	1.38	0	0	0.3788	0.07	VUS	Benign	0.59
1	24021191	T	C	11.73	1.0876	9.664	0.0143	0.098	0.941	1.4211	0.4361	1	0.5	0.0833	0.0833	0	0	0	0	0	0	0.3711	0.046	VUS	Benign	0.95
1	24123427	C	T	5.722	0.302054	9.377	-0.1593	-0.602	-11.1	0.912	0.4848	1	0.7657	0	0	2.99	1.54	0	1.54	0	0	0.2575	0.001	VUS	Benign	0.93
1	24124263	C	T	10	1.0512e-05	2.249	-0.9748	-1.456	-9.45	1.1353	0.6767	1	0.4014	0.069	0	4.94	7.95	7.95	0	0	0	0.4181	0.067	VUS	Benign	0.91
1	24124266	G	C	16.11	0.939219	9.192	0.2516	0.816	1.73	0.4517	0.8445	1	0.4014	0.1	0	0	0	0	0	0	0	0.4187	0.051	VUS	Benign	0.8
1	24124290	G	A	16.23	1.17364	2.641	0.1859	0.695	2.85	0.8873	0.2255	0	0.4014	0	0	0	0	0	0	0	0	0.4233	0.013	VUS	Benign	0.6
1	24124344	C	T	16.88	0.890784	5.265	0.8476	1.422	1.63	1	0	0	0.4014	0.069	0.069	0	0	0	0	0	0	0.4336	0.134	VUS	Benign	0.66
1	24124628	G	A	14.61	0.561473	7.085	-1.3704	-1.661	-4.02	0.985	0.4361	1	0.6739	0.0455	0.0455	0	0	0	0	0	0	0.4883	0.005	VUS	Benign	0.71
1	24130938	C	T	16.26	-0.128769	9.238	-0.692	-1.263	3.7	0.4611	0.3114	0	0.3031	0	0	0	0	0	0	0	0	0.109	0.084	VUS	Pathogenic	0.63
1	24134667	G	A	11.35	0.0287504	7.97	0.3666	0.98	2.66	0.9296	0.1407	0	0.065	0.1034	0.037	0	0	0	0	0	0	0.2671	0.087	VUS	Benign	0.94
1	24134745	G	A	11.25	-0.0400764	9.78	-1.0943	-1.525	2.54	0.985	0.4361	0	0.065	0.0714	0	2.58	0.11	0.11	-0.11	0	0	0.2704	0.221	VUS	Benign	0.76
1	24134781	G	A	6.106	-0.85327	6.254	-0.8238	-1.36	-5.74	0.8873	0.2255	1	0.065	0	0	0	0	0	0	0	0	0.272	0.006	VUS	Benign	0.82
1	24180883	C	T	0.265	0.0172264	5.332	-0.0183	-0.093	-3.86	0.4611	0.3114	0	0.4024	0.0323	0	4.68	0.52	-0.52	0.52	0	0	0.3998	0.003	VUS	Benign	0.98
1	24180994	T	A	8.76	0.628529	5.585	-0.0607	-0.311	-7.5	0.6545	0.3455	0	0.4024	0	0.0323	0	0	0	0	0	0	0.4046	0.275	VUS	Benign	0.92
1	24192100	C	T	0.555	-0.0178063	7.421	-0.6838	-1.256	-10.8	1.1353	0.6767	1	0.7056	0.087	0.0455	0	0	0	0	0	0	0.1185	0.008	VUS	Benign	0.91
1	24194747	C	G	10.01	1.48333	-0.012	-0.0578	-0.299	-0.909	1.2962	0.8445	1	1.0008	0.0105	0.0208	0	0	0	0	0	0	0.0048	0.03	VUS	Benign	0.72
1	24194773	G	T	10.19	1.45418	-0.272	-0.0578	-0.299	-1.94	1.2698	0.0635	1	1.0008	0.0105	0	0	0	0	0	0	0	0.0037	0.041	VUS	Benign	0.74
1	25870234	C	T	17.97	2.21906	4.234	-0.0578	-0.299	3.95	1.1457	0.1506	0	0.9731	0.0444	0	0	0	0	0	0	0	0.0062	0.015	VUS	Benign	0.52
1	25870264	T	A	17.38	1.86568	4.737	-0.0578	-0.299	2.91	1	0.3455	0	0.9731	0	0.0227	0	0	0	0	0	0	0.0074	0.31	VUS	Pathogenic	0.57
1	25883674	C	T	0.991	0.412064	5.448	-0.1001	-0.449	-11.2	0.8385	0.3231	1	0.5756	0.0455	0.0455	0	0	0	0	0	1	0.4626	0.079	VUS	Benign	0.95
1	25883713	C	T	9.979	1.37123	6.285	0.018	0.123	1.67	0.9418	0.1163	0	0.5756	0	0	0	0	0	0	0	0	0.4611	0.316	VUS	Benign	0.72
1	25883722	C	T	3.806	0.518766	9.453	-0.2363	-0.753	-11.2	0.7904	0.3832	1	0.5756	0	0.0455	0	0	0	0	0	1	0.4607	0.009	VUS	Benign	0.93
1	25889155	C	T	13.1	1.09667	9.314	-1.1247	-1.542	-11.1	0.985	0.4361	1	0.3476	0.1667	0.1667	6.16	0.21	-0.21	0.21	0	0	0.2461	0.001	VUS	Benign	0.78
1	25893417	C	T	16.35	1.60003	4.978	-0.0578	-0.299	3.59	0.7904	0.3832	0	0.3344	0.0057	0	0	0	0	0	0	0	0.0774	0.15	VUS	Pathogenic	0.63
1	26126728	C	A	15.94	1.46827	0.422	-0.0578	-0.299	2.04	1.2698	0.0635	1	1.0383	0.0179	0	0	0	0	0	0	0	0.0034	0.146	VUS	Benign	0.58
1	26131730	G	A	10.81	1.23089	7.766	-0.879	-1.397	-4.64	1.1064	0.6547	1	0.533	0.0385	0.0385	5.12	7.95	7.95	0	0	0	0.2804	0.034	VUS	Benign	0.8
1	26138199	G	A	8.622	0.799987	7.975	-0.8179	-1.356	-1.9	1.1353	0.6767	1	0.2725	0.0417	0.0417	0	0	0	0	0	0	0.3609	0.021	VUS	Benign	0.99
1	26774077	C	T	9.679	-0.0675307	9.243	9.9222	3.096	2.65	0.8873	0.2255	0	0.1472	0	0	0	0	0	0	0	0	0.3923	0.062	VUS	Benign	0.84
1	26784330	T	G	18.79	-0.04359	7.397	0.4545	1.084	0.356	0.3255	0.799	1	0.4423	0	0.1053	0	0	0	0	0	0	0.345	0.021	VUS	Benign	0.79
1	26795529	G	T	16.33	0.882802	2.812	-0.0578	-0.299	-0.814	1.1245	0.799	1	0.2337	0.0054	0.0027	3.82	2.22	2.22	0	0	0	0.058	0.038	VUS	Benign	0.69
1	26795610	T	C	17.4	1.00821	3.315	-0.0578	-0.299	-2.18	1.4211	0.4361	1	0.2337	0.0027	0.0027	0	0	0	0	0	0	0.056	0.032	VUS	Benign	0.73
1	27023611	G	T	20.7	2.46862	4.25	-0.0578	-0.299	2.55	1.1457	0.6939	1	0.8368	0.006	0.006	0	0	0	0	0	0	0.0126	0.013	VUS	Pathogenic	0.54
1	27023635	C	T	16.86	2.2743	3.529	-0.0578	-0.299	2.56	1.062	0.5368	1	0.8368	0.003	0.003	0	0	0	0	0	0	0.0129	0.053	VUS	Pathogenic	0.53
1	27023773	C	T	22	2.57469	4.924	-0.0578	-0.299	3.77	1.1457	0.1506	0	0.8368	0	0.003	0	0	0	0	0	0	0.0145	0.017	VUS	Pathogenic	0.6
1	27056333	C	T	12.02	1.24378	0.17	-0.8759	-1.395	2.82	0.6545	0.6909	1	0.539	0	0	4.57	0.47	0.47	-0.47	0	0	0.3926	0.039	VUS	Benign	0.86
1	27098992	G	A	12.22	0.299909	9.265	-0.2948	-0.845	-3.05	0.912	0.4848	1	0.0933	0	0	10.28	7.95	7.95	1.26	0	0	0.1117	0.1	VUS	Pathogenic	0.58
1	27106044	A	C	8.177	0.798239	4.834	-0.0578	-0.299	3.48	1.5988	0.6869	1	0.3457	0	0	0	0	0	0	0	0	0.0297	0.11	VUS	Benign	0.71
1	27106656	A	C	10.42	-0.20413	7.467	-0.0578	-0.299	0.279	1.1737	0.7425	0	0.3457	0.0024	0.0024	4.46	1.46	1.46	-1.46	0	0	0.0226	0.085	VUS	Benign	0.8
1	27121056	A	T	8.207	0.625587	7.646	-0.0472	-0.252	-10.8	0.985	0.1504	0	0.2372	0	0	9.28	3.04	3.04	-3.04	0	0	0.3757	0.014	VUS	Pathogenic	0.58
1	27121203	G	A	2.181	0.402944	0.408	-0.299	-0.852	1.41	1.1353	0.6767	1	0.2372	0.012	0	0	0	0	0	0	0.0556	0.3613	0.178	VUS	Benign	0.96
1	27124317	C	T	11	1.54545	7.472	-0.0578	-0.299	3.39	0.9418	0.1163	0	0.1077	0.0085	0.0085	0	0	0	0	0	0	0.0564	0.026	VUS	Benign	0.59
1	32669645	C	T	14.37	0.360997	9.632	-0.1151	-0.493	-9.46	0.9288	0.1425	1	0.3866	0	0	11.11	1.84	-1.84	1.84	1	0	0.2817	0.119	VUS	Benign	0.6
1	32669791	G	A	17.89	1.32911	9.634	-0.0742	-0.364	2.02	0.8668	0.2664	0	0.3495	0	0	2.71	0.41	0.41	-0.41	0	0	0.2508	0.091	VUS	Benign	0.76
1	33244995	G	A	17.1	1.29011	6.893	-1.3862	-1.667	0.771	0.9288	0.1425	1	0.3912	0	0	0	0	0	0	0	0	0.0971	0.135	VUS	Benign	0.56
1	33263409	T	C	9.573	0.845487	7.388	-0.2181	-0.722	-6.6	1.471	0.9419	0	0	0	0	0	0	0	0	0	0	0.4725	0.091	VUS	Benign	0.79
1	33272202	G	A	11.11	1.19535	3.188	-0.2182	-0.722	3.51	0.4611	0.0299	0	0.31	0.0741	0	0	0	0	0	0	1	0.2671	0.205	VUS	Benign	0.58
1	33354727	C	T	11.2	1.33667	9.569	-0.2909	-0.84	2.03	0.8952	0.5475	1	0.6601	0.0139	0	4.53	0.49	-0.49	0.49	0	0	0.3226	0.165	VUS	Benign	0.77
1	35227350	C	T	9.793	0.314252	0.627	-0.0578	-0.299	-1.95	1.1245	0.185	1	0.2864	0.002	0.0059	0	0	0	0	0	0	0.4955	0.054	VUS	Benign	0.95
1	35250528	C	T	15.68	1.22201	0.882	-0.0578	-0.299	2.7	0.985	0.4361	0	0.3925	0	0.0034	0	0	0	0	0	0	0.3545	0.123	VUS	Benign	0.69
1	35251023	G	A	6.519	0.351447	0.848	-0.0578	-0.299	1.06	0.8668	0.2664	0	0.3925	0.0068	0.0034	0	0	0	0	0	0	0.2326	0.097	VUS	Benign	0.95
1	36937933	C	T	0.104	0.0580371	2.524	-0.4682	-1.059	-6.3	1.1353	0.6767	1	0.3993	0.0588	0.0588	6.8	2.8	-2.8	2.8	0	0	0.3646	0.037	VUS	Benign	0.82
1	40542517	T	C	16.47	1.24467	0.299	6.9577	2.836	0.723	0.4586	0.6767	1	0	0.1111	0.1111	6.55	0.2	0.2	-0.2	0	0	0.167	0.12	VUS	Benign	0.53
1	40544253	A	G	8.03	0.939756	8.958	0.025	0.167	0.0449	1.4086	0.3251	1	0.22	0.1	0.1	5.12	0.1	0.1	-0.1	0	0	0.2371	0.002	VUS	Benign	0.95
1	40557008	T	C	10.79	1.0508	7.383	-0.9219	-1.425	-3.34	1.471	0.9419	0	0.1868	0	0	0	0	0	0	0	0	0.2478	0.091	VUS	Benign	0.92
1	40557797	T	C	0.584	-0.266408	1.197	3.8165	2.4	-9.12	0.4586	0.6767	1	0.1471	0	0.0625	6.96	4.69	4.69	-4.69	0	0	0.2159	0.014	VUS	Benign	0.64
1	40726624	C	T	18.5	1.29581	7.634	-0.0991	-0.446	1.85	0.9288	0.1425	0	0.3379	0.1	0	3.67	2.11	0	2.11	0	0	0.0803	0.059	VUS	Benign	0.66
1	40735727	A	G	11.25	1.31891	5.702	-0.3546	-0.928	0.14	2.3713	1.9401	0	0	0	0	0	0	0	0	0	0	0.3323	0.005	VUS	Benign	0.75
1	40737688	G	A	10.27	0.889208	8.733	-0.1576	-0.598	1.62	1.1353	0.6767	1	0.1992	0.1538	0.0833	5.96	0.49	0.49	-0.49	0	0	0.3866	0.014	VUS	Benign	0.83
1	40747178	A	G	7.946	1.17298	8.693	-0.4699	-1.061	3.26	1.1545	0.309	0	0.4173	0	0.0769	3.44	8.9	8.9	0	0	0	0.3508	0.197	VUS	Benign	0.7
1	40751692	T	C	12.93	1.44118	8.88	-0.1633	-0.61	3.88	1.4086	0.3251	0	0.2431	0	0	0	0	0	0	0	0	0.2259	0.005	VUS	Benign	0.89
1	40766866	G	A	9.953	1.48796	6.546	-0.0578	-0.299	4.54	1.0835	0.3251	0	0.2844	0.0068	0	0	0	0	0	0	0	0.0417	0.037	VUS	Benign	0.61
1	40767497	G	C	9.935	1.0067	6.28	2.6218	2.148	-0.29	0.4517	0.8445	1	0.3732	0.1429	0	4.5	2.67	0	2.67	0	0	0.0793	0.038	VUS	Benign	0.81
1	40768476	G	A	10.08	0.196308	5.417	0.0405	0.253	3.97	0.7725	1.5988	0	0.4315	0.0256	0	0	0	0	0	0	0	0.1376	0.002	VUS	Benign	0.86
1	40773387	C	T	1.355	0.352086	0.065	-3.0641	-2.17	-10.5	1.1353	0.6767	1	0.3158	0.0714	0.1875	0	0	0	0	0	0	0.4307	0.005	VUS	Benign	0.97
1	40775834	G	T	9.342	0.747428	4.34	7.6014	2.905	-0.923	1	0.3455	0	0.5684	0	0	11.09	0.33	-0.33	0.33	1	0	0.4236	0.01	VUS	Benign	0.66
1	41284292	C	T	19.01	0.144398	9.058	0.1162	0.531	4.12	0.4762	0.6243	0	1.0807	0.0465	0.0238	8.27	1.42	1.42	-1.42	0	0	0.387	0.224	VUS	Pathogenic	0.56
1	41296966	C	T	5.572	-0.619993	2.009	-1.3877	-1.668	-0.191	0.985	0.4361	0	0.5002	0	0	0	0	0	0	0	0	0.1623	0.062	VUS	Benign	0.93
1	41463132	C	G	5.328	0.0493159	7.677	0.2739	0.852	-11.7	0.3255	0.984	1	0.2714	0	0.05	4.02	0.46	-0.46	0.46	0	0	0.4546	0.137	VUS	Benign	0.9
1	43205567	G	C	14.21	0.803016	3.45	-0.0578	-0.299	-2.63	0.3255	0.984	1	0.3387	0.025	0.025	6.3	1.31	1.31	-1.31	0	0	0.05	0.025	VUS	Benign	0.57
1	43220838	C	T	14.8	1.39495	5.64	-0.5045	-1.096	3.47	0.529	0.9419	0	0	0	0	4.44	0.73	0.73	-0.73	1	1	0.4258	0.548	VUS	Pathogenic	0.79
1	43223466	G	A	0.421	0.240648	6.704	-0.0714	-0.353	-3.53	1.0835	0.3251	1	0.3871	0.0714	0.0714	0	0	0	0	0	0	0.4474	0.071	VUS	Benign	0.97
1	43224611	C	T	0.222	-0.324529	3.467	-1.8496	-1.85	-11.8	1.1353	0.6767	1	0.4737	0.0952	0.1364	0	0	0	0	0	0	0.3922	0.019	VUS	Benign	0.96
1	43224924	G	A	6.62	0.578342	3.663	-0.0805	-0.386	-6.09	0.8873	0.2255	1	0.5419	0.0588	0	0	0	0	0	0	0	0.3771	0.028	VUS	Benign	0.99
1	43392724	A	G	10.89	1.34665	5.735	-0.0578	-0.299	-1.36	1.0704	0.1407	0	0.2247	0	0.0033	0	0	0	0	0	0	0.0496	0.106	VUS	Benign	0.71
1	43392745	C	G	8.353	1.0011	6.632	-0.0578	-0.299	-4.21	1.1737	1.1976	0	0.2247	0	0	0	0	0	0	0	0	0.0502	0.008	VUS	Benign	0.86
1	43393297	G	A	12.22	1.67178	6.044	0.0378	0.239	3.83	0.6545	0.6909	0	0.2605	0	0.0312	7.43	7.75	7.75	-0.43	0	0.5	0.0666	0.36	VUS	Pathogenic	0.7
1	43394642	C	T	0.773	-0.439442	5.272	-0.3018	-0.856	-11	0.912	0.4848	1	0.6774	0	0.1429	3.74	7.96	7.96	0	0	0	0.1064	0.091	VUS	Benign	0.75
1	43394648	G	A	11.1	1.24436	7.439	0.1936	0.71	1.63	0.6545	0.6909	0	0.6774	0	0.1429	7.13	7.76	7.76	0	0	0	0.1066	0.444	VUS	Pathogenic	0.52
1	43394654	G	C	10.19	1.26471	8.905	-0.0948	-0.433	2.21	2.3713	1.1976	1	0.6774	0.0769	0.0769	0	0	0	0	0	0	0.1068	0.073	VUS	Benign	0.86
1	43395656	C	G	15.91	1.36853	9.339	-0.2954	-0.846	3.23	1.1737	1.1976	0	0.511	0.037	0.037	0	0	0	0	0	0	0.1366	0.087	VUS	Benign	0.72
1	43396402	T	C	5.514	0.0621694	9.477	0.0238	0.16	-11	0.4586	0.6767	1	0.6336	0.0213	0	5.05	7.96	0	7.96	0	0	0.1587	0.245	VUS	Benign	0.87
1	43396860	G	A	19.61	1.869	5.78	-0.0302	-0.166	5.24	0.8873	0.2255	0	0.5242	0.04	0.04	0	0	0	0	0	0	0.1723	0.113	VUS	Pathogenic	0.56
1	43803886	C	T	16.9	1.60849	3.954	0.1526	0.623	5.18	0.7725	1.5988	0	0.3789	0.0333	0.0333	0	0	0	0	0	1	0.0248	0.15	VUS	Pathogenic	0.56
1	43805099	G	A	5.172	0.463997	2.205	-0.1794	-0.645	-3.36	1.1353	0.6767	1	0.1595	0.0323	0.0164	6.23	7.95	7.95	6.52	0	0	0.0977	0.07	VUS	Benign	0.75
1	43814672	C	T	4.793	0.0667943	4.774	-0.0454	-0.244	-7.62	0.985	0.4361	1	0.8187	0	0	9.35	1.05	-1.05	1.05	1	0	0.3278	0.12	VUS	Benign	0.72
1	43891711	T	C	11.51	0.954681	0.198	-0.0433	-0.234	3.11	2.3713	1.5988	0	0.1268	0	0	11.82	0.22	-0.22	0.22	1	0	0.4388	0.017	VUS	Benign	0.65
1	43896189	G	A	10.73	1.56579	5.749	-0.149	-0.579	3.13	0.4679	1.3839	0	0.3843	0	0	3.37	7.96	7.96	0	0	0	0.3691	0.373	VUS	Benign	0.54
1	43896333	C	T	0.394	-0.0998231	9.296	-0.2398	-0.759	-11.6	0.6545	0.6909	1	0.3843	0	0	0	0	0	0	0	0	0.3669	0.102	VUS	Benign	0.9
1	43897984	A	G	10.07	1.35677	5.472	-0.2121	-0.71	1.82	1.1545	0.309	0	0.2593	0	0.0556	5.79	7.95	0	7.95	0	0	0.3411	0.177	VUS	Benign	0.65
1	43898829	G	T	9.429	1.38087	7.683	0.1813	0.686	2.88	0.7904	1.5808	0	0.2148	0.1026	0	8.09	0.39	-0.39	0.39	0	0	0.3279	0.07	VUS	Benign	0.8
1	44202056	G	A	12.93	1.86623	6.892	-52.9844	-3.557	5.94	0.8668	0.2664	0	0.2813	0.0294	0	9.09	7.56	0	7.56	0	0	0.129	0.864	VUS	Pathogenic	0.94
1	44290523	C	T	1.114	-0.0919778	-0.231	-2.8911	-2.128	-1.61	0.8952	0.5475	1	0.3204	0	0.0345	0	0	0	0	0	0	0.4754	0.449	VUS	Benign	0.87
1	44360055	G	T	21.9	1.60642	6.731	-4.7348	-2.462	4.11	0.4762	0.7302	0	0.5621	0.05	0.05	7.69	1.78	-1.78	1.78	1	0	0.1645	0.459	VUS	Pathogenic	0.95
1	44360067	A	G	11.39	1.17786	8.248	4.8188	2.561	0.878	0.4517	0.6547	1	0.5621	0	0.0952	0	0	0	0	0	0	0.1644	0.15	VUS	Benign	0.77
1	44364894	G	A	13.43	1.79978	7.563	1.2947	1.683	5.72	0.8668	0.2664	0	0.8912	0.0625	0	0	0	0	0	0	0	0.1428	0.247	VUS	Benign	0.72
1	44365321	C	T	0.098	-2.20723	5.236	0.0947	0.467	-11.4	0.4762	0.6243	1	0.8657	0	0	0	0	0	0	0	0	0.1409	0.138	VUS	Benign	0.96
1	44386117	G	A	10.97	-0.00819483	7.256	0.5042	1.136	2.48	0.4679	1.3839	0	0.403	0	0.069	0	0	0	0	0	0	0.0479	0.13	VUS	Benign	0.73
1	44386171	C	T	7.078	-1.01436	7.07	-3.1493	-2.188	-5.88	1.062	0.5368	1	0.403	0	0	0	0	0	0	0	0	0.0477	0.069	VUS	Benign	0.58
1	44386552	C	T	5.196	-1.20218	7.758	0.1854	0.694	-9.33	0.9418	0.1163	1	0.514	0	0.087	0	0	0	0	0	0	0.046	0.042	VUS	Benign	0.96
1	44395810	A	T	27.2	0.500716	8.411	-0.0578	-0.299	4.5	0.6545	0.3455	0	0.1725	0	0	0	0	0	0	0	0	0.0046	0.217	VUS	Pathogenic	0.58
1	44395833	A	G	17.47	-0.601322	8.891	-0.0578	-0.299	-2.06	1.1332	0.2664	0	0.1725	0	0	0	0	0	0	0	0	0.0045	0.208	VUS	Benign	0.77
1	44395856	A	G	21.5	-0.253027	2.932	-0.0578	-0.299	3.33	1.1545	0.309	0	0.1725	0	0	7.54	6.65	6.65	0	0	0	0.0044	0.166	VUS	Pathogenic	0.82
1	44395862	G	A	14.6	-0.937333	-0.055	-0.0578	-0.299	-2.07	0.9026	0.5771	1	0.1725	0	0	0	0	0	0	0	0	0.0044	0.079	VUS	Benign	0.57
1	45294277	G	A	11.51	1.25668	7.253	3.0247	2.24	3.56	0.4762	0.6243	0	0.7621	0	0.0667	3.6	7.76	7.76	0	0	0	0.3069	0.276	VUS	Benign	0.8
1	45297826	C	A	14.65	1.30446	4.314	0.0359	0.229	2.4	0.6545	0.3455	0	0.2469	0	0	11.01	7.64	7.64	1.54	0	0	0.479	0.8	VUS	Pathogenic	0.94
1	45307658	G	A	17.16	1.20308	2.496	-0.1582	-0.6	1.5	0.6545	0.6909	0	0.2073	0	0.037	8.22	0.48	-0.48	0.48	0	0	0.0463	0.156	VUS	Pathogenic	0.71
1	45323395	G	A	11.44	1.30111	2.654	-1.3357	-1.643	-0.108	0.6545	0.6909	0	0.1766	0	0	0	0	0	0	0	0	0.0529	0.305	VUS	Benign	0.57
1	45363092	C	T	6.412	-0.433879	7.24	-0.8506	-1.378	-0.232	1.1353	0.6767	1	0.7105	0	0	5.85	7.95	7.95	0	0	0	0.2041	0.05	VUS	Benign	0.87
1	45444092	T	A	7.802	0.468237	7.8	-1.5349	-1.731	-8.16	0.7904	0.3593	0	0.3539	0	0	3.97	0.59	0.59	-0.59	0	0	0.074	0	VUS	Benign	0.56
1	45479439	G	A	16.69	-0.626901	5.833	-0.4606	-1.051	-4.88	1.1064	0.6547	1	0.3658	0.0303	0.0303	0	0	0	0	0	0	0.4619	0.11	VUS	Benign	0.7
1	45480167	G	A	15.86	-0.19696	6.87	0.8739	1.441	-0.0494	0.8668	0.2664	0	0.1726	0.0333	0	0	0	0	0	0	0	0.3319	0.07	VUS	Benign	0.76
1	45480212	C	T	6.632	-1.28704	0.905	0.5606	1.192	-9.51	1.062	0.5368	0	0.1726	0.0333	0	0	0	0	0	0	0	0.3193	0.008	VUS	Benign	0.95
1	45796950	C	T	13.97	-0.0631797	8.363	-3.6743	-2.289	4.14	0.4611	0.3114	0	0.4399	0	0.0645	0	0	0	0	0	0	0.1871	0.247	VUS	Benign	0.6
1	45797092	C	T	21.1	1.03475	7.237	-0.1637	-0.611	5.4	0.8455	0.309	0	0.3802	0	0	11.08	1.26	-1.26	1.26	1	0	0.2003	0.928	VUS	Pathogenic	0.98
1	45797106	G	T	5.03	0.625845	2.681	-0.1815	-0.649	1.01	1.2698	0.0635	1	0.3802	0.0606	0.0312	0	0	0	0	0	0	0.2016	0.152	VUS	Benign	0.95
1	45797382	C	T	17.43	1.402	2.696	2.097	1.999	4.76	0.529	0.9419	0	0.1011	0.0323	0	6.52	8.76	0	8.76	0	0	0.2271	0.448	VUS	Pathogenic	0.74
1	45798065	G	A	17.5	1.38346	5.325	-0.7041	-1.273	4.92	0.7904	0.3832	0	0.528	0	0	6.77	1.77	-0.34	1.77	1	0	0.2903	0.962	VUS	Pathogenic	0.97
1	45798134	T	C	8.88	0.141523	4.552	0.3983	1.019	-11.2	1.8517	1.3839	0	0.528	0.05	0.05	0	0	0	0	0	0	0.2966	0.028	VUS	Benign	0.96
1	45798435	C	T	22.8	1.02686	7.103	-0.276	-0.817	5.29	0.8668	0.2664	0	0.5842	0	0	10.51	3.91	-3.91	3.91	1	0	0.3246	0.848	VUS	Pathogenic	1
1	45798590	C	T	22.2	1.38787	7.401	-5.9275	-2.605	4.1	0.8455	0.309	0	0	0	0	7.66	4.44	-4.44	4.44	1	0	0.339	0.712	VUS	Pathogenic	0.98
1	45798841	C	T	18.34	1.36998	8.828	1.0508	1.55	1.19	0.4679	1.3839	0	0.1869	0	0	7.21	2.51	-1	2.51	0	0	0.3622	0.146	VUS	Pathogenic	0.51
1	45974729	T	C	11.98	0.940243	3.035	-0.0578	-0.299	1.52	2.3713	1.5988	0	0.2261	0	0.003	0	0	0	0	0	0	0.1846	0.029	VUS	Benign	0.94
1	46654946	G	A	20.4	-0.200327	2.647	0.2168	0.755	4.7	0.9296	0.1407	0	0.0884	0.0741	0	0	0	0	0	0	0	0.0188	0.283	VUS	Pathogenic	0.62
1	46655002	T	G	14.94	-1.21361	7.873	0.3758	0.992	-7.99	1.2962	0.1899	0	0.0825	0.0097	0	0	0	0	0	0	0	0.0662	0.062	VUS	Benign	0.85
1	46655014	G	A	9.605	-1.32736	4.176	1.462	1.763	-6.58	1.1457	0.1506	0	0.0825	0	0	0	0	0	0	0	0	0.0674	0.011	VUS	Benign	0.91
1	46655194	G	A	21.1	1.45286	1.947	-1.4816	-1.708	4.06	0.7725	1.5988	0	0.4846	0.1429	0	0	0	0	0	0	0	0.0267	0.01	VUS	Pathogenic	0.76
1	46655573	G	T	21.7	1.85692	6.685	-0.8357	-1.368	5.92	1.291	0.6349	1	0.2105	0.0345	0	5.03	8.04	8.04	0	0	0	0.0387	0.456	VUS	Pathogenic	0.93
1	46655628	A	G	15.43	0.886961	9.477	-0.2029	-0.693	-5.53	1.2962	0.1506	0	0.2105	0.0345	0	0	0	0	0	0	0	0.0404	0.008	VUS	Benign	0.56
1	46656400	A	G	16.61	1.15171	7.662	0.2316	0.781	-3.64	1.0582	0.1163	1	0.2257	0.0769	0	0	0	0	0	0	0	0.065	0.016	VUS	Benign	0.78
1	46657770	G	A	9.948	0.795112	7.606	0.3739	0.99	-2.3	0.8385	0.3231	0	0.8013	0	0	9.3	1.47	-1.47	1.47	1	0	0.1083	0.673	VUS	Benign	0.54
1	46657773	A	G	11.43	1.30661	8.854	0.1259	0.557	2.11	1.0712	0.1425	0	0.8013	0	0.05	0	0	0	0	0	0	0.1084	0.028	VUS	Benign	0.92
1	46657833	G	T	11.75	1.57983	8.854	0.3304	0.934	3.18	0.5079	0.9007	0	0.8013	0.05	0.05	0	0	0	0	0	0	0.1103	0.036	VUS	Benign	0.9
1	46657845	T	C	11.19	1.05178	5.495	0.0595	0.34	-4.37	1.2063	0.5503	0	0.8013	0	0.05	0	0	0	0	0	0	0.1106	0.037	VUS	Benign	0.97
1	46658106	C	G	8.314	0.616656	7.237	2.2919	2.057	-8.17	1.3455	0.3455	0	0.2687	0	0	8.77	8.28	0.34	8.28	1	0	0.1189	0.028	VUS	Benign	0.61
1	46658846	C	T	15.9	1.13766	6.733	-4.4645	-2.42	2.42	1.1064	0.6547	1	0.4118	0	0	10.9	2.62	-2.62	2.62	1	0	0.1425	0.927	VUS	Pathogenic	1
1	46658986	G	A	10.6	0.587675	6.914	-1.782	-1.826	-9.22	0.4762	0.6243	1	0.3043	0.0769	0	5.68	7.75	7.75	-1.28	0	0	0.147	0.212	VUS	Benign	0.72
1	46659010	A	G	12.23	1.32668	8.893	2.3402	2.072	1.66	1.4211	0.4361	0	0.3043	0.0769	0	0	0	0	0	0	0	0.1477	0.081	VUS	Benign	0.88
1	46659037	C	A	11.73	1.38726	8.412	-0.8922	-1.406	2.57	0.7904	1.5808	0	0.3043	0	0.0769	0	0	0	0	0	0	0.1486	0.118	VUS	Benign	0.84
1	46660586	C	T	12.84	1.70295	4.667	0.7695	1.365	3.97	1.291	0.0212	0	0.1614	0.0952	0.05	0	0	0	0	0	0	0.1978	0.26	VUS	Benign	0.65
1	46661531	T	C	10.37	0.786051	8.909	0.4426	1.071	-1.77	2.3713	1.9401	0	0.6895	0	0.0588	2.7	1.39	1.39	0	0	0	0.2277	0.085	VUS	Benign	0.94
1	46661573	C	T	11.41	1.35219	8.909	0.7803	1.373	2.76	0.4679	1.3839	0	0.6895	0	0.0588	3.87	12.11	0	12.11	0	0.5	0.2291	0.096	VUS	Benign	0.84
1	46661591	G	A	9.022	0.970836	7.653	-0.8978	-1.409	-3.96	0.8385	0.3231	1	0.6895	0.1111	0	0	0	0	0	0	0.5	0.2296	0.029	VUS	Benign	0.9
1	46661708	A	G	11.09	1.21119	7.436	0.3161	0.914	-0.52	1.1615	0.3231	1	0.4168	0	0	7.46	0.39	-0.39	0.39	0	0	0.2334	0.011	VUS	Benign	0.85
1	46662748	G	A	9.126	0.837125	9.197	-1.5973	-1.755	-8.87	1.062	0.5368	1	0.3838	0.0625	0	0	0	0	0	0	0	0.2663	0.002	VUS	Benign	0.96
1	46662751	C	A	8.586	1.08218	5.49	1.8019	1.902	-2.96	0.6545	0.3455	0	0.3838	0	0	6.46	7.65	7.65	-2.14	0	0	0.2664	0.276	VUS	Benign	0.57
1	46663395	C	A	13.36	2.28706	7.411	0.3449	0.953	4.62	0.4762	0.7302	0	0.4958	0.0417	0	0	0	0	0	0	0	0.2868	0.309	VUS	Benign	0.74
1	46663407	C	T	12.95	2.25695	8.869	-1.1772	-1.569	2.47	0.4311	1.9401	0	0.4958	0.0417	0	0	0	0	0	0	0	0.2872	0.005	VUS	Benign	0.82
1	46663448	G	T	14.25	2.40483	3.086	-2.1577	-1.949	3.42	1.2698	0.0635	1	0.4958	0.08	0	2.73	8.04	8.04	0	0	0	0.2885	0.119	VUS	Pathogenic	0.53
1	46663488	G	A	11.96	2.09761	7.597	-4.5052	-2.425	0.188	0.9296	0.1407	1	0.4958	0.08	0	0	0	0	0	0	0.5	0.2898	0.081	VUS	Benign	0.66
1	47716961	G	A	5.197	1.02503	5.044	-0.0578	-0.299	-0.208	0.9288	0.1425	0	0.2932	0.0046	0	0	0	0	0	0	0	0.018	0.082	VUS	Benign	0.66
1	47717246	G	A	3.976	0.476462	0.281	-0.0578	-0.299	-1.24	1.1457	0.1506	1	0.2932	0.0046	0.0046	2.88	0.76	0.76	-0.76	0	0	0.0224	0.034	VUS	Benign	0.95
1	47717468	A	G	11.22	1.15223	8.142	-0.0578	-0.299	0.778	1.5988	0.5368	0	0.2932	0	0	0	0	0	0	0	0	0.0259	0.022	VUS	Benign	0.75
1	47717519	G	A	10.6	1.29326	4.668	-0.0578	-0.299	3.39	0.8952	0.5475	1	0.2932	0.0046	0.0046	0	0	0	0	0	0	0.0267	0.237	VUS	Pathogenic	0.5
1	47726194	T	C	3.1	0.521365	3.652	0.2261	0.772	-3.01	2.3713	1.9401	0	0.4169	0	0.037	0	0	0	0	0	0	0.1622	0.055	VUS	Benign	0.95
1	47735435	G	A	6.833	-0.931104	3.994	-0.083	-0.395	-5.14	0.7249	0.2306	1	0.1132	0.0714	0	0	0	0	0	0	0.1429	0.3065	0.027	VUS	Benign	0.91
1	47737821	C	T	6.957	-0.207888	4.103	0.0649	0.362	2.24	0.8455	0.309	0	0.1025	0	0	0	0	0	0	0	0	0.3438	0.001	VUS	Benign	0.84
1	47746066	C	T	0.591	-0.17753	0.099	-0.1178	-0.501	-10.3	1.1064	0.6547	1	0.1772	0	0.0072	0	0	0	0	0	0	0.4726	0.004	VUS	Benign	0.99
1	47748038	A	G	13.01	1.57305	2.525	0.1217	0.546	4.33	1.4427	0.5475	0	0.1923	0	0	0	0	0	0	0	0	0.4966	0.013	VUS	Benign	0.79
1	47748125	G	A	10.69	1.23246	3.047	-0.1234	-0.516	0.439	1.1245	0.185	0	0.1923	0	0.0556	0	0	0	0	0	0	0.4952	0.109	VUS	Benign	0.89
1	47748128	A	G	11.75	1.32531	3.438	-0.4107	-0.996	2.12	1.3095	0.185	0	0.1923	0	0	0	0	0	0	0	0	0.4952	0.015	VUS	Benign	0.86
1	47755173	A	G	11.14	1.18221	1.329	0.0571	0.329	0.378	1.0862	0.1724	1	0.2074	0	0	0	0	0	0	0	0.2	0.3851	0.001	VUS	Benign	0.92
1	47761514	A	G	10.58	1.20542	7.737	-0.1238	-0.517	0.977	1.1737	0.3832	0	0.35	0	0.2857	0	0	0	0	0	0	0.286	0.007	VUS	Benign	0.97
1	47770602	C	G	7.074	0.573556	1.734	-0.9806	-1.46	-4.18	1.4211	0.9624	1	0.2177	0	0.0625	0	0	0	0	0	0	0.144	0.092	VUS	Benign	0.96
1	47882122	G	T	3.738	0.237395	-0.276	-0.0578	-0.299	0.239	1.062	0.6349	1	0.8304	0.0026	0.0051	0	0	0	0	0	0	0.1908	0.004	VUS	Benign	0.97
1	47882212	G	C	13.41	1.01345	6.969	-0.0578	-0.299	-2.8	1.3095	0.984	1	0.8304	0	0.0026	0	0	0	0	0	0	0.2362	0.075	VUS	Benign	0.94
1	47882821	C	T	8.025	0.694987	-0.435	-0.0578	-0.299	-2.11	1.1457	0.1506	1	0.8304	0	0.0026	0	0	0	0	0	0	0.4558	0.007	VUS	Benign	0.99
1	47882893	G	T	2.81	0.58899	0.639	-0.0578	-0.299	-2.88	0.6545	0.3455	0	0.8304	0	0.0026	8.3	7.65	7.65	0	0	0	0.4195	0.799	VUS	Pathogenic	0.7
1	52838868	C	T	0.158	-0.378676	8.373	-0.0578	-0.299	-10.5	0.912	0.4848	1	0.3258	0	0	0	0	0	0	0	0.0588	0.0116	0.011	VUS	Benign	0.88
1	52840491	C	T	4.983	0.796522	9.235	-2.5114	-2.045	-2	1.1353	0.6767	1	0.6667	0.0556	0	3.99	1.26	-1.26	1.26	0	0	0.0629	0.007	VUS	Benign	0.66
1	52849092	C	G	20.4	1.64681	8.621	-1.6689	-1.784	4.62	1.1737	1.1976	0	0.4845	0	0	8.37	3.74	-3.74	3.74	1	0	0.3346	0.897	VUS	Pathogenic	1
1	52850306	G	A	5.233	0.520713	1.018	0.0065	0.044	-0.581	1.062	0.5368	0	0.2495	0	0	0	0	0	0	0	0	0.3731	0.026	VUS	Benign	0.99
1	52854213	T	G	0.201	-0.1587	0.92	-0.2147	-0.715	-8.07	1.4211	0.2857	0	0.3757	0.037	0	5.21	1.02	1.02	-1.02	0	0	0.4966	0.008	VUS	Benign	0.87
1	52862004	C	T	1.191	0.105607	6.14	-0.0234	-0.125	0.312	1.1064	0.6547	1	0.3154	0	0	2.75	1.99	0	1.99	0	0	0.2572	0.006	VUS	Benign	0.97
1	52863372	G	A	11.13	1.50175	7.681	-0.0454	-0.244	5.24	1.0835	0.3251	0	0.6925	0	0	0	0	0	0	0	0	0.214	0.089	VUS	Benign	0.86
1	53393083	G	T	6.119	0.1334	-0.263	-0.0578	-0.299	-6.22	1.1457	0.6939	1	0.798	0.0192	0	0	0	0	0	0	0	0.0015	0.021	VUS	Benign	0.88
1	53420428	C	T	11.74	-0.0115445	2.441	-0.2873	-0.834	1.76	0.7249	0.2306	0	0	0.125	0	0	0	0	0	0	1	0.2213	0.041	VUS	Benign	0.66
1	53440472	A	G	11.87	-0.0421253	7.272	-1.0121	-1.477	1.25	1	0	0	0	0	0	0	0	0	0	0	0	0.3824	0.062	VUS	Benign	0.76
1	53442415	T	C	12.61	1.44904	5.672	0.4129	1.037	3.46	1.0712	0.1425	1	0	0	0	0	0	0	0	0	0	0.3981	0.012	VUS	Benign	0.88
1	53446097	A	G	10.98	1.15983	2.477	0.0465	0.282	2.65	0.4271	0.4848	1	0.4939	0	0	0	0	0	0	0	0	0.4277	0.018	VUS	Benign	0.81
1	53446142	C	T	9.694	1.20467	8.819	-0.0306	-0.168	0.74	0.9296	0.1407	1	0.4939	0	0	0	0	0	0	0	0	0.4281	0	VUS	Benign	0.93
1	53453801	C	T	10.3	1.17699	8.841	-1.9073	-1.869	-1.4	0.6545	0.6909	1	0.3636	0	0	0	0	0	0	0	0	0.4896	0.048	VUS	Benign	0.75
1	53504597	A	G	10.92	-0.112727	0.614	0.31	0.905	0.266	1.1545	0.309	0	0.152	0	0	0	0	0	0	0	0	0.3461	0.113	VUS	Benign	0.97
1	53513571	T	C	21.6	0.107838	7.379	-1.2585	-1.608	3.68	1.4211	0.4361	0	0.2614	0	0.2143	0	0	0	0	0	0	0.1014	0.052	VUS	Pathogenic	0.75
1	53516364	C	T	9.494	1.42203	8.859	-0.0578	-0.299	2.42	0.9418	0.1163	1	0.2129	0	0	0	0	0	0	0	0	0.0252	0.034	VUS	Benign	0.66
1	53662627	C	G	14.88	2.02935	0.301	-0.0578	-0.299	1.32	1.2063	0.1058	0	0.7634	0	0	0	0	0	0	0	0	0.0296	0.198	VUS	Benign	0.56
1	53676198	C	T	9.925	0.301412	3.659	-0.1045	-0.463	-3.53	1.1457	0.1506	1	0.3721	0.0046	0.0091	0	0	0	0	0	0	0.2066	0.014	VUS	Benign	1
1	53676276	C	T	15.47	1.21403	9.33	-0.0392	-0.214	3.65	0.6545	0.6909	0	0.3721	0	0	4.46	7.75	7.75	0	0	0	0.2022	0.235	VUS	Benign	0.52
1	53676681	C	T	5.3	0.349914	0.516	-0.154	-0.59	1.87	0.9138	0.1724	1	0.3721	0	0	4.92	1.01	1.01	-1.01	0	0	0.1794	0.214	VUS	Benign	0.73
1	55337101	G	A	10.01	0.957706	9.265	-0.3361	-0.904	-5.35	0.9288	0.1425	1	0.528	0.0213	0.0417	0	0	0	0	0	0	0.4205	0.024	VUS	Benign	0.96
1	55337260	G	A	5.353	0.38271	9.789	-0.0356	-0.196	-8.89	1.062	0.5368	1	0.528	0	0	0	0	0	0	0	0	0.4163	0	VUS	Benign	0.99
1	55337284	G	A	0.01	-0.392261	4.133	-0.1081	-0.473	-10.3	1.1245	0.185	1	0.528	0	0	8.51	0.5	-0.5	0.5	1	0	0.4157	0.048	VUS	Benign	0.78
1	55349318	G	A	20.4	1.53485	8.042	0.2714	0.848	4.34	0.9296	0.1407	0	0.471	0	0	0	0	0	0	0	0	0.0958	0.003	VUS	Benign	0.71
1	55352613	G	A	15.73	2.47385	8.559	-0.0578	-0.299	3.33	0.7904	0.3832	0	1.0233	0.0167	0	0	0	0	0	0	0	0.0082	0.008	VUS	Benign	0.73
1	55352691	G	A	17.62	2.66714	8.559	-0.0578	-0.299	2.41	0.9288	0.1425	1	1.0233	0.0167	0.0167	0	0	0	0	0	1	0.0061	0	VUS	Benign	0.71
1	55470733	C	A	4.291	0.628444	0.406	1.8537	1.92	-2.38	0.5079	0.9007	0	0.2621	0.0588	0	5.49	0.83	-0.83	0.83	0	0	0.3791	0.008	VUS	Benign	0.83
1	55474034	G	A	1.879	0.299745	0.181	-0.0578	-0.299	0.827	1.291	0.0212	0	0.1723	0.0288	0	5.77	8.18	0	8.18	0	0	0.0437	0.036	VUS	Benign	0.84
1	55474082	G	A	0.038	-0.426766	-1.228	-0.0578	-0.299	-7.18	1.1353	0.6767	1	0.1723	0.0098	0	0	0	0	0	0	0	0.0389	0.001	VUS	Benign	0.97
1	55505678	C	T	11.32	0.92606	-0.351	-0.0578	-0.299	-0.909	1.1457	0.1506	1	0.7923	0	0.0067	0	0	0	0	0	0	0.0208	0.038	VUS	Benign	0.83
1	55509629	C	T	9.08	1.0025	1.125	0.5989	1.227	3.49	0.8873	0.2255	0	0.4569	0.027	0	0	0	0	0	0	0	0.1765	0.136	VUS	Benign	0.77
1	55509680	G	A	9.958	1.12336	2.626	-1.2824	-1.619	2.39	0.4679	1.3839	0	0.4569	0	0	5.75	3.36	3.36	0.68	0	0	0.1785	0.014	VUS	Benign	0.53
1	55518084	G	A	22.1	1.53517	8.024	-0.1631	-0.61	3.72	0.529	0.9419	0	0.6617	0	0	9.88	8.75	-2.41	8.75	1	0	0.4905	0.958	VUS	Pathogenic	0.97
1	55521826	C	T	1.922	-0.223233	7.921	-0.0237	-0.127	-7.29	0.9296	0.1407	1	0.5966	0.0222	0	0	0	0	0	0	0	0.343	0.009	VUS	Benign	0.99
1	55523860	G	A	6.437	1.0043	4.457	0.2521	0.816	1.72	0.4311	1.9401	0	0.29	0.0333	0.0333	5.71	0.19	-0.19	0.19	0	0	0.2628	0.059	VUS	Benign	0.88
1	55529098	G	T	10.19	0.561984	0.768	-0.0578	-0.299	3.38	0.6545	0.3455	0	0.331	0.0046	0.0046	4.11	7.65	7.65	0	0	0	0.0562	0.436	VUS	Benign	0.59
1	59042067	C	T	18.14	1.71374	5.631	-0.0578	-0.299	2.59	0.8455	0.309	0	0.9329	0	0	2.57	0.95	0	0.95	0	0	0.4691	0.002	VUS	Benign	0.66
1	62941459	T	C	9.804	-0.300733	8.042	-0.0132	-0.059	-4.69	1.471	0.9419	0	0.5667	0	0	2.41	8.76	8.76	0	0	0	0.0901	0.097	VUS	Benign	0.93
1	63114137	T	C	9.371	1.02724	7.373	-0.2717	-0.81	0.268	1.471	0.9419	0	0	0	0.1765	2.93	9.3	9.3	0	0	0	0.1707	0.07	VUS	Benign	0.71
1	63128744	T	C	8.687	1.0053	5.225	-0.0696	-0.346	-5.33	1.471	0.9419	0	0.5679	0	0.1667	4.23	8.75	8.75	0	0	0	0.1082	0.038	VUS	Benign	0.81
1	63894785	T	C	0.768	0.209803	1.726	0.0679	0.373	-5.54	1.4086	0.3251	0	0	0	0.0556	0	0	0	0	0	0	0.1331	0.012	VUS	Benign	1
1	64100513	T	C	0.123	-0.188156	7.441	0.6556	1.276	-7.6	1.1127	0.2255	1	0.349	0	0.0357	8.98	2.25	2.25	-2.25	0	0	0.314	0.039	VUS	Benign	0.61
1	64100600	C	T	10.39	1.2608	7.653	-0.681	-1.254	0.983	0.8385	0.3231	0	0.349	0.069	0	0	0	0	0	0	0	0.3164	0.01	VUS	Benign	0.78
1	64104470	C	T	0.127	-0.037601	9.868	-0.2341	-0.749	-11.6	0.985	0.4361	1	0.5665	0	0	10.91	0.26	-0.26	0.26	1	0	0.4209	0.099	VUS	Benign	0.69
1	64120026	T	C	14.4	1.00292	9.771	3.9817	2.426	-0.77	1.0704	0.1407	1	0.8414	0.04	0.04	9.04	0.99	-0.99	0.99	0	0	0.159	0.089	VUS	Benign	0.53
1	66081798	C	T	8.036	1.00665	3.53	-0.1818	-0.65	5.26	0.9288	0.1425	0	0.2242	0	0	5.95	0.68	0.68	-0.68	0	0.2857	0.1007	0.231	VUS	Benign	0.51
1	66102278	T	C	0.079	-0.00121813	0.63	-0.0578	-0.299	-2.75	1.0582	0.1163	0	0.193	0.0074	0.0074	7.32	1.83	1.83	-1.83	0	0	0.0041	0.036	VUS	Benign	0.61
1	67518663	G	T	13.87	1.80762	8.911	11.0336	3.183	1.98	0.9026	0.4069	0	0	0.3333	0.3333	0	0	0	0	0	0	0.0258	0.065	VUS	Benign	0.6
1	68896812	C	T	9.851	1.30556	7.619	3.2511	2.285	2.38	0.8455	0.309	0	0	0	0	4.47	0.57	0.57	-0.57	0	0	0.109	0.001	VUS	Benign	0.76
1	68897203	G	A	5.594	0.603342	7.572	-0.1031	-0.459	-4.96	0.9296	0.1407	1	0.3993	0.05	0	0	0	0	0	0	0	0.1277	0	VUS	Benign	0.97
1	68910545	G	A	2.585	0.331572	7.525	-0.937	-1.434	-5.96	0.8873	0.2255	1	0.7224	0.125	0	3.54	2.45	0	2.45	0	0.3333	0.2411	0.039	VUS	Benign	0.96
1	68912470	T	C	11.43	1.26687	5.118	0.1716	0.665	-2.69	0.4517	0.6547	1	0.1997	0	0.0357	0	0	0	0	0	0	0.1501	0.152	VUS	Benign	0.85
1	70887283	A	G	9.328	1.23182	0.532	-0.4747	-1.066	2.14	1.1545	0.309	0	0	0	0.0667	0	0	0	0	0	0	0.3625	0.2	VUS	Benign	0.77
1	70897905	G	A	7.015	0.922904	9.405	-0.213	-0.712	-0.165	0.8668	0.2664	0	0.4215	0	0	4.15	8.22	0	8.22	0	0.3333	0.2665	0.082	VUS	Benign	0.81
1	76194112	T	C	9.978	0.549753	3.749	1.9678	1.957	-1.88	1.1615	0.3231	0	0.7937	0	0.1176	0	0	0	0	0	0	0.1035	0.332	VUS	Benign	0.89
1	76199256	A	G	12.03	1.51418	9.399	-0.5407	-1.131	5.36	1.1545	0.309	0	0	0	0.1818	0	0	0	0	0	0	0.2344	0.528	VUS	Pathogenic	0.56
1	78390875	T	A	16.42	1.00641	6.961	-5.8103	-2.592	4.35	0.5079	0.5756	0	0.6	0.2	0.3333	5.21	0.19	-0.19	0.19	1	0	0.3378	0.321	VUS	Pathogenic	0.85
1	78401678	G	A	11.91	0.092099	5.082	-0.6945	-1.265	2.87	1.291	0.0212	0	0.3712	0	0	0	0	0	0	0	0	0.1427	0.01	VUS	Benign	0.84
1	78407887	A	G	17.64	-0.0539827	7.658	-0.0436	-0.236	1.49	2.3713	1.9401	0	0.3307	0.1	0.0526	0	0	0	0	0	0	0.0306	0.099	VUS	Benign	0.81
1	89585969	A	C	0.546	-0.457316	1.522	-1.1776	-1.569	-6.89	1	0.3455	0	0.1375	0	0.0833	4.12	0.23	-0.23	0.23	1	0	0.3153	0.118	VUS	Benign	0.88
1	92712652	C	T	15.36	1.2067	5.465	0.5138	1.146	0.842	0.8455	0.309	0	0	0	0	0	0	0	0	0	0	0.0133	0.033	VUS	Pathogenic	0.5
1	92946356	G	A	8.76	1.35739	1.823	0.0377	0.238	1.95	0.6545	0.6909	0	0.7505	0	0	5.55	1.14	1.14	-1.14	0	0	0.3321	0.019	VUS	Benign	0.82
1	92946467	C	T	9.902	1.04039	2.084	-0.5095	-1.1	0.996	1.1064	0.6547	1	0.7505	0.0194	0.0288	3.89	7.95	7.95	0	0	0	0.3199	0.119	VUS	Benign	0.91
1	94473222	C	G	9.424	1.2723	5.097	-3.9621	-2.342	2.74	0.9555	0.8962	0	0.2306	0.08	0	0	0	0	0	0	0	0.1156	0.051	VUS	Benign	0.6
1	94473809	G	A	1.413	0.208166	8.846	-7.9911	-2.782	-8.34	0.7249	0.2306	1	0.35	0.1818	0	0	0	0	0	0	1	0.1202	0.064	VUS	Benign	0.73
1	94476358	T	C	4.892	0.282961	-0.047	-4.9439	-2.492	-5.45	1.471	0.9419	0	0.1899	0	0	9.89	8.75	8.75	1.28	1	0	0.1401	0.559	VUS	Pathogenic	0.73
1	94476924	G	A	4.152	0.53847	3.174	-0.0749	-0.367	-4.97	0.9418	0.1163	1	0.4542	0	0.0588	0	0	0	0	0	0	0.1445	0.026	VUS	Benign	0.97
1	94480153	G	A	9.522	1.16367	9.087	-0.8204	-1.358	1.83	1.0835	0.3251	1	0.3895	0.0476	0.0476	4.18	0.99	0.99	-0.99	0	0	0.1696	0.012	VUS	Benign	0.8
1	94487426	A	T	5.325	1.14388	8.209	-0.6997	-1.269	1	0.4311	0.3593	0	0.6883	0	0	0	0	0	0	0	0	0.2264	0.076	VUS	Benign	0.69
1	94488974	G	A	15.42	1.45038	7.08	-0.9263	-1.427	4.23	0.8952	0.5475	0	0	0	0.2	0	0	0	0	0	0	0.2384	0.185	VUS	Pathogenic	0.53
1	94490533	C	T	8.115	0.776667	7.672	-0.1312	-0.536	-1.92	1.1353	0.6767	1	0.9896	0.0833	0	2.65	0.53	-0.53	0.53	0	0	0.2506	0.01	VUS	Benign	0.98
1	94490566	C	T	0.575	-0.167008	7.633	-0.2148	-0.716	-10.2	1.1353	0.6767	1	0.9896	0.0833	0.0435	0	0	0	0	0	0	0.2508	0.012	VUS	Benign	0.98
1	94490571	G	A	10.61	1.53384	4.627	-0.0321	-0.176	4.18	0.7725	1.5988	0	0.9896	0.0833	0	0	0	0	0	0	0	0.2509	0.002	VUS	Benign	0.89
1	94495133	G	A	4.627	0.619772	1.064	1.371	1.719	0.833	0.9418	0.1163	0	0.173	0.0278	0	4.61	0.82	0.82	-0.82	0	0	0.2864	0.019	VUS	Benign	0.84
1	94495139	G	A	8.819	1.12829	2.644	-0.4807	-1.072	-0.744	1.1245	0.185	0	0.173	0.0278	0.0278	4.02	0.23	0.23	-0.23	0	0	0.2865	0.043	VUS	Benign	0.79
1	94496611	G	A	4.446	0.778803	7.627	-3.5523	-2.267	-7.53	0.6545	0.6909	1	0.5482	0	0.0833	0	0	0	0	0	0	0.298	0.126	VUS	Benign	0.96
1	94496665	C	T	0.104	-0.316567	9.514	-5.2821	-2.533	-10	1.1064	0.6547	1	0.5482	0.1538	0.1538	2.99	7.96	7.96	0	0	0	0.2984	0.012	VUS	Benign	0.82
1	94497334	C	T	16.01	1.4934	7.747	-6.8534	-2.69	4.87	0.529	0.9419	0	0.3706	0	0	7.64	8.75	0	8.75	1	0	0.3036	0.995	VUS	Pathogenic	1
1	94497562	T	C	1.523	0.309988	0	-1.9742	-1.893	0.843	1.2063	0.5503	0	0.3706	0.0159	0	0	0	0	0	0	0	0.3054	0.007	VUS	Benign	0.95
1	94505630	G	A	0.26	0.0504254	-1.354	-0.1672	-0.619	-11.1	0.7249	0.2306	1	0.5782	0.0556	0	3.72	0.12	0.12	-0.12	0	0	0.3683	0.001	VUS	Benign	0.93
1	94506819	G	A	8.287	1.47552	8.042	-0.0234	-0.125	2.44	0.8873	0.2255	0	0.2847	0.0312	0	0	0	0	0	0	0.6667	0.3775	0.003	VUS	Benign	0.88
1	94509019	A	C	7.358	0.73204	2.393	0.3844	1.003	-7.81	0.4271	0.6349	1	0.172	0	0	0	0	0	0	0	0	0.3947	0.032	VUS	Benign	0.98
1	94512516	G	A	9.314	0.257744	9.775	-0.3769	-0.955	-10.2	0.985	0.4361	1	0.4753	0.04	0.04	0	0	0	0	0	0	0.422	0.054	VUS	Benign	0.97
1	94512621	C	T	12.76	0.951901	1.583	0.5096	1.141	-1.58	1	0	0	0.4753	0	0	5.37	8.18	0	8.18	0	1	0.4228	0.07	VUS	Benign	0.83
1	94520737	G	A	10.53	1.38868	9.862	0.5289	1.161	3.13	1.1245	0.185	0	0.4115	0.0286	0	9.72	0.35	-0.35	0.35	0	0	0.486	0.006	VUS	Benign	0.69
1	94528138	G	A	8.501	1.1649	7.871	-3.8777	-2.326	1.18	0.9296	0.1407	1	0.4214	0.0294	0	0	0	0	0	0	0	0.4563	0.018	VUS	Benign	0.75
1	94528736	T	C	12.83	0.762083	7.814	0.0336	0.217	1.33	0.4517	0.6547	1	0.4292	0.0286	0.0811	0	0	0	0	0	0	0.4516	0.067	VUS	Benign	0.91
1	94546104	A	G	9.414	0.944951	7.393	0.0556	0.323	-3.06	1.0582	0.1163	0	0.2553	0	0.0233	0	0	0	0	0	0	0.3163	0.077	VUS	Benign	0.96
1	94546152	G	A	3.223	0.636109	7.177	-0.144	-0.567	-8.01	1.1457	0.1506	1	0.2553	0.0233	0.0455	0	0	0	0	0	0	0.3159	0.051	VUS	Benign	1
1	94546263	C	T	0.677	0.187178	0.069	0.1808	0.684	-4.06	0.6561	0.5503	0	0.2553	0	0	0	0	0	0	0	0	0.3151	0	VUS	Benign	0.94
1	94564377	G	A	9.067	1.02002	4.829	0.2394	0.795	-0.516	0.9418	0.1163	1	0.675	0.0312	0.0606	2.64	0.59	0.59	-0.59	0	0	0.174	0.004	VUS	Benign	0.91
1	94577116	C	G	11.35	1.32351	9.403	-0.2866	-0.833	0.956	1.5988	1.1717	1	0.2226	0	0	2.9	1.04	1.04	0	0	0	0.0747	0	VUS	Benign	0.63
1	97770921	G	A	9.934	0.301759	7.441	-0.8507	-1.378	-8.94	0.6545	0.6909	1	0.2564	0	0	5.2	1	1	-1	0	0	0.2699	0.022	VUS	Benign	0.88
1	97981408	G	A	6.531	0.872265	4.748	-0.0951	-0.434	-0.283	1.062	0.5368	1	0.3791	0.0417	0	0	0	0	0	0	0.1429	0.4805	0.008	VUS	Benign	0.93
1	98187075	A	G	13.19	1.60667	7.071	0.4226	1.048	3.6	1.0712	0.1425	1	0	0	0	0	0	0	0	0	0	0.2366	0.084	VUS	Benign	0.85
1	100327837	C	T	9.688	1.42741	4.169	0.4619	1.093	2.66	0.8873	0.2255	0	0.1546	0	0	0	0	0	0	0	1	0.1649	0.043	VUS	Benign	0.84
1	100330090	A	G	10.74	1.14854	1.608	-0.1301	-0.533	1.81	1.1332	0.2664	0	0	0	0	0	0	0	0	0	0	0.1954	0.119	VUS	Benign	0.77
1	100342056	A	G	9.142	1.29633	3.023	-0.0922	-0.425	3.58	1.1545	0.309	0	0.359	0	0.0909	0	0	0	0	0	0	0.3572	0.165	VUS	Benign	0.9
1	100343324	A	C	9.535	0.469474	5.654	-0.2427	-0.763	-11.8	1.5988	0.6869	0	0.3615	0.04	0	6.54	0.81	0.81	-0.81	0	0	0.3744	0	VUS	Benign	0.8
1	100346937	C	T	0.952	-0.166349	8.585	0.5909	1.219	-11.4	0.6545	0.6909	0	0.2908	0.0588	0	3.04	7.75	7.75	0	0	0.5	0.4233	0.095	VUS	Benign	0.87
1	100347111	A	G	8.798	0.998708	7.363	-0.3567	-0.931	-5.89	1.471	0.9419	0	0	0.0455	0.087	3.82	9.51	9.51	0	0	0	0.4257	0.055	VUS	Benign	0.74
1	100350185	A	G	9.072	1.16551	7.186	-0.6385	-1.219	-2.55	1.471	0.9419	0	0.4018	0.0667	0.125	2.01	3.84	0	3.84	0	0	0.4673	0.088	VUS	Benign	0.78
1	100382047	A	G	11.21	1.78955	9.477	-0.2262	-0.735	5.89	1.471	0.9419	0	0	0	0.1667	4.98	8.75	8.75	0	0	0	0.1018	0.546	VUS	Pathogenic	0.67
1	100382168	T	C	7.11	0.54615	0.075	-1.3517	-1.652	-4.47	1.2962	0.1506	0	0.5894	0	0.0667	0	0	0	0	0	0	0.1002	0.069	VUS	Benign	0.76
1	100477061	A	G	7.634	1.04128	4.942	-0.5267	-1.117	-1.1	1.471	0.9419	0	0	0	0.0455	0	0	0	0	0	0	0.2706	0.122	VUS	Benign	0.86
1	100661871	G	A	22.1	1.88849	8.963	-0.0578	-0.299	6.16	0.9288	0.1425	0	0.1881	0.0019	0	0	0	0	0	0	0	0.1492	0.068	VUS	Pathogenic	0.62
1	100676250	C	T	23.2	1.61969	5.732	-8.4427	-2.815	4.62	0.8668	0.2664	0	0.3277	0	0	6.1	8.1	0	8.1	1	0	0.3777	0.929	VUS	Pathogenic	1
1	103345443	G	A	15.28	1.53227	5.405	-0.0621	-0.317	0.245	1.1245	0.185	0	0.2987	0.0323	0	0	0	0	0	0	0	0.0147	0.042	VUS	Benign	0.58
1	103352502	C	T	1.104	-0.0419099	4.259	-1.7737	-1.823	-11.1	0.9026	0.5771	1	0.2604	0	0	5.5	7.96	7.96	0	0	0	0.0452	0.045	VUS	Benign	0.55
1	103355098	G	A	10.22	1.37175	7.82	-1.0152	-1.479	1.95	0.6545	0.6909	0	0.1327	0	0	7.16	0.1	0.1	-0.1	0	0	0.0564	0.055	VUS	Pathogenic	0.64
1	103356043	A	G	8.911	0.976811	7.723	9.4941	3.059	-1.33	1.2962	0.1506	1	0	0	0.0833	4.8	0.13	-0.13	0.13	0	0	0.0605	0.048	VUS	Benign	0.82
1	103379241	T	C	8.846	1.11447	2.228	-2.3903	-2.011	0.59	1.471	0.9419	0	0.3506	0	0.4	2.6	6.75	6.75	0	0	0	0.1604	0.126	VUS	Benign	0.75
1	103405910	G	A	0.051	-0.274176	1.815	-2.6826	-2.084	-10.9	1.062	0.5368	1	0.1929	0.0556	0.0556	0	0	0	0	0	0	0.2754	0.002	VUS	Benign	0.92
1	103412450	C	T	4.24	0.610683	5.421	-1.6423	-1.774	-4.95	1.1064	0.6547	1	0.2825	0.0455	0.0455	0	0	0	0	0	0	0.3036	0.017	VUS	Benign	0.93
1	103428257	A	G	11.09	1.26492	9.744	4.2006	2.465	0.452	1.2962	0.1506	0	0.2085	0	0.0625	0	0	0	0	0	0	0.3717	0.022	VUS	Benign	0.83
1	103481224	C	T	18.51	1.15595	9.271	-7.4244	-2.74	2.02	1.1064	0.6547	1	0.2964	0.0769	0	9.2	3.4	-3.4	3.4	1	0	0.3999	0.963	VUS	Pathogenic	0.99
1	103491841	T	C	13.28	1.68383	4.144	3.7167	2.38	5.39	0.4271	0.4848	1	0.3933	0	0.0952	0	0	0	0	0	0	0.3542	0.288	VUS	Benign	0.68
1	103540315	G	A	10.87	1.10197	7.817	-0.2873	-0.834	-0.0625	0.8952	0.5475	1	0.746	0	0.0833	0	0	0	0	0	0	0.1453	0.234	VUS	Benign	0.82
1	103544384	T	C	11.47	1.41553	3.254	-0.0067	-0.015	3.09	1.1332	0.2664	0	0.2432	0	0	0	0	0	0	0	0	0.1278	0.22	VUS	Benign	0.89
1	109444496	A	G	7.142	0.429853	5.952	0.1534	0.625	-2.05	0.7725	0.3114	0	0.3145	0.0556	0	0	0	0	0	0	0	0.4658	0.014	VUS	Benign	0.95
1	109461327	G	A	18	0.114575	8.435	-0.1755	-0.637	3.85	1	0	0	0.301	0	0	0	0	0	0	0	0.3333	0.2192	0.014	VUS	Benign	0.64
1	109472547	A	G	6.309	0.402136	1.117	-0.0578	-0.299	3.34	1.1332	0.2664	0	0.3911	0	0	0	0	0	0	0	0	0.0093	0.158	VUS	Benign	0.7
1	110148640	A	G	11.52	0.884069	5.824	0.0494	0.295	0.176	1.0862	0.1724	1	0.3854	0	0.1053	7.58	0.36	-0.36	0.36	0	0	0.2802	0.014	VUS	Benign	0.84
1	110148703	C	A	9.537	0.78558	7.545	0.2385	0.794	-1.16	0.6545	0.3455	0	0.3854	0	0.0556	5.24	7.64	7.64	0	0	0	0.2866	0.398	VUS	Benign	0.74
1	110151345	G	A	9.694	1.0661	9.033	-0.0449	-0.242	1.8	0.7904	0.3832	1	0.4303	0	0.0385	0	0	0	0	0	0	0.4441	0.041	VUS	Benign	0.9
1	111146358	T	C	11.18	1.26218	9.811	-1.257	-1.607	0.623	0.4271	0.4848	1	0.287	0	0	6.69	7.96	0	7.96	0	0	0.1816	0.151	VUS	Benign	0.57
1	112323312	C	T	17.35	1.41635	3.383	-5.7686	-2.589	3	1.1353	0.6767	1	0.8226	0	0	10.15	4.48	-4.48	4.48	1	0	0.0228	0.998	VUS	Pathogenic	0.99
1	113456564	C	T	0.216	-0.0186709	-1.444	-0.0578	-0.299	-9.93	1.1064	0.6547	1	0.1399	0	0.0083	0	0	0	0	0	0	0.047	0.028	VUS	Benign	0.96
1	113456674	A	G	3.8	-0.0204101	-0.13	-0.0578	-0.299	-11.8	2.3713	1.5988	0	0.1399	0	0.0042	0	0	0	0	0	0	0.0495	0.113	VUS	Benign	0.93
1	113460065	G	A	9.463	1.41501	5.088	0.0748	0.399	3.69	0.9418	0.1163	0	0.2945	0	0.0189	0	0	0	0	0	0	0.1257	0.02	VUS	Benign	0.89
1	113460539	G	T	8.419	0.713287	9.805	0.0172	0.117	-3.63	1.1064	0.1899	0	0.2945	0	0.0095	7.96	2.14	-2.14	2.14	0	0	0.1364	0.005	VUS	Benign	0.69
1	113471859	A	T	17.32	1.17515	5.233	-0.1197	-0.506	2.27	0.5079	0.5756	0	0.1526	0	0	5.8	2.02	-2.02	2.02	0	0	0.3908	0.275	VUS	Pathogenic	0.75
1	114445433	C	T	19.22	1.40294	5.532	1.6178	1.828	3.17	0.8668	0.2664	0	0.2885	0	0.0244	0	0	0	0	0	0	0.2225	0.204	VUS	Pathogenic	0.52
1	114454363	G	A	0.482	0.0782028	0.047	-0.0578	-0.299	0.624	0.912	0.4848	1	0.2089	0.0052	0	9.36	7.95	7.95	0	0	0	0.2665	0.206	VUS	Pathogenic	0.58
1	115216578	T	C	10.31	0.405927	9.343	0.2517	0.816	-8.05	2.3713	1.9401	0	0.3026	0	0.04	8.25	0.28	-0.28	0.28	0	0	0.0382	0.029	VUS	Benign	0.75
1	115216685	A	G	17.47	1.35052	1.338	0.1934	0.71	-0.924	2.3713	1.5988	0	0.3026	0	0	4.64	0.29	-0.29	0.29	0	0	0.043	0.007	VUS	Benign	0.67
1	115218540	G	A	11.9	1.66457	9.343	-0.3618	-0.937	5.58	1.0835	0.3251	0	0.1556	0	0	4.45	0.25	-0.25	0.25	0	0	0.1255	0.059	VUS	Pathogenic	0.55
1	115220564	G	A	7.55	1.24053	0.833	-1.4008	-1.673	0.8	0.8873	0.2255	0	0.5238	0	0	0	0	0	0	0	0.6667	0.2155	0.029	VUS	Benign	0.82
1	115220585	G	C	9.011	1.1365	9.343	0.9229	1.474	1.44	2.3713	1.1976	0	0.5238	0.1053	0	0	0	0	0	0	0	0.2164	0.295	VUS	Benign	0.77
1	115222966	A	G	10.15	1.05611	2.739	0.3188	0.918	-0.9	1.0704	0.1407	1	0.3741	0	0.05	0	0	0	0	0	0	0.3222	0.075	VUS	Benign	0.96
1	115223011	G	A	2.405	0.269374	3.448	-0.3533	-0.927	-8.44	0.9296	0.1407	1	0.3741	0.05	0	0	0	0	0	0	0	0.3242	0.011	VUS	Benign	0.91
1	115226854	A	T	0.137	-0.201876	2.543	-0.0231	-0.123	-11.4	1	0.3455	0	0.5398	0.037	0	7.61	8.18	0	8.18	0	0	0.4948	0.1	VUS	Benign	0.77
1	115226905	C	T	0.026	-0.573885	9.613	-0.1069	-0.47	-11.4	0.9026	0.5771	1	0.5398	0	0	0	0	0	0	0	0	0.497	0.004	VUS	Benign	0.96
1	115229438	A	T	9.895	1.15994	1.642	0.0688	0.376	1.76	0.5079	0.5756	0	0.386	0	0.0455	0	0	0	0	0	0.3333	0.3905	0.043	VUS	Benign	0.91
1	115231202	G	A	5.438	0.658742	1.744	1.1568	1.611	1.83	1.1245	0.185	0	0.3157	0.05	0.0952	9.02	0.64	0.64	-0.64	0	0	0.3122	0.022	VUS	Benign	0.71
1	115231253	C	T	3.443	0.734943	9.233	-1.9495	-1.884	-3.09	1.1064	0.6547	1	0.3157	0	0	0	0	0	0	0	0	0.3099	0	VUS	Benign	0.91
1	115828730	A	G	14.48	0.498114	6.003	-0.0578	-0.299	-5.72	1.0862	0.1724	1	0.5689	0.0071	0	7.57	0.65	-0.49	0.65	0	0	0.0037	0.027	VUS	Benign	0.65
1	115828772	G	A	15.08	1.14924	1.324	-0.0578	-0.299	1.71	0.6545	0.6909	0	0.5689	0	0.0071	9.26	7.76	7.76	0	0	0	0.0045	0.787	VUS	Pathogenic	0.98
1	115828940	C	T	17.71	1.15969	9.235	-0.0578	-0.299	4.11	0.4679	1.3839	0	0.5689	0	0	2.77	6.76	6.76	0	0	0	0.0077	0.006	VUS	Benign	0.54
1	116202304	C	T	9.955	1.22391	4.172	-1.5204	-1.725	3.07	0.9296	0.1407	1	0.3575	0.0909	0	0	0	0	0	0	0	0.3151	0.014	VUS	Benign	0.79
1	116206842	C	T	9.789	0.914168	5.62	0.0276	0.183	0.33	0.7249	0.2306	0	0.4621	0.0087	0	2.16	1.09	1.09	0	0	0	0.3957	0.002	VUS	Benign	0.95
1	116247906	G	A	5.444	0.848065	1.502	0.0017	0.018	-8.26	0.8873	0.2255	1	0.808	0.0417	0	0	0	0	0	0	0	0.0768	0	VUS	Benign	0.8
1	116275525	T	C	12.34	1.52633	3.002	-0.1354	-0.546	3.38	1.1332	0.2664	0	0	0.1538	0.0833	3.13	8.75	8.75	7.95	0	0	0.4782	0.307	VUS	Benign	0.52
1	119427436	T	C	7.061	1.15923	7.413	-0.0578	-0.299	3.44	1.471	0.9419	0	0.2321	0.0031	0.0031	5.11	8.75	8.75	2.57	0	0	0.0166	0.27	VUS	Pathogenic	0.51
1	119962120	C	T	0.076	-0.272798	-0.068	-2.6775	-2.083	-2.59	0.9296	0.1407	1	0.4024	0.0645	0	0	0	0	0	0	0	0.4367	0.055	VUS	Benign	0.91
1	119964547	C	T	0.025	-0.462323	9.242	-0.0578	-0.299	-8.19	0.8385	0.3231	1	0.2344	0.0115	0.0058	0	0	0	0	0	0	0.1374	0.045	VUS	Benign	0.98
1	119964625	G	A	1.849	0.328731	5.104	-0.0578	-0.299	-5.13	0.912	0.4848	1	0.2344	0	0	0	0	0	0	0	0	0.1278	0.051	VUS	Benign	0.99
1	119964634	G	C	0.683	0.167257	0.314	-0.0578	-0.299	-0.915	1.3455	0.3455	0	0.2344	0	0.0058	0	0	0	0	0	0	0.1267	0.077	VUS	Benign	0.99
1	119964745	C	T	0.319	0.282029	1.316	-0.0578	-0.299	0.943	0.9418	0.1163	0	0.2344	0	0.0058	0	0	0	0	0	0	0.113	0.116	VUS	Benign	0.9
1	119964874	T	C	5.769	0.429645	0.624	-0.0578	-0.299	-1.77	1.3455	0.6909	0	0.2344	0.0058	0.0058	5.89	7.76	-0.49	7.76	0	0	0.0971	0.034	VUS	Benign	0.92
1	119965180	C	G	2.52	0.32131	0.317	-0.0578	-0.299	2.37	0.4586	0.9624	1	0.2344	0.0058	0.0058	0	0	0	0	0	0	0.0594	0.01	VUS	Benign	0.72
1	120254783	G	A	23	2.85844	8.658	-0.0578	-0.299	4.31	0.529	0.9419	0	0.6102	0.0156	0	11.08	3.42	-3.42	3.42	1	0	0.0112	0.88	VUS	Pathogenic	0.95
1	120269489	G	A	1.344	-0.158728	2.16	-0.0822	-0.392	-11.4	0.912	0.4848	1	1.0913	0.1538	0.0833	0	0	0	0	0	0	0.4645	0	VUS	Benign	0.92
1	120269498	G	A	2.239	-0.0241439	9.152	-0.0613	-0.313	-11.4	0.9026	0.5771	1	1.0913	0	0	0	0	0	0	0	0	0.4648	0.008	VUS	Benign	0.98
1	120269507	C	T	1.457	0.201922	9.669	-0.1003	-0.45	-5.19	0.9296	0.1407	1	1.0913	0.1538	0	0	0	0	0	0	1	0.4651	0.002	VUS	Benign	0.91
1	120277289	G	A	12.03	1.37805	3.975	3.6811	2.372	2.36	0.8455	0.309	0	0.1994	0.0435	0.0435	7.29	0.36	-0.36	0.36	0	0	0.2949	0.097	VUS	Benign	0.64
1	120279778	C	A	16.85	2.18473	5.957	-2.1621	-1.95	3.54	0.4679	0.4876	0	0.4392	0	0	0	0	0	0	0	0	0.2181	0	VUS	Benign	0.53
1	120284469	G	A	2.225	0.240012	2.226	-1.7149	-1.803	-3.28	0.912	0.4848	1	0.4071	0.0526	0	0	0	0	0	0	0	0.0735	0.059	VUS	Benign	0.53
1	120285477	G	A	7.847	0.982263	2.507	0.5034	1.135	0.733	1	0	0	0.2507	0	0.0217	0	0	0	0	0	0	0.0423	0.094	VUS	Benign	0.74
1	120295961	A	G	1.796	0.312377	7.316	0.0445	0.272	-9.3	1.1127	0.2255	1	0.1427	0.05	0.05	5.04	0.82	0.82	0.6	0	0	0.2552	0.015	VUS	Benign	0.98
1	120457932	C	T	6.638	0.254306	8.454	-0.0578	-0.299	-6.28	0.912	0.4848	1	0.1692	0	0	2.24	8.18	0	8.18	0	0	0.0237	0.002	VUS	Benign	0.9
1	120457977	C	T	18.31	1.1344	1.444	-0.0578	-0.299	2.99	1	0	0	0.1692	0	0	0	0	0	0	0	0.0041	0.024	0.005	VUS	Pathogenic	0.61
1	120458007	C	T	16.95	1.25842	3.922	-0.0578	-0.299	1.65	1	0	0	0.1692	0.0015	0.0015	2.64	5.61	5.61	0	0	0	0.0242	0.063	VUS	Pathogenic	0.5
1	120458082	A	T	17.46	1.27874	9.791	-0.0578	-0.299	3.28	0.9026	0.2219	0	0.1692	0	0	0	0	0	0	0	0	0.0247	0.018	VUS	Benign	0.51
1	120458121	G	C	16.77	1.15208	2.436	-0.0578	-0.299	0.872	2.3713	1.1976	0	0.1692	0	0.003	4.88	0.75	0.75	-0.75	0	0	0.0249	0.013	VUS	Pathogenic	0.51
1	120458346	C	T	9.341	0.929396	2.32	-0.0578	-0.299	0.321	0.912	0.4848	1	0.1692	0	0.0015	2.78	7.96	7.96	0	0	0	0.0264	0.096	VUS	Benign	0.63
1	120458388	C	T	7.431	0.657459	1.634	-0.0578	-0.299	-2.73	0.912	0.4848	1	0.1692	0	0.0015	0	0	0	0	0	0	0.0266	0.018	VUS	Benign	0.81
1	120458424	G	A	11.97	1.74597	5.549	-0.0578	-0.299	5.5	0.9288	0.1425	0	0.1692	0	0	8.92	0.51	0.51	-0.51	0	0	0.0269	0.038	VUS	Pathogenic	0.67
1	120458508	A	G	8.39	1.24555	3.275	-0.0578	-0.299	2.64	1.1615	0.3231	0	0.1692	0.0015	0.0015	3.18	1.25	0	1.25	0	0	0.0274	0.101	VUS	Benign	0.55
1	120458672	G	A	9.87	1.30797	0.968	-0.0578	-0.299	2.48	0.4611	0.0299	0	0.1692	0.0015	0	0	0	0	0	0	0.0041	0.0284	0.16	VUS	Pathogenic	0.57
1	120458868	C	T	0.044	-0.271561	1.966	-0.0578	-0.299	-11.4	1.1353	0.6767	1	0.1692	0	0	7.26	8.18	0	8.18	0	0.0041	0.0297	0.059	VUS	Benign	0.77
1	120459000	G	A	11.08	1.3421	2.437	-0.0578	-0.299	4.79	0.8952	0.5475	0	0.1692	0	0.0015	2.07	0.12	0.12	0	0	0	0.0305	0.091	VUS	Pathogenic	0.51
1	120459075	A	C	9.012	0.810262	1.008	-0.0578	-0.299	-4.16	0.3255	0.799	1	0.1692	0	0.0015	0	0	0	0	0	0	0.031	0.095	VUS	Benign	0.7
1	120459123	G	A	0.086	-0.307381	4.999	-0.0578	-0.299	-11.2	0.985	0.4361	1	0.1692	0.003	0	0	0	0	0	0	0	0.0313	0.001	VUS	Benign	0.94
1	120459186	G	A	11.99	1.53087	7.82	-0.0578	-0.299	5.73	0.4762	0.6243	0	0.1692	0.0015	0	2.12	7.75	7.75	0	0	0	0.0317	0.251	VUS	Benign	0.53
1	120459303	C	G	9.106	1.34091	9.343	-0.0578	-0.299	1.6	1.1737	1.1976	0	0.1692	0.003	0	0	0	0	0	0	0	0.0324	0.132	VUS	Benign	0.7
1	120460288	C	T	21.9	1.87441	7.633	-7.1569	-2.716	5.22	0.8668	0.2664	0	0.1885	0.0833	0	8.04	8.94	0	8.94	1	0	0.0386	0.997	VUS	Pathogenic	1
1	120460357	A	G	12.23	1.1543	9.477	2.8757	2.207	1.19	1.5988	0.5368	1	0.1885	0	0.0833	0	0	0	0	0	0	0.0391	0.067	VUS	Benign	0.75
1	120461087	C	T	10.07	1.28645	7.697	0.4804	1.113	2.22	0.8455	0.309	0	0.3957	0	0	0	0	0	0	0	0	0.0437	0.107	VUS	Benign	0.66
1	120461096	C	T	10.89	1.41571	8.963	-0.148	-0.576	2.79	0.4311	1.9401	0	0.3957	0	0	2.98	7.96	7.96	0	0	0	0.0438	0.134	VUS	Benign	0.57
1	120462918	G	A	3.87	0.478679	0.094	0.0413	0.257	-6.66	0.7725	1.5988	0	0.3746	0.0526	0	0	0	0	0	0	0	0.0553	0.096	VUS	Benign	0.9
1	120464969	T	C	11.09	1.1809	2.757	-0.0029	0.008	-2.67	1.1332	0.2664	0	0.5067	0	0	0	0	0	0	0	0	0.0683	0.192	VUS	Benign	0.79
1	120465269	C	T	10.39	1.18063	2.509	-0.0071	-0.017	2.77	0.4679	1.3839	0	0.4237	0	0	0	0	0	0	0	0	0.0702	0.011	VUS	Pathogenic	0.51
1	120465323	T	C	8.732	0.486813	4.55	0.0185	0.126	-10.8	0.4271	0.4848	1	0.4237	0.0323	0.0323	0	0	0	0	0	0	0.0705	0.065	VUS	Benign	0.86
1	120465332	C	T	0.76	-0.180301	9.873	-0.055	-0.287	-11.3	1.1353	0.6767	1	0.4237	0.0625	0.0909	0	0	0	0	0	0	0.0706	0.033	VUS	Benign	0.97
1	120466541	C	T	11.39	1.50593	3.291	0.1235	0.55	5.17	0.8455	0.309	0	0.1987	0	0	0	0	0	0	0	0	0.0783	0.055	VUS	Benign	0.64
1	120468254	A	T	9.336	0.887298	2.85	0.06	0.342	-5.27	1.1064	0.0393	0	0.3254	0	0	5.08	0.4	-0.4	0.4	0	0	0.0891	0.001	VUS	Benign	0.93
1	120468398	T	C	10.6	1.00258	2.841	-1.3868	-1.668	0.558	1	0	0	0.3254	0.0309	0	0	0	0	0	0	0	0.09	0.007	VUS	Benign	0.57
1	120469122	C	T	15.06	1.16687	3.218	-0.6461	-1.226	2.47	1.1064	0.6547	1	0.535	0	0	10.91	1.82	-1.82	1.82	1	0	0.0946	0.945	VUS	Pathogenic	0.97
1	120469125	G	C	10.02	1.16685	5.048	0.1393	0.591	-0.611	0.4517	0.8445	1	0.535	0	0	0	0	0	0	0	0	0.0946	0.043	VUS	Benign	0.79
1	120469143	A	G	11.44	1.02532	7.452	0.3898	1.01	0.848	1.3455	0.6909	0	0.535	0	0	0	0	0	0	0	0	0.0947	0.037	VUS	Benign	0.98
1	120471702	T	G	10.09	0.859885	5.672	0.0098	0.067	0.659	1.3455	0.3455	1	0.2829	0	0	0	0	0	0	0	0	0.1109	0.003	VUS	Benign	0.94
1	120471732	C	T	11.53	1.49866	2.169	0.0159	0.109	3.8	0.4611	0.3114	0	0.2829	0.027	0.027	0	0	0	0	0	0	0.1111	0.012	VUS	Benign	0.75
1	120471789	A	G	8.993	1.28162	0.955	-0.026	-0.142	2.71	1.1615	0.3231	0	0.2829	0	0.0526	2.41	0.61	0.61	0	0	0	0.1115	0.001	VUS	Benign	0.84
1	120471834	G	T	14.29	1.49034	7.302	0.0317	0.206	4.94	1	0.3455	0	0.2829	0	0.027	13.87	0.63	0.63	-0.63	1	0	0.1118	0.079	VUS	Benign	0.51
1	120479935	G	A	12.6	1.48212	7.308	-0.1428	-0.564	3.24	0.9138	0.1724	0	0.3569	0	0.0345	0	0	0	0	0	0	0.0163	0.15	VUS	Benign	0.52
1	120480565	C	T	8.709	0.813253	1.927	0.1401	0.593	3.73	0.8455	0.309	0	0.3039	0	0	0	0	0	0	0	0	0.021	0.06	VUS	Benign	0.62
1	120480619	G	C	10.99	1.35286	4.497	0.152	0.621	-0.0794	2.3713	1.1976	0	0.3039	0.0714	0	4.9	1.28	-1.28	1.28	0	0	0.0214	0.27	VUS	Benign	0.78
1	120483292	G	A	10.5	1.27998	4.103	0.4254	1.052	1.13	0.7904	0.3832	0	0.1438	0.0588	0	0	0	0	0	0	0	0.0413	0.02	VUS	Benign	0.59
1	120484181	A	G	10.12	1.37321	3.042	-0.1148	-0.492	4.2	1.1615	0.3231	0	0.1491	0	0.0303	2.78	0.96	0.96	0	0	0	0.0479	0.003	VUS	Benign	0.56
1	120491651	A	G	12.67	1.27815	-0.051	-0.0598	-0.308	-2.99	2.3713	1.5988	0	0	0	0	0	0	0	0	0	0	0.1035	0.015	VUS	Benign	0.84
1	120493438	A	T	12.22	1.40082	4.306	-1.29	-1.623	1.17	0.5079	0.5756	0	0	0.0588	0	0	0	0	0	0	0.3333	0.1167	0.106	VUS	Pathogenic	0.56
1	120497827	C	T	12.15	1.52255	7.999	0.0045	0.031	4.8	0.8455	0.309	0	0.371	0	0	0	0	0	0	0	0.2	0.1494	0.035	VUS	Benign	0.88
1	120506321	G	A	0.361	-0.386906	7.918	-0.0656	-0.331	-11.5	1.1457	0.1506	1	0.3594	0	0.0444	4.13	2.75	0	2.75	0	0	0.2125	0.002	VUS	Benign	0.97
1	120508104	C	T	1.993	-0.111801	7.353	-0.6551	-1.233	-9.82	1.1064	0.6547	1	0.4413	0.0952	0	0	0	0	0	0	1	0.2258	0.026	VUS	Benign	0.97
1	120508122	T	C	12.7	1.2381	7.261	0.4535	1.083	-0.347	0.4271	0.4848	1	0.4413	0	0	0	0	0	0	0	0	0.2259	0.034	VUS	Benign	0.88
1	120509012	G	A	15.05	1.08918	7.276	0.7474	1.348	0.554	0.9138	0.1724	0	0.2	0.1	0.0526	2.52	0.28	-0.28	0.28	0	0	0.2325	0.152	VUS	Benign	0.8
1	120510222	A	G	10.82	1.0594	7.697	-0.1372	-0.55	0.866	1.1615	0.3231	1	0.2547	0.037	0.037	0	0	0	0	0	0	0.2415	0.01	VUS	Benign	0.98
1	120510719	A	G	16.12	1.51963	7.525	0.1015	0.488	1.79	1.0704	0.1407	1	0	0.0345	0.0345	0	0	0	0	0	0	0.2452	0.016	VUS	Benign	0.8
1	120510830	T	C	8.632	0.30092	9.265	0.4303	1.057	-6.78	0.4271	0.4848	1	0	0	0	0	0	0	0	0	0	0.246	0.114	VUS	Benign	0.94
1	120512225	A	G	11.74	0.890679	8.963	0.8239	1.404	0.545	1.4086	0.3251	1	0.2708	0.0233	0.0233	0	0	0	0	0	0	0.2564	0.024	VUS	Benign	0.95
1	120512267	T	C	9.696	0.853449	8.963	-1.0395	-1.493	-1.22	1.8517	1.3839	0	0.2708	0	0.0455	3.3	4.43	0	4.43	0	0	0.2567	0.16	VUS	Benign	0.9
1	120529635	A	C	15.03	1.13622	1.282	-0.3794	-0.959	-0.204	1.8517	1.1269	0	0.1245	0.0435	0.0435	3.14	2.08	2.08	0	0	0	0.3858	0.253	VUS	Benign	0.53
1	120529671	A	G	15.59	1.2642	8.042	7.233	2.867	-2.64	1.0704	0.1407	1	0.1245	0	0.0833	6.43	0.29	-0.29	0.29	0	0	0.386	0.022	VUS	Benign	0.69
1	120539948	C	T	10.38	1.08714	1.471	0.2706	0.847	2.23	0.8455	0.309	0	0.078	0	0.0172	0	0	0	0	0	0	0.4624	0.101	VUS	Benign	0.78
1	120547977	C	T	12.52	1.56901	2.344	0.0179	0.122	4.23	0.8455	0.309	0	0.4085	0	0	0	0	0	0	0	0	0.478	0.098	VUS	Benign	0.79
1	120548061	C	T	11.28	1.43736	2.405	0.0263	0.175	4.48	0.529	0.9419	0	0.4085	0.04	0.0204	0	0	0	0	0	0	0.4773	0.091	VUS	Benign	0.89
1	120612006	G	C	15.37	-0.1859	1.074	-0.0578	-0.299	1.95	1.2063	0.1058	0	0.8728	0	0.0137	0	0	0	0	0	0	0.0023	0.019	VUS	Benign	0.71
1	145415382	A	C	5.162	-0.228782	0.241	-2.4935	-2.041	-6.56	1.3455	0.3455	1	0.6691	0.0204	0.0103	0	0	0	0	0	0	0.4964	0.015	VUS	Benign	0.92
1	145415526	C	T	11.78	0.673896	6.677	-0.6642	-1.24	-3.68	1.0835	0.3251	0	0.6691	0	0.0103	0	0	0	0	0	0	0.4634	0.007	VUS	Benign	0.95
1	145415616	G	C	14.55	0.705215	7.421	-0.3599	-0.935	-2.75	1.2962	0.8445	1	0.6691	0.0103	0.0103	3.49	1.6	1.6	0	0	0	0.4428	0.069	VUS	Benign	0.85
1	145415703	T	C	16.25	1.04274	0.217	-0.1102	-0.479	0.351	1.1615	0.3231	1	0.6691	0	0.0204	4.15	1.41	1.41	-0.15	0	0	0.4228	0.245	VUS	Benign	0.69
1	145416411	C	T	11.1	1.07596	4.942	-0.0578	-0.299	3.33	1.0835	0.3251	0	0.2066	0	0	0	0	0	0	0	0.0476	0.26	0.014	VUS	Benign	0.88
1	145416483	C	A	10.99	1.25252	1.341	-0.0578	-0.299	3.42	0.5079	0.9007	0	0.2066	0.0062	0.0062	0	0	0	0	0	0	0.2435	0.024	VUS	Benign	0.88
1	145416768	C	T	11.35	1.11687	7.176	-0.0578	-0.299	3.58	1.1457	0.1506	0	0.2066	0.0062	0.0062	5.84	0.12	-0.12	0.12	0	0	0.1782	0.02	VUS	Benign	0.8
1	145416909	C	G	10.54	1.15469	0.91	-0.0578	-0.299	4.51	2.3713	1.1976	0	0.2066	0	0	0	0	0	0	0	0.0476	0.1458	0.271	VUS	Benign	0.77
1	145517321	T	C	17.21	0.940718	5.435	0.3621	0.974	-2.86	1.1615	0.3231	1	0.3295	0	0.1176	0	0	0	0	0	0	0.1063	0.01	VUS	Benign	0.81
1	145518090	A	G	18.63	1.15172	6.069	2.4186	2.093	1.64	0.3255	0.5771	1	0.3596	0.0588	0.0303	2.72	2.15	2.15	0	0	0	0.2137	0.073	VUS	Pathogenic	0.51
1	145518270	C	T	23.3	1.58187	5.15	-5.1553	-2.517	4.6	0.9288	0.1425	0	0.3596	0	0	5.11	3.8	0.43	3.8	1	0	0.2388	0.929	VUS	Pathogenic	1
1	145522622	A	G	16.53	1.30292	2.906	-0.0578	-0.299	3.81	1	0	0	0.2694	0.0063	0	0	0	0	0	0	0	0.1546	0.043	VUS	Benign	0.51
1	145522649	T	G	14.07	0.72567	2.472	-0.0578	-0.299	-1.23	0.4586	0.5263	1	0.2694	0.0063	0.0125	0	0	0	0	0	0	0.1509	0.082	VUS	Benign	0.87
1	145522865	C	A	22.1	1.67404	7.52	-0.0578	-0.299	4.49	0.9026	0.4069	0	0.2694	0.0063	0	0	0	0	0	0	0	0.1208	0.077	VUS	Pathogenic	0.55
1	147230279	T	C	15.77	0.723983	9.135	-0.0578	-0.299	-6.43	2.3713	1.9401	0	0.2426	0	0.0023	0	0	0	0	0	0	0.444	0.063	VUS	Benign	0.81
1	147231005	G	C	5.583	0.498248	2.766	-0.0578	-0.299	2.39	0.4271	1.1717	1	0.2426	0.0023	0	0	0	0	0	0	0	0.3902	0.026	VUS	Benign	0.92
1	147380265	C	T	11.55	1.3053	9.791	-0.0578	-0.299	1.8	0.9138	0.1724	1	0.5252	0.0045	0	0	0	0	0	0	0	0.1751	0.164	VUS	Benign	0.9
1	147380367	C	T	4.345	0.816033	7.94	-0.0578	-0.299	-0.828	0.8385	0.3231	1	0.5252	0.009	0.0045	0	0	0	0	0	0.25	0.1593	0.035	VUS	Benign	0.98
1	147380382	C	T	8.749	0.757779	4.688	-0.0578	-0.299	-4.84	0.7249	0.2306	0	0.5252	0	0	0	0	0	0	0	0	0.157	0.002	VUS	Benign	0.95
1	149895599	C	T	15.65	0.665301	3.554	-0.0578	-0.299	-5.91	1.1064	0.6547	1	0.2996	0.0182	0.0182	0	0	0	0	0	0.0417	0.0789	0.011	VUS	Benign	0.79
1	149897909	T	G	17.87	1.31129	5.343	-0.7558	-1.313	2.52	1.2962	0.1899	0	0.0968	0.0682	0	9.42	0.75	0.75	-0.75	0	0	0.4531	0.002	VUS	Pathogenic	0.57
1	149898374	C	T	15.4	0.613298	9.188	-0.0381	-0.209	-4.23	1.1064	0.6547	1	0.3396	0	0.0286	3.13	0.74	-0.74	0.74	0	0	0.3587	0.02	VUS	Benign	0.85
1	150305232	A	G	5.952	0.461969	2.09	2.4211	2.094	-7.11	0.4586	0.6767	1	0.4019	0.125	0.3	5.28	0.14	-0.14	0.14	0	0	0.3556	0.011	VUS	Benign	0.87
1	150307457	G	A	10.46	1.29803	4.798	0.0025	0.021	1.51	0.8455	0.309	0	0.5263	0	0	0	0	0	0	0	0	0.4257	0.036	VUS	Benign	0.95
1	150307499	G	C	10.72	1.35282	7.263	-0.0335	-0.184	0.563	1.1737	1.1976	0	0.5263	0	0	0	0	0	0	0	0	0.427	0.279	VUS	Benign	0.88
1	150307634	T	C	11.91	1.14629	3.525	-0.0166	-0.082	0.526	1.2962	0.1506	0	0.5263	0	0	7.91	0.11	0.11	-0.11	0	0	0.4313	0.001	VUS	Benign	0.56
1	150307709	A	G	10.65	0.996852	8.983	0.0105	0.071	-1.56	0.4586	0.6767	1	0.5263	0.0233	0	0	0	0	0	0	0	0.4336	0.038	VUS	Benign	0.94
1	150315819	T	C	10.96	1.50826	1.721	-2.5085	-2.044	4.1	1.1127	0.2255	0	0.1324	0.0476	0	0	0	0	0	0	0.5	0.3112	0.035	VUS	Benign	0.6
1	150316666	A	G	12.73	1.86519	9.518	0.7435	1.345	4.7	0.7725	0.3114	0	0.6316	0	0	0	0	0	0	0	0	0.2845	0.038	VUS	Benign	0.78
1	150321640	G	A	9.986	1.22888	6.342	0.2038	0.73	-1.22	0.8455	0.309	0	0	0.1818	0	0	0	0	0	0	0	0.1278	0.031	VUS	Benign	0.83
1	150525382	C	T	11.82	1.4978	1.455	-0.1644	-0.613	-0.482	1.1245	0.185	1	0.3317	0.0112	0	6.36	0.86	-0.86	0.86	0	0	0.3023	0.021	VUS	Benign	0.74
1	150525998	C	T	7.346	0.0774418	0.794	-0.111	-0.482	-3.09	0.8952	0.5475	0	0.3489	0	0.0089	0	0	0	0	0	0	0.3558	0.083	VUS	Benign	0.99
1	150526499	C	T	3.655	0.0881078	-0.005	0.0602	0.342	-3.04	0.9418	0.1163	1	0.3489	0.0089	0	2.26	0.15	-0.15	0.15	0	0	0.3992	0.001	VUS	Benign	0.95
1	150526598	G	A	21.2	1.28535	4.668	-2.5219	-2.048	3.54	0.912	0.4848	1	0.3489	0	0	10.49	3.1	-3.1	3.1	1	0	0.4078	0.939	VUS	Pathogenic	1
1	150528730	G	A	16.75	-0.357731	6.916	-0.0509	-0.269	1.33	0.9026	0.5771	1	0.4088	0	0.0312	9.28	7.96	7.96	0	0	0	0.4071	0.296	VUS	Pathogenic	0.83
1	150529441	C	T	14.22	0.596995	1.839	-6.8116	-2.686	-4.38	0.6545	0.6909	1	0.2875	0.05	0	3.91	7.75	7.75	-1.46	0	0.5	0.3452	0.326	VUS	Benign	0.7
1	150529525	G	A	0.322	-0.193243	2.259	-0.2624	-0.796	-7.67	1.1064	0.6547	1	0.2875	0	0	10.77	0.93	0.93	-0.93	1	0	0.3379	0.48	VUS	Benign	0.53
1	150529657	G	A	0.058	-0.372449	1.953	-0.9812	-1.46	-10.1	1.1064	0.6547	1	0.5147	0.0233	0.0233	2.85	4.33	0	4.33	0	0	0.3263	0.021	VUS	Benign	0.98
1	150530043	G	A	7.73	0.641401	2.003	-0.7794	-1.329	2.63	0.912	0.4848	1	0.5	0.0588	0.0588	3.75	6.79	5.29	6.79	0	0	0.2927	0.238	VUS	Benign	0.75
1	150530466	C	T	8.898	0.188073	9.292	-0.2665	-0.802	-11.8	1.1457	0.1506	1	0.4126	0	0	2.8	0.26	0.26	-0.26	0	0	0.2559	0.001	VUS	Benign	0.98
1	150530508	G	T	8.265	0.395716	2.336	1.0214	1.533	-2.6	0.6545	0.3455	0	0.4126	0	0	0	0	0	0	0	0	0.2523	0.274	VUS	Benign	0.85
1	150531134	G	A	5.501	0.775251	-1.248	0.0594	0.339	1.19	1.1064	0.6547	1	0.4678	0	0.0385	0	0	0	0	0	0	0.0095	0.109	VUS	Benign	0.81
1	150531458	G	A	14.85	1.2339	7.381	-0.2374	-0.754	-4.03	1.1353	0.6767	1	0.3881	0.0312	0.0606	0	0	0	0	0	0	0.1697	0.054	VUS	Benign	0.74
1	150531581	C	T	8.667	0.605074	5.838	-0.1052	-0.465	-11.3	0.4762	0.6243	1	0.3881	0.0312	0.0312	6.49	1.13	1.13	-1.13	0	0	0.159	0.154	VUS	Benign	0.77
1	150531828	G	A	11.84	1.29991	4.479	-0.7612	-1.317	-3.09	1.1353	0.6767	1	0.4348	0.0294	0	0	0	0	0	0	0	0.1375	0.056	VUS	Benign	0.85
1	150531882	C	G	18.55	2.25234	1.922	-0.1075	-0.471	3.63	0.4271	1.1717	1	0.4348	0	0	6.3	2.46	-2.46	2.46	0	0	0.1328	0	VUS	Pathogenic	0.74
1	150772120	G	A	14.03	0.617464	5.506	-0.058	-0.3	-5.1	1.1457	0.1506	1	0.1713	0	0.04	0	0	0	0	0	0	0.2809	0.047	VUS	Benign	0.95
1	150772129	T	C	20.6	1.22562	0.212	-0.2889	-0.837	3.77	1.2698	0.0212	0	0.1713	0.0769	0.0769	0	0	0	0	0	0	0.2816	0.035	VUS	Pathogenic	0.56
1	150779192	C	T	20	1.53258	5.426	-3.0637	-2.17	3.68	0.8668	0.2664	0	0	0	0	0	0	0	0	0	0	0.141	0.001	VUS	Pathogenic	0.63
1	151315277	T	C	15.32	1.06837	2.335	-0.0578	-0.299	0.492	0.4586	0.6767	1	0.1819	0.0053	0.0026	0	0	0	0	0	0	0.3238	0.122	VUS	Benign	0.6
1	151611508	A	G	9.908	1.11087	2.896	-0.569	-1.158	-3.71	1.471	0.9419	0	0.5316	0	0	2.3	8.75	8.75	0	0	0	0.3089	0.079	VUS	Benign	0.7
1	153791320	G	A	13.55	1.79352	4.895	0.0312	0.203	5.83	0.7725	1.5988	0	0.3913	0	0	2.85	0.21	0.21	-0.21	0	0	0.1195	0.079	VUS	Benign	0.64
1	154141804	G	A	21.6	1.63982	5.922	-0.5941	-1.181	4.89	0.8385	0.3231	1	0.399	0	0	0	0	0	0	0	0	0.2477	0.178	VUS	Pathogenic	0.72
1	154141831	G	A	21.2	1.59129	7.811	-5.8436	-2.596	3.98	0.8873	0.2255	0	0.399	0.0909	0	0	0	0	0	0	0	0.2486	0.083	VUS	Pathogenic	0.63
1	154148641	A	C	12.53	1.23783	9.869	3.9149	2.416	1.61	0.4586	0.5263	1	0.2851	0.0588	0.1579	0	0	0	0	0	0	0.2534	0.265	VUS	Benign	0.74
1	154541951	G	A	6.329	0.474351	7.709	-0.1206	-0.508	-6.99	1.1353	0.6767	1	0.3244	0.0385	0.0385	6.13	5.29	0	5.29	0	0	0.1401	0.014	VUS	Benign	0.91
1	154557318	G	C	18.11	1.40059	7.15	-0.0578	-0.299	1.72	0.4517	0.8445	1	0.2452	0	0	0	0	0	0	0	0	0.1062	0.035	VUS	Benign	0.59
1	154557444	G	A	18	1.355	0.645	-0.0578	-0.299	4.76	0.8873	0.2255	0	0.2452	0.0047	0	8.36	1.02	-1.02	1.02	0	0	0.111	0.078	VUS	Pathogenic	0.76
1	154574005	A	G	2.582	-0.039746	0.642	0.046	0.28	-1.38	1.4427	0.5475	1	0.2871	0	0.0037	3.63	0.12	-0.12	0.12	0	0	0.2563	0.134	VUS	Benign	1
1	154574524	C	T	1.273	-0.321959	1.821	-0.0973	-0.441	-6.64	0.912	0.4848	1	0.2871	0.0037	0	4.59	7.95	7.95	4.34	0	0	0.2365	0.041	VUS	Benign	0.93
1	155033920	C	T	20.8	-0.173754	5.062	-1.5042	-1.718	4.44	1.1457	0.1506	0	0.3971	0	0	11.22	0.15	0.15	-0.15	0	0	0.1159	0.387	VUS	Pathogenic	0.88
1	155205044	G	A	9.81	0.691372	0.547	-0.2815	-0.825	-1.26	0.7725	1.5988	0	0.5132	0	0.0588	0	0	0	0	0	0	0.0773	0.13	VUS	Benign	0.61
1	155205060	G	C	13	0.959363	2.94	0.3212	0.921	1.17	0.4271	1.1717	1	0.5132	0.0588	0.0588	0	0	0	0	0	0	0.0789	0.217	VUS	Benign	0.74
1	155206036	C	T	20.9	1.2502	1.88	-0.6922	-1.263	0.278	1.1353	0.6767	1	0.227	0	0	9.89	3.95	-3.95	3.95	1	0	0.1728	0.851	VUS	Pathogenic	0.93
1	155207210	G	A	13.69	0.310297	8.274	-0.0322	-0.177	-4.92	0.7904	0.3832	1	0.2726	0	0	4.69	0.46	0.46	-0.46	0	0	0.2854	0.006	VUS	Benign	0.97
1	155208422	G	A	15.29	1.10852	8.183	-0.0676	-0.339	2.62	1.0835	0.3251	0	0.3655	0.05	0.05	0	0	0	0	0	0	0.4019	0.077	VUS	Benign	0.79
1	155260402	G	A	14.28	0.517799	9.484	-0.0578	-0.299	-7.56	1.1245	0.185	1	0.1645	0.0108	0	0	0	0	0	0	0	0.1084	0.016	VUS	Benign	0.97
1	155263039	G	A	0.358	-0.234787	4.368	-0.0416	-0.226	-9.06	0.985	0.4361	1	0.5567	0	0	2.1	1.03	1.03	0	0	0	0.3255	0.01	VUS	Benign	0.96
1	155264329	C	G	13.47	0.24503	5.346	-0.0016	0.013	-9.77	1.2962	0.8445	1	0.7484	0.0213	0.0612	3.85	2.97	2.97	0	0	0	0.4321	0.112	VUS	Benign	0.93
1	155264448	G	A	19.46	1.67709	1.577	-0.0012	0.014	3.56	0.7725	1.5988	0	0.7484	0	0	5.92	0.19	0.19	-0.19	0	0	0.4419	0.036	VUS	Benign	0.52
1	155264962	C	A	11.52	1.03497	3.87	0.6158	1.242	-1.98	0.7249	1.1269	0	0.8672	0.0588	0	5.26	3.8	0	3.8	0	0	0.4843	0.063	VUS	Benign	0.73
1	155269991	G	A	10.74	1.16219	3.164	-1.9362	-1.88	1.26	0.7725	1.5988	0	0.3849	0.0488	0.025	0	0	0	0	0	0	0.1016	0.134	VUS	Benign	0.51
1	155270061	C	A	11.91	0.546651	1.275	0.4478	1.077	-1.95	0.6545	0.3455	0	0.3849	0.025	0	2.28	8.5	0	8.5	0	0	0.0959	0.11	VUS	Benign	0.85
1	155271181	C	T	1.712	0.327865	2.436	-0.0578	-0.299	-8.36	0.9026	0.5771	1	0.2939	0	0.0417	0	0	0	0	0	0	0.0036	0.002	VUS	Benign	0.82
1	156084775	G	T	17.73	3.16168	7.574	-0.2637	-0.798	0.533	1.1245	0.799	1	0.889	0	0.0242	0	0	0	0	0	0	0.0135	0.137	VUS	Benign	0.59
1	156084784	C	T	18.06	3.14978	6.136	0.2274	0.774	0.335	0.4762	0.6243	0	0.889	0	0.0082	5.18	0.9	0.9	-0.9	0	0	0.0139	0.194	VUS	Pathogenic	0.59
1	156100531	C	T	5.072	1.07045	9.847	-0.5159	-1.107	-4.38	0.6545	0.6909	1	0.4103	0	0	7.75	7.76	7.76	0	0	0	0.3076	0.48	VUS	Pathogenic	0.7
1	156100534	G	A	11.03	2.15903	1.625	0.0259	0.173	1.55	0.8455	0.309	0	0.4103	0	0	0	0	0	0	0	0	0.3075	0.025	VUS	Benign	0.84
1	156100549	G	A	12.56	1.45491	5.799	0.1278	0.561	1.43	0.6561	0.5503	0	0.4103	0.0741	0	4.33	5.04	0	5.04	0	0	0.3069	0.067	VUS	Benign	0.84
1	156104208	A	T	11.6	1.00362	0.746	0.4082	1.031	-0.288	0.7904	0.3593	0	0.2254	0	0.0455	7.65	0.75	-0.75	0.75	0	0	0.1492	0.066	VUS	Benign	0.73
1	156104271	G	A	12.14	1.53703	7.755	0.0685	0.375	3.52	0.4311	1.9401	0	0.2254	0	0.0455	0	0	0	0	0	0	0.1465	0.027	VUS	Benign	0.88
1	156105034	C	T	9.471	0.725279	9.84	-0.1066	-0.469	-4.61	0.8385	0.3231	1	0.3846	0.0455	0.087	0	0	0	0	0	0	0.1134	0.04	VUS	Benign	0.94
1	156105802	G	A	12.89	1.49077	3.725	0.0992	0.481	3.88	0.6561	0.5503	0	0.6312	0.0286	0	0	0	0	0	0	0	0.0802	0.131	VUS	Benign	0.72
1	156105889	G	A	12.78	1.48829	4.897	-0.0056	-0.008	3.01	0.8668	0.2664	0	0.6312	0.0556	0	0	0	0	0	0	0	0.0765	0.038	VUS	Benign	0.72
1	156106945	C	T	0.26	-0.304744	4.842	-0.0629	-0.32	-11.4	0.985	0.4361	1	0.3158	0.0417	0.08	0	0	0	0	0	0	0.0308	0.012	VUS	Benign	0.95
1	156107014	C	T	12.8	1.75487	2.151	0.2085	0.739	5.59	1.1245	0.185	0	0.3158	0.0417	0	0	0	0	0	0	0	0.0278	0.061	VUS	Benign	0.51
1	156108344	C	T	10.49	1.16927	5.082	-1.1116	-1.535	0.47	0.9138	0.1724	1	0.5329	0.0152	0.0152	2.62	0.79	0.79	0	0	0	0.0605	0.124	VUS	Benign	0.53
1	156108407	A	T	11.76	1.48708	0.793	-0.7962	-1.341	2.54	0.6545	0.3455	0	0.5329	0.0152	0.0152	0	0	0	0	0	0	0.058	0.143	VUS	Pathogenic	0.57
1	156124459	C	T	9.99	0.607896	-0.248	-0.4978	-1.089	-6.55	0.985	0.4361	1	0.316	0	0.0606	0	0	0	0	0	0	0.1698	0.319	VUS	Benign	0.96
1	156128220	T	C	6.172	0.0351698	0.405	-0.5361	-1.127	-8.75	1.0582	0.1163	1	0.6061	0	0.05	0	0	0	0	0	0	0.3051	0.084	VUS	Benign	0.96
1	156128539	C	T	10.34	1.15155	1.144	-0.1988	-0.685	4.58	1.0835	0.3251	0	0.3786	0	0	0	0	0	0	0	0	0.2139	0.071	VUS	Benign	0.64
1	156131229	C	T	15.03	2.59995	7.05	-0.6615	-1.238	5.42	0.9288	0.1425	0	0.6663	0.037	0.037	0	0	0	0	0	0	0.3253	0.096	VUS	Benign	0.53
1	156132837	A	C	10.76	1.0379	3.937	-0.1853	-0.657	-3.55	1.3095	0.4069	0	0.4745	0.0526	0.0526	4.27	0.44	0.44	-0.44	0	0	0.3919	0.009	VUS	Benign	0.95
1	156142697	G	T	1.056	0.111163	4.179	-0.0184	-0.094	-10.8	0.985	0.5263	1	0.202	0.0645	0.0333	0	0	0	0	0	0	0.2006	0.001	VUS	Benign	0.97
1	156146608	C	T	5.598	0.949164	0.301	-0.0578	-0.299	3.14	0.7904	0.3832	1	0.1481	0	0	0	0	0	0	0	0	0.0386	0.022	VUS	Benign	0.54
1	156146689	G	A	0.032	-0.402292	-0.122	-0.0578	-0.299	-10.4	1.1064	0.6547	1	0.1481	0	0.0046	0	0	0	0	0	0	0.0353	0.073	VUS	Benign	0.94
1	156811896	C	A	15.05	1.1687	0.908	2.0346	1.979	3.69	1.1064	0.1899	0	0.4926	0	0.1111	0	0	0	0	0	0	0.3985	0.108	VUS	Benign	0.62
1	156830738	C	T	17.26	1.84743	1.226	-0.0578	-0.299	4.31	0.6545	0.6909	1	0.7112	0	0.0159	0	0	0	0	0	0	0.0032	0.453	VUS	Pathogenic	0.67
1	156836717	C	T	9.332	0.777666	0.262	0.6372	1.26	-0.523	0.9418	0.1163	1	0.224	0.0833	0.0833	0	0	0	0	0	0	0.2882	0.106	VUS	Benign	0.87
1	156838307	G	A	3.204	0.461117	0.168	-0.4056	-0.99	-5.03	1.1353	0.6767	1	0.5069	0.0714	0.0714	0	0	0	0	0	0	0.3641	0.146	VUS	Benign	0.98
1	156845316	G	A	1.558	0.0355452	4.15	-1.9777	-1.894	-7.92	1.1064	0.6547	1	0.2241	0	0	5.62	1.49	-1.49	1.49	0	0	0.3017	0.078	VUS	Benign	0.91
1	156849103	G	A	11.52	1.5503	9.041	-0.1957	-0.679	4.13	0.8668	0.2664	0	0.3633	0.0238	0.0238	0	0	0	0	0	0	0.1211	0.005	VUS	Benign	0.68
1	156851398	C	T	11.17	1.66373	6.697	-0.0578	-0.299	4.07	1.062	0.5368	0	0.3769	0	0.0143	0	0	0	0	0	0	0.0116	0.046	VUS	Benign	0.58
1	158589121	G	T	10.05	1.46451	3.294	-4.9337	-2.491	2.23	1.2698	0.0635	1	0.1583	0	0	0	0	0	0	0	0	0.1135	0.224	VUS	Benign	0.54
1	158589987	G	A	9.911	1.3852	5.672	-0.0377	-0.207	3.35	0.985	0.4361	0	0.1128	0	0	0	0	0	0	0	0	0.1249	0.001	VUS	Benign	0.8
1	158589999	C	A	8.406	1.17013	3.313	0.0293	0.193	0.441	0.7249	1.1269	0	0.1128	0	0	2.64	2.96	0	2.96	0	0	0.1251	0.029	VUS	Benign	0.79
1	158590245	C	G	1.171	0.0896321	8.512	-0.135	-0.546	-8.93	1.1737	1.1976	0	0.1128	0.0227	0.0227	0	0	0	0	0	0	0.1283	0.007	VUS	Benign	0.96
1	158596654	C	T	10.37	1.34907	7.287	0.2042	0.731	2.42	0.8668	0.2664	0	0.1277	0.0556	0	0	0	0	0	0	0	0.2126	0.073	VUS	Benign	0.88
1	158596684	G	A	1.327	0.545569	7.287	-0.2909	-0.84	-2.01	0.9296	0.1407	1	0.1277	0.0556	0	4.85	0.61	0.61	-0.61	0	0	0.213	0.01	VUS	Benign	0.84
1	158597436	T	C	10.05	1.34963	3.757	-2.5531	-2.054	3.13	1.471	0.9419	0	0.2426	0	0	6.85	8.75	8.75	0	0	0	0.2229	0.416	VUS	Pathogenic	0.72
1	158605777	C	T	0.264	0.0934578	3.527	0.109	0.51	-5.97	1	0	0	0.2521	0	0	0	0	0	0	0	0	0.3325	0.006	VUS	Benign	0.95
1	158606437	G	A	9.849	1.19124	6.839	0.3401	0.947	0.311	1.062	0.5368	0	0.2216	0	0.0526	3.07	0.59	-0.59	0.59	0	0	0.3412	0.065	VUS	Benign	0.95
1	158608008	T	C	1.704	0.0402952	2.317	0.1068	0.503	-9.46	0.4586	0.6767	1	0.4062	0	0.04	0	0	0	0	0	0	0.3619	0.059	VUS	Benign	1
1	158609383	A	G	10.24	1.22374	2.998	-0.2643	-0.799	0.246	2.3713	1.5988	0	0.1515	0	0.0714	0	0	0	0	0	0	0.38	0.149	VUS	Benign	0.74
1	158614094	C	A	4.497	0.899258	8.537	0.2855	0.87	1.41	0.7904	1.5808	0	0.3776	0.0417	0.08	0	0	0	0	0	0	0.442	0.021	VUS	Benign	0.86
1	158618353	A	G	10.87	1.12302	9.026	-0.0195	-0.101	1.38	1.5988	0.5368	0	0.3791	0	0.0435	0	0	0	0	0	0	0.4981	0.136	VUS	Benign	0.92
1	158623144	G	A	0.013	-0.241772	1.43	-0.0148	-0.07	-10.3	0.8385	0.3231	1	0.4836	0	0	0	0	0	0	0	0	0.4389	0	VUS	Benign	0.95
1	158623180	G	A	5.246	0.933962	5.333	-0.0245	-0.133	1.26	0.6545	0.6909	0	0.4836	0	0	3.84	7.75	7.75	0	0	1	0.4384	0.132	VUS	Benign	0.87
1	158627417	A	G	1.558	0.282957	1.878	0.0845	0.434	-1.37	1.1005	0.6243	1	0.2477	0	0.08	0	0	0	0	0	0	0.3827	0.041	VUS	Benign	1
1	158631180	G	A	8.91	1.10806	6.018	-0.1705	-0.626	-0.529	1.1245	0.185	0	0.1725	0	0.0833	4.48	0.28	0.28	-0.28	0	0	0.3332	0.037	VUS	Benign	0.88
1	158632712	G	A	0.022	-0.152354	4.657	-0.019	-0.098	-3.88	0.9296	0.1407	0	0.1402	0.027	0	5.23	0.93	0.93	0.11	0	0	0.313	0	VUS	Benign	0.92
1	158636166	G	A	0.023	-0.826677	6.567	-0.2271	-0.737	-9.11	1.062	0.5368	1	0.4514	0	0	0	0	0	0	0	0	0.2676	0.007	VUS	Benign	0.95
1	158639333	G	A	0.838	0.123118	2.718	0.0347	0.223	-2.08	1.062	0.5368	0	0.5123	0.037	0	0	0	0	0	0	0	0.226	0.01	VUS	Benign	0.99
1	158641178	A	G	6.475	0.684567	7.048	0.255	0.821	-2.67	1.1615	0.3231	1	0.148	0	0.0714	0	0	0	0	0	0	0.2017	0.056	VUS	Benign	0.97
1	158644161	G	A	6.883	0.78762	6.057	-0.0503	-0.266	-2.05	0.7904	0.3832	1	0.7771	0	0	0	0	0	0	0	0	0.1624	0.019	VUS	Benign	0.98
1	158648205	T	C	3.138	0.758568	8.035	-0.0762	-0.371	-0.857	0.7725	0.3114	0	0.4077	0.0625	0.0625	0	0	0	0	0	0	0.1092	0.015	VUS	Benign	0.9
1	158651404	C	T	3.164	0.622886	0.243	-6.3713	-2.65	1.16	0.4311	1.9401	0	0.1935	0	0.0385	0	0	0	0	0	0	0.0671	0.125	VUS	Benign	0.65
1	158653206	C	T	1.223	0.380444	1.514	3.7527	2.386	-2.76	1.291	0.0212	0	0.5214	0	0.0769	0	0	0	0	0	0	0.0434	0.106	VUS	Benign	0.84
1	158654919	A	G	3.862	1.17151	7.22	1.4551	1.76	1.57	1.1127	0.2255	1	0.5121	0	0	0	0	0	0	0	0	0.0209	0.019	VUS	Benign	0.76
1	158654988	G	A	10.58	1.48387	8.449	-2.6927	-2.087	3.28	0.9288	0.1425	0	0.5121	0.0625	0	0	0	0	0	0	0	0.02	0.057	VUS	Pathogenic	0.54
1	160011552	A	G	4.441	0.37669	7.871	-0.0578	-0.299	-9.29	1.1615	0.3231	1	0.1688	0	0.0043	6.27	0.56	-0.56	0.56	0	0	0.131	0.109	VUS	Benign	0.89
1	160011888	C	A	9.423	1.35151	2.815	-0.0578	-0.299	3.32	0.7249	1.1269	0	0.1688	0.0014	0	7.27	0.67	0.67	-0.67	0	0	0.1412	0.004	VUS	Benign	0.53
1	160011918	G	A	8.458	1.30463	2.19	-0.0578	-0.299	2.19	0.8873	0.2255	0	0.1688	0.0014	0	3.51	1.8	1.8	0	0	0	0.1421	0.023	VUS	Benign	0.81
1	160011987	C	T	10.76	1.03461	5.05	-0.0578	-0.299	1.12	0.4679	1.3839	0	0.1688	0	0	7.29	3	3	0.22	0	0.0157	0.1442	0.036	VUS	Pathogenic	0.55
1	160012302	C	A	9.006	1.0794	8.122	-0.0578	-0.299	-0.545	0.7249	1.1269	0	0.1688	0	0	4.64	1.93	1.93	-1.93	0	0	0.1538	0.013	VUS	Benign	0.73
1	160090794	G	A	11.74	1.18965	0.788	-0.6697	-1.245	3.51	0.4679	1.3839	0	0.5	0	0	4.75	5.78	5.78	0	0	0	0.1891	0.219	VUS	Pathogenic	0.51
1	160093110	C	T	8.354	0.490953	9.661	-0.1502	-0.581	-3.2	0.9288	0.1425	1	0.4317	0	0	0	0	0	0	0	0	0.2723	0	VUS	Benign	0.95
1	160093185	G	A	9.55	1.12372	5.419	0.1675	0.656	-2.44	0.8455	0.309	0	0.4317	0.0278	0	0	0	0	0	0	0	0.275	0.031	VUS	Benign	0.96
1	160093206	T	C	14.56	0.920566	9.423	-0.2046	-0.696	-1.08	1.0582	0.1163	0	0.4317	0	0.0278	6.06	0.86	0.86	-0.86	1	0	0.2757	0.722	VUS	Pathogenic	0.65
1	160097502	C	T	12.1	-0.0598309	7.973	-0.0427	-0.231	3.98	1.1245	0.185	0	0.3831	0.0213	0.0213	0	0	0	0	0	1	0.43	0.001	VUS	Benign	0.9
1	160100002	G	A	12.06	0.206419	2.473	-0.0114	-0.047	3.68	0.8455	0.309	0	0.4585	0	0	0	0	0	0	0	0	0.4801	0.019	VUS	Benign	0.9
1	160100234	A	G	8.459	-0.870918	0.719	0.5676	1.199	-6.26	0.4517	0.6547	1	0.5476	0	0.0769	0	0	0	0	0	0	0.4717	0.168	VUS	Benign	0.97
1	160100381	C	T	11.82	0.115692	9.327	0.1091	0.51	3.53	0.6545	0.6909	0	0.5476	0.04	0	7.33	7.75	7.75	0	0	0	0.4664	0.328	VUS	Pathogenic	0.56
1	160104327	C	T	8.117	-0.733611	9.818	-0.4548	-1.045	-8.74	0.6545	0.6909	1	0.3898	0	0.0476	5.28	7.75	7.75	0	0	0	0.3249	0.536	VUS	Benign	0.66
1	160105295	T	C	7.047	-0.756914	9.505	0.0813	0.422	-2.72	1.4086	0.3251	1	0.5516	0	0.0278	0	0	0	0	0	0	0.2901	0.066	VUS	Benign	0.97
1	160105379	G	A	0.029	-1.80153	9.606	-0.0748	-0.366	-8.63	1.1353	0.6767	1	0.5516	0.0541	0	7.85	7.96	7.96	0	0	0	0.2871	0.135	VUS	Pathogenic	0.58
1	160105756	C	T	11.41	0.0626156	7.612	-0.0265	-0.145	2.72	1.0835	0.3251	0	0.3138	0	0	0	0	0	0	0	0	0.2735	0	VUS	Benign	0.9
1	160106117	G	A	11.49	0.184282	4.8	-0.1193	-0.505	3.79	0.8668	0.2664	0	0.5065	0.0556	0.0556	0	0	0	0	0	0	0.2605	0.025	VUS	Benign	0.89
1	160106418	T	C	7.877	-0.840668	7.827	0.0259	0.173	-8.24	1.3455	0.6909	0	0.4408	0	0.0833	0	0	0	0	0	0	0.2496	0.005	VUS	Benign	0.98
1	160249383	C	T	16.32	0.908928	6.522	-0.3338	-0.901	1.8	0.9026	0.5771	1	0.1326	0	0.0028	6.99	7.95	7.95	5.51	0	0	0.3331	0.154	VUS	Pathogenic	0.68
1	160249962	G	A	8.986	-0.734306	0.558	-2.1405	-1.944	-5.69	0.8952	0.5475	1	0.3038	0.069	0	0	0	0	0	0	0.125	0.4029	0.086	VUS	Benign	0.93
1	160250001	T	G	10.01	-0.626547	6.104	-2.1053	-1.934	-6.08	1.1737	0.7425	0	0.3038	0.069	0	6.22	1.75	1.75	-1.75	0	0	0.4076	0.004	VUS	Benign	0.75
1	160251859	C	T	10.52	-0.244896	8.05	0.2334	0.785	-0.368	0.4311	1.9401	0	0.1824	0	0	2.96	0.18	-0.18	0.18	0	0	0.3697	0.019	VUS	Benign	0.91
1	160252237	A	G	19.85	1.53305	2.957	0.8545	1.427	4.38	1.4427	0.5475	1	0	0	0.1429	0	0	0	0	0	0	0.3243	0.067	VUS	Benign	0.58
1	160252270	T	C	18.47	1.42721	6.739	-1.5484	-1.737	3.2	1.471	0.9419	0	0	0	0.0769	8.67	8.75	8.75	0	0	0	0.3203	0.276	VUS	Pathogenic	0.82
1	160252825	C	T	11.75	0.581915	4.904	-0.6642	-1.24	-6.94	0.912	0.4848	1	0.332	0.0333	0	0	0	0	0	0	0	0.2537	0.019	VUS	Benign	0.9
1	160252885	A	G	16.45	1.38542	7.716	-0.1827	-0.652	3.27	1.5988	0.5368	0	0.332	0	0	6.11	0.22	-0.22	0.22	0	0	0.2465	0.021	VUS	Benign	0.55
1	160253338	C	A	16.32	0.838558	5.413	0.5157	1.147	-0.692	1.1245	0.799	1	0.4666	0.0476	0.0909	0	0	0	0	0	0	0.1921	0.006	VUS	Benign	0.8
1	160253338	C	T	16.56	0.838558	5.413	1.2529	1.663	-0.692	0.9026	0.5771	1	0.4666	0.0909	0.0909	0	0	0	0	0	0	0.1921	0.004	VUS	Benign	0.73
1	160253341	T	C	20.2	1.45142	1.3	-4.942	-2.492	4.61	1.2698	0.0212	0	0.4666	0	0.0476	0	0	0	0	0	0	0.1917	0.333	VUS	Pathogenic	0.76
1	160253413	G	A	17.18	1.25468	6.669	-1.8589	-1.853	1.1	0.9288	0.1425	1	0.4666	0	0	0	0	0	0	0	0	0.1831	0.001	VUS	Benign	0.67
1	160254885	G	C	7.13	1.11699	-1.331	-0.0578	-0.299	-7.52	1.8517	0.8962	1	0.8705	0.0526	0	0	0	0	0	0	0	0.0067	0.003	VUS	Benign	0.7
1	160254894	G	C	7.972	1.22129	-1.533	-0.0578	-0.299	-3.83	1	0.3455	0	0.8705	0.0526	0	0	0	0	0	0	0	0.0056	0.04	VUS	Benign	0.71
1	161136706	G	T	15.78	2.28323	1.84	0.1646	0.65	-0.628	0.4762	0.7302	0	0.658	0.05	0.05	6.73	1.81	1.81	-1.81	0	0	0.1086	0.072	VUS	Pathogenic	0.52
1	161137806	C	T	16.09	0.852598	5.53	-0.0183	-0.093	-3.83	1.1457	0.1506	0	0.3031	0.0625	0.0625	0	0	0	0	0	0	0.3364	0.046	VUS	Benign	0.8
1	161138272	C	T	18.38	1.37171	3.327	-0.2611	-0.794	2.34	0.9418	0.1163	0	0.329	0.0385	0	0	0	0	0	0	0	0.4328	0.176	VUS	Benign	0.56
1	161139763	G	A	18.63	0.121071	3.623	1.4668	1.764	2.47	0.4679	1.3839	0	0.0921	0.0526	0	3.66	0.63	-0.63	0.63	0	0	0.2585	0.043	VUS	Benign	0.67
1	161140273	T	C	17.26	-0.168513	1.833	-0.1939	-0.675	-1.02	1.2962	0.1506	1	0.2403	0.0667	0	6	0.6	-0.6	0.6	0	0	0.1531	0.08	VUS	Benign	0.74
1	161173293	A	G	18.63	1.25098	2.506	2.4417	2.099	-2.15	0.4517	0.6547	1	0.1274	0.0526	0.0526	0	0	0	0	0	0	0.2775	0.103	VUS	Benign	0.61
1	161179030	C	T	2.188	-0.146257	8.714	-0.0685	-0.342	-10.3	0.9418	0.1163	1	0.5931	0	0	4.42	0.92	0.92	-0.67	0	0	0.3425	0.006	VUS	Benign	0.97
1	161180381	T	C	17.12	1.13246	8.824	0.0996	0.482	0.163	1.4427	0.5475	1	0.48	0	0.0476	8.82	0.76	0.76	-0.76	1	0	0.2524	0.171	VUS	Pathogenic	0.52
1	161180417	C	T	20.3	1.38335	2.142	-0.0967	-0.439	3.3	0.9296	0.1407	0	0.48	0	0	0	0	0	0	0	0	0.25	0.035	VUS	Benign	0.59
1	161183265	G	A	24.1	1.84419	4.937	-0.3941	-0.976	5.26	0.8668	0.2664	0	0	0.0714	0	10.51	3.91	-3.91	3.91	1	0	0.0612	0.958	VUS	Pathogenic	1
1	161183441	A	G	17.32	0.917819	8.968	-1.685	-1.792	-2.99	1	0	0	0.3111	0	0	9.2	0.25	-0.25	0.25	1	0	0.0494	0.09	VUS	Pathogenic	0.67
1	161192255	C	T	4.326	-0.243048	-0.082	-0.0578	-0.299	-7.91	1.1353	0.6767	1	0.1439	0	0	0	0	0	0	0	0	0.1282	0.001	VUS	Benign	0.98
1	161199695	T	G	14.39	1.06283	5.389	-0.0578	-0.299	1.17	1.1737	0.7425	1	0.2556	0.0204	0.04	0	0	0	0	0	0	0.0279	0.148	VUS	Benign	0.72
1	161201156	G	A	14.74	-0.939617	5.224	-0.5112	-1.102	-5.2	0.9138	0.1724	1	0.4702	0.12	0.0435	0	0	0	0	0	0	0.1991	0.084	VUS	Benign	0.67
1	161276535	G	A	13.02	2.10398	4.148	-0.0532	-0.279	4.01	0.6545	0.6909	0	0.4326	0.0294	0.0294	8.91	7.76	7.76	0	0	0	0.3841	0.597	VUS	Pathogenic	0.94
1	161326489	G	A	5.3	0.201562	6.753	-0.6713	-1.246	-10.4	0.9026	0.5771	1	0.1956	0	0.0357	4.22	7.95	7.95	0	0	0	0.1598	0.148	VUS	Benign	0.83
1	161326507	G	T	10.88	1.22555	2.448	-0.1924	-0.672	-0.635	0.6545	0.3455	0	0.1956	0.0357	0	5.45	7.65	7.65	0	0	0	0.1594	0.456	VUS	Benign	0.64
1	161332123	G	T	32	0.72076	4.937	-0.0578	-0.299	5.27	0.7249	1.1269	0	0.1034	0	0	3.21	1.68	1.68	0	0	0	0.0479	0.333	VUS	Pathogenic	0.79
1	161332135	A	G	24.7	0.306624	3.938	-0.0578	-0.299	4.07	1.1332	0.2664	0	0.1034	0	0	0	0	0	0	0	0	0.0476	0.185	VUS	Pathogenic	0.71
1	161332147	T	C	23	-0.193845	3.328	-0.0578	-0.299	4.15	1.0704	0.1407	0	0.1034	0	0.0083	0	0	0	0	0	0	0.0474	0.147	VUS	Pathogenic	0.72
1	161332174	T	C	7.258	-1.75028	-0.063	-0.0578	-0.299	-10.5	1.3455	0.6909	0	0.1034	0	0	0	0	0	0	0	0	0.0469	0.064	VUS	Benign	0.9
1	161332189	C	T	25.3	0.442185	1.649	-0.0578	-0.299	4.35	0.8873	0.2255	0	0.1034	0.0042	0	0	0	0	0	0	0.0084	0.0466	0.233	VUS	Pathogenic	0.73
1	161332198	C	G	22.1	-0.045851	4.312	-0.0578	-0.299	4.34	1.8517	0.8962	0	0.1034	0.0042	0	0	0	0	0	0	0	0.0464	0.196	VUS	Pathogenic	0.69
1	162313699	G	A	9.601	0.0900947	2.191	-0.0512	-0.271	-11.6	1.1353	0.6767	1	0.4262	0.0741	0.0741	0	0	0	0	0	0	0.087	0.058	VUS	Benign	0.89
1	162724585	G	A	13.34	1.70339	5.803	-0.0576	-0.298	5.68	0.8668	0.2664	0	0.344	0.0233	0	2.72	5	5	0	0	0	0.1735	0.093	VUS	Benign	0.54
1	162729634	C	T	4.939	0.572884	9.33	-3.1662	-2.192	-7.77	0.9296	0.1407	1	0.574	0.0345	0	2.84	1.22	1.22	0	0	0	0.1394	0	VUS	Benign	0.95
1	162731150	G	C	0.888	-0.102553	7.259	-0.1399	-0.557	-11.8	1.4211	0.9624	1	0.3311	0.0263	0.0513	3.86	5.05	0	5.05	0	0	0.1291	0.005	VUS	Benign	0.95
1	162746130	C	T	18.1	1.31094	7.661	0.015	0.103	2.19	1.0835	0.3251	0	0.3815	0	0.0256	0	0	0	0	0	0	0.0278	0.02	VUS	Benign	0.71
1	167487676	C	T	0.771	-0.0679357	0.099	-0.0578	-0.299	-5.73	0.912	0.4848	1	0.4354	0	0.025	6.57	7.96	7.96	3.24	0	0	0.0019	0.058	VUS	Benign	0.74
1	168260509	C	T	0.746	-1.20557	9.127	-0.4327	-1.02	-7.54	0.9418	0.1163	1	0.4215	0.0179	0	0	0	0	0	0	0	0.3064	0.01	VUS	Benign	0.92
1	168262510	T	C	10.27	-0.466178	9.237	0.2434	0.802	-3.68	1.0582	0.1163	1	0.4364	0.0833	0.0435	0	0	0	0	0	0	0.3663	0.025	VUS	Benign	0.94
1	169080645	C	T	13.68	1.74825	2.976	1.1291	1.596	5.17	0.9138	0.1724	0	0.5513	0.0588	0	0	0	0	0	0	0	0.1806	0.189	VUS	Benign	0.59
1	169484751	A	G	6.518	1.05385	1.285	-0.4816	-1.073	0.237	1.1127	0.2255	0	0.1178	0	0.0556	2.29	1.05	0	1.05	0	0	0.0477	0.084	VUS	Benign	0.56
1	169484850	C	T	6.12	0.74861	2.344	-0.2345	-0.75	-5.58	0.8668	0.2664	0	0.1178	0	0.0556	0	0	0	0	0	0	0.049	0.008	VUS	Pathogenic	0.52
1	169487686	C	T	7.083	0.960463	7.982	-0.5691	-1.158	-3.94	0.4311	1.9401	0	0.4362	0.05	0	0	0	0	0	0	0.5	0.0871	0.007	VUS	Benign	0.64
1	169494142	A	G	10.02	1.32652	5.289	-0.1351	-0.546	1.85	1.0862	0.1724	0	0	0	0.1667	2.35	0.21	-0.21	0.21	0	0	0.1737	0.218	VUS	Benign	0.88
1	169497163	G	T	10.54	1.29033	6.234	1.5826	1.815	4.22	1.1064	0.1899	0	0.25	0	0.0741	0	0	0	0	0	0	0.2142	0.01	VUS	Benign	0.77
1	169497262	C	T	11	1.52716	7.069	-0.7008	-1.27	3.98	0.4311	1.9401	0	0.25	0	0.0385	2.58	0.73	0	0.73	0	0	0.2156	0.005	VUS	Benign	0.69
1	169500108	G	A	2.833	0.536107	7.608	-0.3214	-0.884	-5.16	0.8873	0.2255	1	0.4065	0.0312	0	2.23	1.34	0	1.34	0	0.1	0.2537	0.024	VUS	Benign	0.91
1	169510293	T	C	0.025	-0.275947	0.708	0.0053	0.037	-3.16	1.471	0.9419	0	0.1347	0	0.002	4.65	1.24	-1.24	1.24	0	0	0.3903	0.034	VUS	Benign	0.96
1	169510527	A	G	0.047	-0.247109	0.641	0.0229	0.154	-9.1	1.1737	0.3832	0	0.1347	0	0	3.44	0.26	0.18	0.26	0	0	0.3934	0.078	VUS	Benign	0.99
1	169511067	G	C	1.193	0.365262	2.456	0.1624	0.645	0.856	0.4517	0.8445	1	0.1347	0.002	0	0	0	0	0	0	0	0.4007	0.129	VUS	Benign	0.96
1	169511073	T	G	7.071	0.957683	2.457	-0.0316	-0.174	1.03	1.4211	0.2857	0	0.1347	0	0.002	0	0	0	0	0	0	0.4007	0.014	VUS	Benign	0.95
1	169511460	A	G	8.131	1.26303	0.794	0.0222	0.15	2.07	1.1127	0.2255	1	0.1347	0	0	0	0	0	0	0	0	0.4059	0.005	VUS	Benign	0.94
1	169513724	C	T	8.379	1.07334	4.765	0.0246	0.165	1.43	0.8455	0.309	0	0.1671	0	0	2.18	3.95	3.95	0	0	0	0.4363	0.296	VUS	Benign	0.83
1	169515783	C	T	16.43	1.68288	7.552	-0.0053	-0.006	3.31	0.8455	0.309	0	0.2943	0	0	0	0	0	0	0	0.5	0.4639	0.031	VUS	Benign	0.79
1	169519105	G	A	10.07	0.892098	7.125	-0.0517	-0.273	-0.566	1.0835	0.3251	1	0.1828	0	0	5.61	0.41	-0.41	0.41	0	0	0.4915	0.056	VUS	Benign	0.9
1	169525900	G	A	11.16	1.45345	3.094	-0.7233	-1.288	3.14	0.985	0.4361	0	0.2286	0.0714	0	0	0	0	0	0	0	0.4004	0.002	VUS	Benign	0.74
1	169525951	G	A	0.253	-0.0926644	5.998	-1.4487	-1.694	-12.1	0.985	0.4361	1	0.2286	0	0	0	0	0	0	0	0	0.3997	0.061	VUS	Benign	0.95
1	169526098	T	C	4.198	0.341764	0.741	3.6163	2.36	-3.15	0.4586	0.6767	1	0.2286	0	0.025	5.98	6.92	6.92	0	0	0	0.3977	0.054	VUS	Benign	0.84
1	169551754	A	G	8.198	0.969584	1.019	-0.5477	-1.138	2.16	1.0582	0.1163	0	0	0.0909	0	0	0	0	0	0	0	0.0538	0.047	VUS	Pathogenic	0.59
1	169555514	A	T	10.19	0.490326	4.569	-0.0578	-0.299	-8.61	0.912	0.1501	0	0.2978	0.0161	0	3.14	6.7	0	6.7	0	0	0.0034	0.025	VUS	Benign	0.79
1	170508565	C	T	2.424	0.467209	0.522	0.1217	0.546	2	0.985	0.4361	0	0.4968	0.0204	0.0204	0	0	0	0	0	0	0.3363	0.048	VUS	Benign	0.95
1	170508571	C	G	0.895	0.101247	0.112	0.1731	0.668	-0.411	0.4517	0.8445	1	0.4968	0.0204	0.0204	5.21	11.42	11.42	0	0	0	0.3366	0.046	VUS	Benign	0.84
1	170521447	G	C	1.536	0.536008	0.119	-0.0578	-0.299	2.86	0.9555	0.8962	0	0.3139	0	0.0065	0	0	0	0	0	0	0.0703	0.087	VUS	Benign	0.78
1	171073018	C	T	0.89	-0.21242	7.495	-0.2373	-0.754	-9.07	1.1457	0.1506	1	0.1219	0.0455	0	0	0	0	0	0	0	0.4824	0.062	VUS	Benign	0.9
1	171086522	T	C	0.085	-0.216876	-0.074	-0.0578	-0.299	-9.11	1.1615	0.3231	0	0.2203	0	0.0135	3.37	1.07	-1.07	1.07	0	0	0.0162	0.127	VUS	Benign	0.89
1	171607819	C	T	11.5	1.43081	5.76	0.1599	0.639	4.38	0.8668	0.2664	0	0.4966	0.0588	0	0	0	0	0	0	0	0.1895	0.018	VUS	Benign	0.91
1	171621386	G	A	0.383	-0.0130046	-1.438	-0.0578	-0.299	-3.49	0.6545	0.6909	0	0.1803	0.0092	0.0092	0	0	0	0	0	0	0.0225	0.085	VUS	Benign	0.84
1	171621638	C	T	6.487	0.417813	0.069	-0.0578	-0.299	-7.95	1.291	0.0212	0	0.1803	0.0092	0.0092	0	0	0	0	0	0	0.0078	0	VUS	Benign	0.89
1	173797504	T	C	15.27	0.593994	8.086	1.9225	1.943	-5.72	1.0704	0.1407	1	0.319	0	0	2.1	0.79	0.79	0	0	0	0.1094	0	VUS	Benign	0.84
1	173807391	T	C	12.9	1.38884	8.976	0.1402	0.593	3.29	1.0712	0.1425	0	0.5882	0	0.0909	0	0	0	0	0	0	0.4013	0.013	VUS	Benign	0.93
1	173814420	T	C	10.27	1.24432	4.617	-0.1029	-0.458	1.56	1.1615	0.3231	0	0	0	0.1429	3.69	0.78	-0.78	0.78	0	0	0.3913	0.012	VUS	Benign	0.92
1	173879946	C	T	0.244	-0.203847	-0.117	-5.1138	-2.513	-11.4	0.9026	0.5771	1	0.6183	0.0455	0.087	6.6	7.96	7.96	0	0	0	0.484	0.065	VUS	Benign	0.7
1	179078317	T	C	9.24	0.937288	6.406	-0.0578	-0.299	-6.33	2.3713	1.9401	0	0.2099	0.0007	0.0007	9.52	0.28	0.28	-0.28	0	0	0.0756	0.01	VUS	Benign	0.56
1	179528865	G	T	16.45	1.20653	4.093	0.2183	0.757	1.48	1.1353	0.2857	0	0.2578	0	0	0	0	0	0	0	0	0.3618	0.018	VUS	Benign	0.79
1	179851883	A	T	14.3	2.18439	1.727	-0.0578	-0.299	2.76	0.6545	0.3455	0	0.7798	0	0.0053	7.85	8.18	8.18	-2.58	0	0	0.0186	0.356	VUS	Pathogenic	0.88
1	179887371	A	G	10.51	0.936927	1.109	-0.0578	-0.299	1.05	0.7725	0.3114	0	0.2613	0.0069	0	4.17	8.18	8.18	0	0	0	0.0484	0.305	VUS	Benign	0.59
1	180241137	C	T	22.3	1.76802	5.602	0.3673	0.981	5.48	0.9288	0.1425	0	0.4813	0.0645	0	0	0	0	0	0	0	0.0682	0.058	VUS	Pathogenic	0.65
1	180243378	C	T	20.8	1.65021	3.07	-0.0578	-0.299	4.78	0.9296	0.1407	1	0.2385	0.0066	0	0	0	0	0	0	0	0.0181	0.022	VUS	Pathogenic	0.75
1	181021552	G	A	0.334	-0.21464	1.35	-2.1942	-1.959	-8.62	0.912	0.4848	1	0.246	0.0222	0	0	0	0	0	0	0.2857	0.3339	0.108	VUS	Benign	0.95
1	182353732	G	A	11.17	1.38497	7.519	-0.0578	-0.299	2.41	0.9418	0.1163	1	0.2881	0	0	5.82	0.79	0.79	-0.79	0	0	0.2978	0.013	VUS	Benign	0.81
1	182353782	G	A	11.96	1.57577	4.188	-0.0578	-0.299	3.6	0.7725	1.5988	0	0.2881	0	0	0	0	0	0	0	0	0.303	0.054	VUS	Benign	0.84
1	183155556	C	T	16.42	2.05573	0.841	-0.0578	-0.299	3.28	1.1245	0.185	0	0.5804	0.0143	0.0282	3.15	0.33	0.33	-0.33	0	0	0.0065	0.02	VUS	Benign	0.54
1	183197531	T	G	7.01	0.338956	5.964	0.1817	0.687	-11.1	0.4271	0.6349	1	0.297	0	0.0385	0	0	0	0	0	0	0.2833	0.088	VUS	Benign	0.98
1	183201363	G	C	7.63	1.15785	0.596	-0.3758	-0.954	3.21	1.1737	1.1976	0	0	0.0455	0.0455	4.69	1.41	1.41	-1.41	0	0	0.2185	0.006	VUS	Benign	0.53
1	183206519	G	A	9.355	0.676531	1.825	-5.7285	-2.585	-1.72	0.912	0.4848	1	0.2782	0.087	0	0	0	0	0	0	0	0.1311	0.052	VUS	Benign	0.86
1	183206621	T	C	8.69	0.885028	3.571	1.6374	1.837	-0.0066	1.0582	0.1163	1	0.2782	0	0	0	0	0	0	0	0	0.1294	0.01	VUS	Benign	0.77
1	183208521	C	T	8.416	1.09958	6.267	-0.07	-0.348	1.81	0.9418	0.1163	0	0.1411	0	0.0303	0	0	0	0	0	0	0.0972	0.02	VUS	Benign	0.64
1	183208629	T	A	9.578	0.684048	1.589	-0.1329	-0.54	1.5	0.912	0.1501	0	0.1411	0.0857	0.0588	2.06	3.4	0	3.4	0	0	0.0954	0.099	VUS	Benign	0.73
1	183209444	G	A	8.837	1.0963	0.45	-2.1001	-1.933	2.34	0.529	0.9419	0	0.3205	0.0476	0	0	0	0	0	0	0.5	0.0815	0.084	VUS	Benign	0.51
1	183209471	T	G	1.813	0.507712	4.043	0.8202	1.401	-5.88	0.4271	0.6349	1	0.3205	0.0909	0.0909	0	0	0	0	0	0	0.0811	0.036	VUS	Benign	0.93
1	183212364	A	G	13.83	-0.416073	1.127	-0.0578	-0.299	-2.96	1.471	0.9419	0	0.1026	0	0	2.46	1.27	0	1.27	0	0	0.0321	0.037	VUS	Benign	0.85
1	183212412	G	A	13.34	-0.465719	0.587	-0.0578	-0.299	-1.2	1.291	0.0212	0	0.1026	0	0.0041	0	0	0	0	0	0	0.0313	0.085	VUS	Benign	0.83
1	183212499	A	G	11.98	0.465509	6.767	-0.0578	-0.299	-10.8	0.4517	0.6547	1	0.1026	0.0123	0.0082	3.48	7.95	1.27	7.95	0	0	0.0298	0.017	VUS	Benign	0.87
1	183539948	G	A	18.96	1.4982	6.77	-5.9762	-2.614	5.19	0.9296	0.1407	0	0.2206	0	0	0	0	0	0	0	0	0.4354	0.043	VUS	Pathogenic	0.57
1	185880873	G	A	9.556	1.3505	8.656	-0.0647	-0.327	3.77	0.4679	1.3839	0	0	0	0	0	0	0	0	0	0	0.3881	0.004	VUS	Benign	0.94
1	185894231	G	A	0.022	-0.624184	7.371	-0.1375	-0.551	-11.8	1.1064	0.6547	1	0.2599	0	0	0	0	0	0	0	0	0.4173	0.031	VUS	Benign	0.99
1	185931777	C	T	0.835	-0.101165	-1.168	-0.332	-0.899	-7.01	1.0835	0.3251	1	0.3817	0.04	0.04	6.85	1.59	0.28	1.59	0	0.25	0.4996	0.043	VUS	Benign	0.86
1	185946932	C	T	11.5	1.44921	5.351	0.4792	1.112	3.32	0.9288	0.1425	0	0.1417	0.0588	0	0	0	0	0	0	0.1111	0.4672	0.012	VUS	Benign	0.78
1	185962362	T	C	9.985	1.25232	1.351	-0.0652	-0.329	3.72	1.4211	0.4361	0	0.1698	0	0	2.88	0.59	-0.59	0.59	0	0	0.4334	0.01	VUS	Benign	0.89
1	185964125	C	T	0.12	-0.0395962	-0.151	-0.6207	-1.204	-7.27	1.0835	0.3251	1	0.3447	0.0345	0	2.82	0.65	0.65	-0.65	0	0	0.4295	0	VUS	Benign	0.96
1	185969331	A	G	10.73	1.40368	9.189	-3.3498	-2.23	2.95	1.1545	0.309	0	0	0	0.0769	0	0	0	0	0	0	0.4181	0.253	VUS	Benign	0.79
1	185972941	T	C	1.713	0.243181	6.829	-0.0784	-0.379	-9.29	1.4211	0.4361	0	0.4557	0.0435	0	0	0	0	0	0	0	0.4102	0.002	VUS	Benign	0.99
1	185972947	T	C	8.114	0.915599	6.829	-0.0475	-0.254	-4.15	1.0712	0.1425	0	0.4557	0	0	0	0	0	0	0	0	0.4102	0.01	VUS	Benign	0.97
1	185985250	A	T	5.91	0.545469	0.385	1.053	1.551	-0.926	1.0835	0.5756	0	0.3597	0.0588	0	3.59	5.6	5.6	0	0	0	0.3832	0.005	VUS	Benign	0.83
1	185992242	C	T	8.815	1.21076	7.558	0.2637	0.836	0.545	0.9418	0.1163	1	0.3062	0.0556	0.0556	5.03	1.44	1.44	-1.44	0	0	0.3679	0.017	VUS	Benign	0.82
1	186008894	G	A	2.301	0.65144	0.582	-0.5738	-1.162	-2.1	0.4679	1.3839	0	0.1248	0	0	0	0	0	0	0	0	0.3314	0.259	VUS	Benign	0.84
1	186008906	T	C	8.444	1.04846	6.992	0.767	1.363	-2.73	0.9555	0.2306	0	0.1248	0	0	0	0	0	0	0	0	0.3314	0.022	VUS	Benign	0.93
1	186014950	G	A	10.47	1.58812	4.754	-0.1657	-0.616	4.34	0.4311	1.9401	0	0.2514	0.0435	0	0	0	0	0	0	0	0.3181	0.006	VUS	Benign	0.75
1	186024658	C	G	0.083	-0.0117653	0.348	0.0415	0.258	-1.49	0.4517	0.8445	1	0.1346	0	0	0	0	0	0	0	0	0.2969	0.162	VUS	Benign	0.98
1	186024679	A	G	0.204	0.295329	4.218	0.1917	0.706	-0.889	1.8517	1.3839	0	0.1346	0	0	0	0	0	0	0	0	0.2968	0.013	VUS	Benign	1
1	186026433	A	G	6.122	0.543222	1.52	-3.5143	-2.259	-2.89	1.8517	1.3839	0	0	0	0.037	4.15	1.12	1.12	-1.12	0	0	0.293	0.058	VUS	Benign	0.8
1	186034371	G	T	12.54	1.37121	4.873	-0.1485	-0.578	2.63	0.6545	0.3455	0	0.095	0.0385	0	6.99	7.65	7.65	-1.15	1	0	0.2756	0.717	VUS	Pathogenic	0.82
1	186043974	A	G	9.998	1.1518	2.369	0.9362	1.482	0.395	0.4271	0.4848	1	0.6991	0	0.04	7.28	0.56	0.56	-0.43	0	0	0.2545	0.151	VUS	Benign	0.7
1	186056359	T	A	7.803	0.941398	0.504	0.6174	1.243	-1.23	1.1353	0.1504	0	0.6107	0	0.1333	3.49	2.4	0	2.4	0	0	0.2274	0.022	VUS	Benign	0.92
1	186056383	A	G	8.327	1.12533	2.893	-1.7104	-1.801	1.98	1.8517	1.3839	0	0.6107	0	0	7.22	6.35	0	6.35	0	0	0.2273	0.082	VUS	Pathogenic	0.54
1	186057305	A	G	7.161	0.917534	7.896	-0.3548	-0.929	0.377	1.2698	0.0212	0	0.3867	0	0.05	0	0	0	0	0	0	0.2253	0.021	VUS	Benign	0.92
1	186057377	G	A	0.511	0.14823	0.955	0.0855	0.437	-11.3	1.1353	0.6767	1	0.3867	0.05	0.0952	3.64	0.15	0.15	-0.15	0	0	0.2251	0.009	VUS	Benign	0.98
1	186088923	G	T	0.766	0.674127	7.068	-5.7813	-2.589	-3.37	0.7904	1.5808	0	0.1729	0	0	0	0	0	0	0	0.1	0.156	0.003	VUS	Benign	0.8
1	186089207	T	G	7.926	0.956556	9.718	2.9173	2.216	-4.84	0.4271	0.6349	1	0.3219	0.0345	0.0345	0	0	0	0	0	0	0.1553	0.023	VUS	Benign	0.9
1	186089213	T	G	4.485	0.609794	7.921	5.0444	2.595	-2.91	0.4586	0.5263	1	0.3219	0.0345	0.0667	5.25	0.82	-0.82	0.82	0	0	0.1553	0.227	VUS	Benign	0.7
1	186089237	G	A	4.662	0.96855	9.718	-3.5569	-2.268	2.34	1.1064	0.6547	1	0.3219	0.0667	0.0345	0	0	0	0	0	0	0.1553	0.084	VUS	Benign	0.91
1	186097290	T	C	8.022	1.0726	2.91	0.0565	0.327	4.23	1.1615	0.3231	1	0.213	0.0385	0.0385	0	0	0	0	0	0	0.1376	0.019	VUS	Benign	0.83
1	186097395	A	G	8.822	0.922087	7.679	0.0637	0.357	-0.706	0.4586	0.6767	1	0.213	0	0	0	0	0	0	0	0	0.1374	0.041	VUS	Benign	0.96
1	186115009	C	T	1.079	0.47309	9.157	-0.057	-0.296	-2.98	1.1457	0.1506	1	0.3685	0.0357	0	0	0	0	0	0	0	0.0988	0.001	VUS	Benign	0.97
1	186120793	A	G	9.736	1.20494	6.422	2.6748	2.16	1.65	0.4271	0.4848	1	0	0	0.0588	2.17	0.41	0.41	0	0	0	0.0861	0.009	VUS	Benign	0.73
1	186135389	C	T	6.09	1.31758	7.934	0.2133	0.748	2.54	1.1245	0.185	0	0	0	0	6.79	0.9	0.9	-0.9	0	0	0.0541	0.058	VUS	Benign	0.75
1	186135989	C	T	7.039	1.36284	7.513	-1.0712	-1.511	2.83	0.9296	0.1407	0	0.6541	0	0	0	0	0	0	0	0	0.0528	0.005	VUS	Benign	0.57
1	186143665	T	C	16.74	1.30984	7.936	0.2071	0.736	1.92	1.0704	0.1407	1	0.3413	0	0.0588	0	0	0	0	0	0	0.036	0.007	VUS	Benign	0.75
1	186158675	T	C	1.751	0.545852	7.961	-0.0578	-0.299	-7.12	2.3713	1.5988	0	0.2951	0	0	0	0	0	0	0	0	0.0031	0.007	VUS	Benign	0.91
1	186158725	C	G	7.334	1.49168	7.773	-0.0578	-0.299	4	2.3713	1.1976	0	0.2951	0	0.0066	5.46	0.6	-0.6	0.6	0	0	0.003	0.067	VUS	Benign	0.66
1	186158830	G	A	0.611	0.730438	1.299	-0.0578	-0.299	1.95	0.529	0.9419	0	0.2951	0.0066	0	0	0	0	0	0	0.0101	0.0027	0.026	VUS	Benign	0.64
1	186158833	T	C	0.414	0.546214	0.1	-0.0578	-0.299	-6.57	1.4211	0.4361	1	0.2951	0	0	0	0	0	0	0	0	0.0027	0.005	VUS	Benign	0.94
1	186158875	G	A	7.772	1.50462	6.111	-0.0578	-0.299	2.84	0.4679	1.3839	0	0.2951	0.0066	0	2.63	6.01	6.01	0	0	0.02	0.0026	0.091	VUS	Pathogenic	0.62
1	193094266	A	G	13.08	1.50649	9.58	-1.7218	-1.805	3.57	1.2698	0.0212	0	0.6115	0.125	0.125	0	0	0	0	0	0	0.0239	0.029	VUS	Pathogenic	0.54
1	193099324	T	C	12.02	1.4269	3.916	0.0927	0.461	3.28	0.9555	0.2306	0	0.7955	0	0.125	0	0	0	0	0	0	0.062	0.068	VUS	Benign	0.74
1	193104719	G	A	23.7	1.75664	9.255	-2.1885	-1.957	5.27	0.8455	0.309	0	0.906	0	0	8.27	7.45	0	7.45	1	0	0.1026	0.955	VUS	Pathogenic	1
1	193111115	T	A	11.56	1.23051	9.628	-0.0631	-0.321	0.55	0.912	0.1501	0	0.234	0	0.0294	0	0	0	0	0	0	0.1508	0.138	VUS	Benign	0.86
1	193117029	A	G	8.311	0.940475	7.554	-1.0762	-1.514	-5.04	1.471	0.9419	0	0.396	0	0	5.45	8.75	8.75	0	0	0	0.1953	0.085	VUS	Benign	0.69
1	193117095	G	A	19.79	1.5277	8.824	-2.099	-1.932	3.51	0.4679	1.3839	0	0.396	0	0	8.24	4.73	-4.73	4.73	1	0	0.1958	0.996	VUS	Pathogenic	1
1	193119439	C	T	3.349	0.356243	3.994	1.0141	1.529	-0.88	1.1457	0.1506	0	0.5016	0.0714	0	0	0	0	0	0	0	0.2135	0.03	VUS	Benign	0.82
1	193119454	A	G	11.43	1.25095	5.422	0.1851	0.694	-1.96	1.1332	0.2664	0	0.5016	0	0.0714	3.09	2.88	0	2.88	0	0	0.2136	0.048	VUS	Benign	0.97
1	193119481	A	G	13.14	1.59952	7.487	-0.7301	-1.294	4.4	1.2698	0.0212	0	0.5016	0	0.1333	10.03	8.18	8.18	-0.87	0	0	0.2138	0.64	VUS	Pathogenic	0.95
1	196643027	T	C	4.279	0.684655	5.019	-0.0273	-0.149	1.18	1.4211	0.4361	0	0	0	0	9.2	1.55	-0.44	1.55	0	0	0.2302	0.026	VUS	Benign	0.57
1	196709750	C	A	1.571	0.347049	0.044	3.3947	2.316	-1.59	1	0.3455	0	0.1388	0	0	10.44	0.85	0.85	-0.85	1	0	0.072	0.248	VUS	Benign	0.73
1	196946845	G	A	3.752	-0.105885	0.226	-0.0578	-0.299	-2.47	1	0	0	0.152	0	0.0526	0	0	0	0	0	0	0.0055	0.078	VUS	Benign	0.84
1	196953221	G	T	0.02	-0.521017	3.106	-3.9569	-2.341	-7.77	1.1245	0.799	1	0.2814	0	0.0526	5.01	0.11	-0.11	0.11	0	0.125	0.2039	0.007	VUS	Benign	0.91
1	196953266	T	C	0.677	-0.0342704	0.136	-0.8984	-1.409	-2.61	1.4211	0.4361	0	0.2814	0	0.0526	5.34	0.14	0.14	-0.14	1	0	0.2053	0.203	VUS	Benign	0.92
1	196965264	T	C	0.213	-0.0355191	0.486	1.1154	1.589	0.452	1.1127	0.2255	1	0.5665	0	0	0	0	0	0	0	0	0.4213	0.054	VUS	Benign	0.86
1	196973810	G	A	9.971	0.767812	0.091	1.8594	1.922	0.453	1	0	0	0.2175	0	0.087	0	0	0	0	0	0	0.1553	0.062	VUS	Benign	0.81
1	196977663	G	A	0.171	0.0567163	0.29	-0.0578	-0.299	-2.95	0.529	0.9419	0	0.3547	0	0	0	0	0	0	0	0	0.0355	0.003	VUS	Benign	0.86
1	196977744	G	A	0.387	-0.121965	-0.035	-0.0578	-0.299	-4.96	0.912	0.4848	1	0.3547	0	0	2.13	0.38	0	0.38	0	0	0.0329	0	VUS	Benign	0.91
1	197009789	G	A	1.242	0.584146	1.169	0.0512	0.303	-1.09	0.8385	0.3231	0	0	0.0714	0.037	0	0	0	0	0	0	0.0523	0.006	VUS	Benign	0.88
1	197024879	T	C	0.342	-0.0448477	1.403	-0.1857	-0.658	-9.96	1.1545	0.309	0	0.3935	0.0417	0	0	0	0	0	0	0	0.4104	0.029	VUS	Benign	0.99
1	197026216	G	A	0.015	-0.436149	0.131	-2.122	-1.938	-12	0.8952	0.5475	1	0.3758	0.0435	0	0	0	0	0	0	0	0.3628	0.11	VUS	Benign	0.94
1	197026225	T	G	0.57	0.156464	-0.276	-1.3006	-1.628	-8.47	1.5988	0.6869	0	0.3758	0.0833	0	0	0	0	0	0	0	0.3624	0.002	VUS	Benign	0.94
1	197030087	C	T	0.765	0.314142	0.436	-0.3512	-0.924	0.906	0.8668	0.2664	0	0.2892	0	0	0	0	0	0	0	0	0.2248	0	VUS	Benign	0.86
1	197031011	G	A	0.98	0.137908	5.096	-0.4029	-0.987	-2.12	0.9138	0.1724	1	0.2667	0.0455	0	7.7	0.87	0.87	-0.87	0	0	0.1918	0.088	VUS	Benign	0.72
1	197053472	C	T	0.425	0.348105	6.838	-0.0578	-0.299	-10.7	1.1353	0.6767	1	0.4559	0	0.0435	3.23	0.49	-0.49	0.49	0	0	0.0034	0.001	VUS	Benign	0.89
1	197057452	G	A	0.281	0.118973	5.629	-0.0173	-0.086	-4.81	0.6545	0.6909	1	0.4097	0	0.0625	0	0	0	0	0	0	0.0671	0.306	VUS	Benign	0.83
1	197057508	A	G	0.127	0.0623202	-0.053	0.0343	0.221	-6.06	2.3713	1.5988	0	0.4097	0	0.1176	0	0	0	0	0	0	0.0679	0.013	VUS	Benign	0.94
1	197060043	T	C	0.138	-0.288533	1.192	1.5511	1.802	-8.83	0.4271	0.4848	1	0.6042	0	0	6.63	6.21	6.21	0	0	0	0.1085	0.001	VUS	Benign	0.81
1	197060076	C	T	1.433	0.36413	0.064	0.5192	1.151	-1.98	0.529	0.9419	0	0.6042	0.1	0.0526	0	0	0	0	0	0	0.1091	0.057	VUS	Benign	0.92
1	197069696	T	G	0.601	0.111959	4.423	-0.0089	-0.03	-0.716	1.5988	0.6869	0	0.283	0.0041	0	0	0	0	0	0	0	0.2628	0.071	VUS	Benign	1
1	197069858	T	C	0.805	0.209467	1.806	0.0154	0.106	-1.96	2.3713	1.9401	0	0.283	0	0.002	5.81	0.38	0.38	-0.38	0	0	0.2654	0.107	VUS	Benign	0.97
1	197070347	G	T	0.808	0.323601	4.672	-0.0068	-0.016	0.417	1	0.3455	0	0.283	0	0	0	0	0	0	0	0	0.2732	0.062	VUS	Benign	0.98
1	197070503	C	T	0.138	0.465478	0.595	0.0308	0.201	-2.12	0.529	0.9419	0	0.283	0.002	0	3.56	0.41	-0.41	0.41	0	0	0.2757	0.059	VUS	Benign	0.98
1	197070812	T	C	1.3	0.72094	0.295	0.0064	0.044	3.33	1.471	0.9419	0	0.283	0	0.0041	0	0	0	0	0	0	0.2807	0.292	VUS	Benign	0.95
1	197071307	T	C	2.971	0.279272	0.04	0.0181	0.123	-4.4	1.1332	0.2664	0	0.283	0.002	0.002	0	0	0	0	0	0	0.2886	0.146	VUS	Benign	0.98
1	197071319	A	G	0.068	0.0197011	0.428	0.0135	0.092	-2.05	1.1127	0.2255	0	0.283	0.002	0	0	0	0	0	0	0	0.2887	0.063	VUS	Benign	0.98
1	197071421	T	C	5.764	0.301727	6.05	0.0016	0.017	-3.74	0.3255	0.5771	1	0.283	0	0.0041	0	0	0	0	0	0	0.2904	0.113	VUS	Benign	0.97
1	197071490	C	A	7.253	0.564349	5.74	-0.0053	-0.006	-4.63	0.4762	0.7302	0	0.283	0	0	2.49	1.63	1.63	0	0	0	0.2915	0.108	VUS	Benign	1
1	197071532	G	C	0.012	-0.734647	1.071	0.0275	0.182	-9.75	2.3713	1.1976	0	0.283	0	0.002	2.96	1	0	1	0	0	0.2921	0.107	VUS	Benign	0.98
1	197071565	T	C	7.804	0.805761	-1.958	-0.0244	-0.132	0.966	1.2698	0.0212	0	0.283	0	0.002	0	0	0	0	0	0	0.2927	0.114	VUS	Benign	0.94
1	197071622	C	T	1.673	0.45176	1.265	0.003	0.023	4.26	0.8668	0.2664	0	0.283	0	0	0	0	0	0	0	0	0.2936	0.031	VUS	Benign	0.95
1	197072414	C	T	6.931	0.85737	0.184	0.1927	0.708	1.1	0.8668	0.2664	0	0.283	0	0	0	0	0	0	0	0	0.3062	0.021	VUS	Benign	0.96
1	197072903	T	G	6.328	0.645836	-0.127	-0.0007	0.014	-2.03	1.4086	0.9007	1	0.283	0	0.002	4.99	1.82	1.82	-1.82	0	0	0.314	0.066	VUS	Benign	0.92
1	197073320	T	C	1.315	0.291091	6.399	0.0046	0.032	-7.77	0.3255	0.5771	1	0.283	0	0.0041	0	0	0	0	0	0	0.3207	0.17	VUS	Benign	0.95
1	197073905	A	T	4.084	0.48074	4.491	0	0.015	-1.26	0.4679	0.257	0	0.283	0	0	7.82	1.87	-1.87	1.87	0	0	0.33	0.048	VUS	Benign	0.67
1	197073938	T	C	6.035	0.513141	0.34	0.0035	0.026	-2.96	0.7725	0.3114	0	0.283	0	0.002	0	0	0	0	0	0	0.3306	0.017	VUS	Benign	0.99
1	197074172	A	G	7.972	0.880869	0.628	0.0196	0.133	-1.59	1.1615	0.3231	0	0.283	0	0.0041	2.52	0.17	-0.17	0.17	0	0	0.3343	0.109	VUS	Benign	0.98
1	197086931	T	G	8.584	0.930133	4.719	-2.4614	-2.032	3.42	1.5988	0.6869	0	0.4	0.0833	0.0833	3.66	1.67	1.67	0	0	0	0.4619	0.019	VUS	Benign	0.8
1	197086949	T	C	2.188	0.696895	1.596	-0.3191	-0.881	0.669	1.1332	0.2664	0	0.4	0	0.0833	0	0	0	0	0	0	0.4616	0.141	VUS	Benign	0.97
1	197091090	T	G	6.166	0.743627	3.087	-0.211	-0.709	2.07	1.4211	0.2857	0	0.733	0	0.1818	0	0	0	0	0	0	0.3955	0.007	VUS	Benign	0.85
1	197091304	T	C	9.962	1.16689	9.448	0.2799	0.861	-4.49	0.4586	0.6767	1	0	0	0	5.86	0.52	-0.52	0.52	0	0	0.392	0.022	VUS	Benign	0.86
1	197093447	A	G	11.17	1.29878	6.368	0.1757	0.674	1.95	1.1737	0.3832	0	0	0	0.0769	5.33	0.81	0.81	-0.81	0	0	0.3577	0.017	VUS	Benign	0.91
1	197094264	C	T	7.737	0.597148	9.24	-0.939	-1.435	-3.99	1.1064	0.6547	1	0.6489	0.05	0.05	0	0	0	0	0	0	0.3446	0.083	VUS	Benign	0.99
1	197098353	A	G	9.385	1.16937	7.654	0.5589	1.19	-2.33	1.1615	0.3231	1	0.2599	0	0.1429	0	0	0	0	0	0	0.2793	0.08	VUS	Benign	0.91
1	197098437	T	C	11.68	1.51105	4.546	-0.9594	-1.447	4.99	1.1545	0.309	0	0.2599	0	0	0	0	0	0	0	0	0.2779	0.367	VUS	Pathogenic	0.52
1	197099142	G	A	11.56	1.6205	4.94	0.1384	0.589	4.48	0.7249	0.2306	0	0.1632	0	0	0	0	0	0	0	0	0.2666	0.02	VUS	Benign	0.86
1	197102694	C	T	9.996	1.32761	4.63	-0.0363	-0.199	1.99	0.8455	0.309	0	0.7193	0.0312	0	4.11	0.61	0.61	-0.61	0	0	0.2098	0.008	VUS	Benign	0.9
1	197104296	C	T	16.95	1.33205	3.069	1.478	1.769	1.59	0.529	0.9419	0	0.375	0.0526	0	0	0	0	0	0	0	0.1842	0.087	VUS	Benign	0.71
1	197108928	G	A	9.043	0.400533	8.687	-1.2782	-1.617	-1.8	1.1245	0.185	0	0.3977	0	0	3.53	0.5	-0.5	0.5	0	0	0.1102	0.032	VUS	Benign	0.82
1	197108943	G	A	13.55	0.969933	3.56	-1.4632	-1.7	3.44	1.0835	0.3251	1	0.3977	0.1	0	4.61	1.08	1.08	-1.08	0	0	0.11	0.007	VUS	Benign	0.54
1	197112197	T	C	14.43	0.72847	2.168	-0.0023	0.01	0.556	1.471	0.9419	0	0.3204	0	0	6.26	8.75	8.75	4.57	0	0	0.058	0.089	VUS	Benign	0.73
1	197112773	G	A	2.334	0.226314	0.126	0.0115	0.079	0.0766	0.6545	0.6909	1	0.3204	0	0	4.82	0.47	-0.47	0.47	0	0	0.0488	0.213	VUS	Benign	0.83
1	197115394	T	A	0.848	0.574299	5.471	-0.0578	-0.299	-8.85	0.6545	0.3455	0	0.8345	0	0.0095	0	0	0	0	0	0	0.0069	0.202	VUS	Benign	0.82
1	197390428	C	T	1.019	0.205174	0.49	-0.3382	-0.907	-0.871	0.6545	0.6909	1	0.2939	0	0	0	0	0	0	0	0	0.2719	0.199	VUS	Benign	0.96
1	197390710	C	T	2.697	0.600386	1.022	-1.5508	-1.739	4.78	0.9296	0.1407	1	0.2939	0	0	0	0	0	0	0	0	0.2705	0.177	VUS	Benign	0.68
1	197390872	G	T	0.452	0.0995869	3.933	-0.1977	-0.683	-8.54	1.1245	0.799	1	0.2939	0	0	7.31	0.51	0.51	-0.51	0	0.0625	0.2698	0.191	VUS	Benign	0.75
1	197390968	T	C	1.297	0.129494	0.202	0.0259	0.173	-4.31	1.0862	0.1724	1	0.2939	0	0	2.24	1.73	1.73	0	0	0	0.2693	0.028	VUS	Benign	0.99
1	197396874	C	T	0.559	0.452466	5.46	-0.0106	-0.042	-1.16	0.7725	1.5988	0	0.2991	0	0	0	0	0	0	0	0	0.2412	0.144	VUS	Benign	0.99
1	201012639	G	A	16.49	1.71175	6.462	-0.319	-0.881	2.24	0.6545	0.6909	0	0.2693	0	0	0	0	0	0	0	0	0.0548	0.209	VUS	Pathogenic	0.67
1	201013477	C	T	8.174	0.166591	5.419	0.2574	0.825	-9.97	0.912	0.4848	1	0.5119	0	0	0	0	0	0	0	0	0.0663	0.007	VUS	Benign	0.92
1	201017714	C	T	2.582	0.415496	9.783	-0.0776	-0.376	-7.54	1.1353	0.6767	1	0.6732	0.0625	0.0625	0	0	0	0	0	0	0.1243	0.023	VUS	Benign	1
1	201018227	C	T	18.37	1.66542	7.775	0.0332	0.215	5.1	0.8668	0.2664	0	0.2608	0	0	11.85	0.45	-0.45	0.45	1	0	0.1313	0.536	VUS	Pathogenic	0.75
1	201030560	G	A	0.537	0.54327	7.983	-1.7182	-1.804	2.35	0.9296	0.1407	1	0.3171	0.0333	0	3.53	1.51	-1.51	1.51	0	0	0.3002	0.002	VUS	Benign	0.83
1	201031098	C	T	2.382	0.359306	9.852	-1.0695	-1.511	-9.23	1.1353	0.6767	1	0.7375	0.069	0.0357	8.7	7.96	7.96	0	0	0	0.3076	0.018	VUS	Pathogenic	0.55
1	201031619	G	A	10.45	1.37738	7.439	-5.3774	-2.544	4.9	0.9296	0.1407	0	0.2789	0.2	0.1111	0	0	0	0	0	0	0.3147	0.025	VUS	Benign	0.64
1	201046098	G	T	9.59	1.17542	2.54	-0.0819	-0.391	2.37	1.2698	0.0635	1	0.5732	0.0294	0	6.38	2.36	2.36	-2.36	0	0	0.487	0.07	VUS	Pathogenic	0.5
1	201046150	G	A	8.295	1.03517	9.309	0.0096	0.066	-0.166	0.7904	0.3832	0	0.5732	0	0.0294	4.42	0.3	0.3	-0.3	0	0	0.4863	0.008	VUS	Benign	0.94
1	201047156	C	T	9.595	1.34453	3.074	0.0244	0.164	3.86	0.529	0.9419	0	0.5906	0.0435	0.0222	0	0	0	0	0	0	0.4725	0.056	VUS	Benign	0.9
1	201052315	C	T	9.343	1.26038	7.915	0.0133	0.091	3.62	0.529	0.9419	0	0.5932	0	0	0	0	0	0	0	0	0.4019	0	VUS	Benign	0.92
1	201057007	G	A	9.881	1.16559	9.159	1.0993	1.58	1.78	0.7904	0.3832	0	0.1429	0	0.0909	0	0	0	0	0	0	0.3377	0.005	VUS	Benign	0.86
1	201057049	A	G	10.13	1.19688	7.89	2.7119	2.17	1.33	1.0704	0.1407	1	0.1429	0	0	0	0	0	0	0	0	0.3371	0.015	VUS	Benign	0.9
1	201252845	G	T	17.85	1.91902	4.779	-0.0578	-0.299	1.87	1.1457	0.6939	1	0.7771	0	0.0213	2.89	2.92	2.92	0	0	0	0.0053	0.041	VUS	Benign	0.57
1	201285798	C	T	12.81	1.28563	6.336	-0.1159	-0.496	1.47	0.9138	0.1724	0	0.0929	0.0435	0	5.24	0.12	0.12	-0.12	0	0	0.3297	0.091	VUS	Benign	0.81
1	201286849	C	T	10.31	0.681488	5.439	-0.0722	-0.356	-3.32	0.4762	0.6243	1	0.5098	0	0.0294	3.89	7.75	7.75	0	0	0	0.3085	0.176	VUS	Benign	0.9
1	201286861	C	T	8.914	0.868559	4.142	-0.1132	-0.488	3.38	0.8952	0.5475	0	0.5098	0	0	0	0	0	0	0	0	0.3083	0.046	VUS	Benign	0.91
1	201286867	G	A	10.41	1.03361	0.248	-0.032	-0.176	2.31	0.4311	1.9401	0	0.5098	0.0571	0	0	0	0	0	0	0	0.3081	0.002	VUS	Benign	0.83
1	201287807	G	C	10.11	1.26854	4.635	-0.3413	-0.911	1.73	1.1737	1.1976	0	0.5268	0.0345	0	0	0	0	0	0	0	0.2891	0.006	VUS	Benign	0.87
1	201287825	C	T	7.837	0.437101	5.391	-0.2268	-0.736	-9.49	0.4762	0.6243	1	0.5268	0	0.0667	0	0	0	0	0	0	0.2888	0.132	VUS	Benign	0.9
1	201292194	C	T	8.148	0.956742	1.912	-0.1902	-0.668	2.2	0.8952	0.5475	1	0.1341	0.0909	0.0476	0	0	0	0	0	0	0.2005	0.055	VUS	Benign	0.77
1	201293622	C	T	11.26	1.45271	7.178	-0.0614	-0.314	3.49	0.7725	1.5988	0	0.2979	0	0	0	0	0	0	0	0	0.1716	0.007	VUS	Benign	0.89
1	201328377	C	T	10.81	1.55036	2.471	-0.0578	-0.299	1.44	0.8668	0.2664	0	0.3431	0.02	0.02	0	0	0	0	0	0	0.0129	0.148	VUS	Pathogenic	0.56
1	201333474	C	T	10.37	1.34961	7.744	0.2269	0.773	3.1	0.529	0.9419	0	1.0324	0.1333	0.0714	0	0	0	0	0	0	0.2857	0.068	VUS	Benign	0.89
1	201334319	G	A	14.64	0.924179	9.321	-0.1086	-0.474	1.57	1.0835	0.3251	0	0.6414	0	0	5.3	1.96	-1.96	1.96	1	0	0.3309	0.621	VUS	Pathogenic	0.71
1	201342344	C	T	22.8	1.59547	3.676	3.7196	2.381	4.76	0.8455	0.309	0	0.3889	0.125	0	0	0	0	0	0	0	0.2396	0.947	VUS	Pathogenic	0.71
1	202569501	G	A	16.61	1.53953	7.705	-0.4334	-1.021	-1.02	0.9296	0.1407	1	0.6201	0.05	0	5.45	0.37	0.37	-0.37	0	1	0.185	0.001	VUS	Benign	0.65
1	203186137	G	C	13.83	1.16158	4.98	-0.0578	-0.299	3.05	2.3713	1.1976	0	0.2801	0.0051	0.0101	0	0	0	0	0	0	0.068	0.239	VUS	Benign	0.61
1	203186257	A	G	13.23	0.791771	1.219	-0.0578	-0.299	1.86	1.1737	0.3832	0	0.2801	0.0051	0	0	0	0	0	0	0	0.0768	0.139	VUS	Benign	0.79
1	203186868	C	T	11.69	0.968685	4.573	-1.4883	-1.711	1.96	0.4311	1.9401	0	0.4401	0	0	8.82	0.75	-0.75	0.75	1	0	0.1216	0.57	VUS	Pathogenic	0.8
1	203188900	G	A	3.547	0.1483	0.573	0.1113	0.517	-6.26	0.4762	0.6243	0	0.1151	0	0	0	0	0	0	0	0	0.2705	0.032	VUS	Benign	0.98
1	203188927	C	T	9.258	1.26332	7.967	-0.5311	-1.122	4.15	0.4311	1.9401	0	0.1151	0.0263	0.0263	0	0	0	0	0	0	0.2725	0.023	VUS	Benign	0.58
1	203192319	C	T	0.048	-0.627707	4.33	-1.5907	-1.753	-9.25	0.912	0.4848	1	0.387	0	0	2.6	0.96	0	0.96	0	0	0.4791	0.078	VUS	Benign	0.95
1	203192737	C	T	0.465	-0.0243434	6.816	-2.4596	-2.032	-6.74	0.9026	0.5771	1	0.539	0.0541	0.0278	5.08	5.59	0	5.59	0	0	0.4484	0.052	VUS	Benign	0.9
1	204125411	G	A	9.516	0.376719	2.51	-0.3105	-0.868	-3.4	0.9296	0.1407	1	0.1887	0.0909	0	3.8	1.61	1.61	-1.61	0	0	0.1275	0.021	VUS	Benign	0.74
1	204129790	G	A	6.553	0.722295	4.596	-2.382	-2.009	-0.565	0.9288	0.1425	1	0.427	0	0	0	0	0	0	0	0	0.4923	0.02	VUS	Benign	0.87
1	205034390	G	A	21.7	1.44521	9.093	-2.43	-2.023	5.71	0.4679	1.3839	0	0.4044	0	0	5.46	5.52	0	5.52	1	1	0.367	0.9	VUS	Pathogenic	0.98
1	205042836	C	T	0.671	0.42576	-0.057	-0.0578	-0.299	-3.32	0.6545	0.6909	0	0.2003	0	0	4.81	7.76	7.76	0	0	0	0.1243	0.034	VUS	Benign	0.93
1	207930537	C	T	0.101	-0.442675	0.725	-0.8016	-1.345	-7.1	0.9296	0.1407	1	0.3738	0.0345	0	0	0	0	0	0	0	0.1185	0.014	VUS	Benign	0.86
1	209790779	G	A	9.022	0.474914	-0.116	-1.459	-1.698	-1.63	0.8952	0.5475	1	0.3457	0	0.0333	4.44	7.76	7.76	0	0	0	0.0703	0.317	VUS	Benign	0.71
1	209795936	C	T	17.44	1.32368	5.759	0.904	1.461	3.35	0.8455	0.309	0	0.5501	0.0312	0	0	0	0	0	0	0	0.2117	0.061	VUS	Benign	0.74
1	209796387	C	T	0.18	-0.433144	6.277	-0.7968	-1.341	-10.4	0.912	0.4848	1	0.2459	0	0.0444	4.57	7.96	7.96	4.66	0	0	0.2241	0.022	VUS	Benign	0.77
1	209797051	G	A	1.085	-0.052494	0.507	0.1511	0.619	-7.8	0.8952	0.5475	0	0.434	0	0.0208	0	0	0	0	0	0	0.2424	0.16	VUS	Benign	0.99
1	209800273	G	A	1.482	0.666329	-1.206	-0.9565	-1.446	-9.64	0.8952	0.5475	1	0.5221	0.037	0.037	3.08	1.03	-1.03	1.03	0	0	0.3308	0.071	VUS	Benign	0.98
1	209800800	C	T	21.3	2.00273	3.604	-0.1502	-0.581	5.23	0.8668	0.2664	0	0.4035	0	0.0256	2.24	8.75	0	8.75	0	0	0.3453	0.085	VUS	Pathogenic	0.74
1	209803206	C	T	8.048	0.778959	4.211	0.1505	0.618	-2.92	0.529	0.9419	0	0.6058	0.0323	0	0	0	0	0	0	0	0.4113	0.067	VUS	Benign	0.94
1	209803960	T	G	16	0.986652	-0.41	-0.2207	-0.726	2.59	1.2063	0.0635	0	0.626	0	0	3.85	0.22	0.22	-0.22	1	0	0.432	0.855	VUS	Pathogenic	0.76
1	209803976	G	A	13.85	0.715357	4.429	-0.2826	-0.827	-0.243	0.9296	0.1407	1	0.626	0.0357	0	0	0	0	0	0	0	0.4324	0.031	VUS	Benign	0.86
1	209804027	G	A	14.42	1.32675	1.281	-0.0801	-0.385	4.95	0.4762	0.6243	0	0.626	0.0357	0	0	0	0	0	0	0	0.4338	0.071	VUS	Benign	0.83
1	209804036	A	G	12.14	0.809342	5.483	-0.0874	-0.41	-4.53	1.0582	0.1163	0	0.626	0	0	4.2	0.42	0.42	-0.42	0	0	0.4341	0.001	VUS	Benign	0.92
1	209804045	G	A	0.393	-0.405711	1.631	-0.1067	-0.469	-9.89	1.062	0.5368	1	0.626	0.069	0.069	0	0	0	0	0	0	0.4343	0.02	VUS	Benign	0.98
1	209805937	G	A	0.82	0.0148252	1.555	-0.1035	-0.46	-3.76	0.985	0.4361	1	0.3067	0.0238	0	7.53	0.71	-0.71	0.71	0	0	0.4862	0.065	VUS	Benign	0.84
1	209805973	G	A	0.139	-0.412771	6.669	0.1514	0.62	-9.17	0.9138	0.1724	1	0.3067	0.0238	0.0238	0	0	0	0	0	0	0.4872	0.019	VUS	Benign	0.94
1	209811910	G	A	0.165	-0.422179	2.441	-0.1928	-0.673	-9.79	1.1245	0.185	1	0.3478	0.04	0	0	0	0	0	0	0	0.3499	0.005	VUS	Benign	1
1	211652468	G	A	14.54	1.08089	8.12	-0.0578	-0.299	2.41	1.0835	0.3251	0	0.3156	0.0023	0	0	0	0	0	0	0	0.1588	0.001	VUS	Benign	0.74
1	211652498	G	A	15.44	1.09543	5.069	-0.0578	-0.299	2.39	0.4762	0.6243	1	0.3156	0	0.0023	0	0	0	0	0	0	0.1606	0.185	VUS	Benign	0.53
1	211654590	G	A	0.063	-0.317567	3.964	-0.5952	-1.182	-9.71	0.985	0.4361	1	0.4535	0.0196	0.0196	4.97	1.85	-0.11	1.85	0	0	0.2883	0.065	VUS	Benign	0.93
1	211654623	C	T	10.73	1.145	3.42	0.7799	1.372	0.564	0.6561	0.5503	0	0.4535	0.0196	0	0	0	0	0	0	0	0.2903	0.127	VUS	Benign	0.79
1	213031836	C	T	10.61	1.77237	5.798	-0.0578	-0.299	3.03	1.1457	0.1506	1	0.7252	0.0049	0	0	0	0	0	0	0	0.0058	0.009	VUS	Benign	0.58
1	213031845	G	C	7.592	1.56104	1.355	-0.0578	-0.299	-2.76	1.2962	0.8445	1	0.7252	0.0194	0	0	0	0	0	0	0	0.006	0.028	VUS	Benign	0.7
1	213032061	G	A	11.64	1.56099	0.783	-0.0578	-0.299	1.15	0.8455	0.309	0	0.7252	0.0049	0.0049	0	0	0	0	0	0	0.0113	0.055	VUS	Pathogenic	0.51
1	213032295	G	A	22	-5.42563e-05	3.743	-0.0578	-0.299	3.64	0.4311	1.9401	0	0.7252	0	0	0	0	0	0	0	0	0.017	0.041	VUS	Pathogenic	0.71
1	213032328	G	C	22.1	0.0232845	1.827	-0.0578	-0.299	4.58	1.1737	1.1976	0	0.7252	0.0049	0	0	0	0	0	0	0	0.0178	0.034	VUS	Pathogenic	0.6
1	213037147	T	C	9.384	-0.193489	6.001	0.6175	1.243	-0.881	1.0582	0.1163	0	0	0	0.0435	2	0.72	0	0	0	0	0.135	0.081	VUS	Benign	0.95
1	213046117	C	T	6.713	0.918789	1.259	-0.1814	-0.649	0.619	0.9418	0.1163	0	0.1905	0	0	0	0	0	0	0	0.25	0.3531	0.058	VUS	Benign	0.9
1	213056747	G	A	9.595	-0.182137	0.765	-0.507	-1.098	2.1	1.1353	0.6767	1	0.6182	0	0	0	0	0	0	0	0	0.3883	0.002	VUS	Benign	0.91
1	213062595	A	G	10.82	1.3182	8.567	2.2537	2.046	0.8	0.7725	0.3114	0	0	0	0	4.23	0.64	-0.64	0.64	0	0	0.2459	0.014	VUS	Benign	0.92
1	215802369	G	A	12.34	0.553667	4.915	-0.1261	-0.523	-4.39	1.062	0.5368	1	0.4909	0.0208	0	0	0	0	0	0	0	0.0077	0.008	VUS	Benign	0.83
1	215802369	G	C	11.91	0.553667	4.915	-0.0553	-0.288	-4.39	0.4271	1.1717	1	0.4909	0.0208	0.06	0	0	0	0	0	0	0.0077	0.013	VUS	Benign	0.69
1	215820895	G	A	5.41	0.663746	9.214	-0.1333	-0.542	-1.94	1.1245	0.185	1	0.3152	0.0294	0	0	0	0	0	0	0	0.0308	0.042	VUS	Benign	0.94
1	215844374	G	A	0.33	0.366764	2.607	-0.0114	-0.047	-4.78	0.9418	0.1163	1	0.3932	0	0.0227	0	0	0	0	0	0	0.0601	0.083	VUS	Benign	0.91
1	215933109	G	C	9.542	1.45058	6.101	0.4401	1.068	3.26	0.4517	0.8445	1	0.3459	0.05	0.05	0	0	0	0	0	0	0.171	0.006	VUS	Benign	0.81
1	215940057	A	C	9.683	1.45072	6.44	3.1374	2.261	3.3	0.4517	0.6939	1	0.1444	0	0.0833	0	0	0	0	0	0	0.1797	0.309	VUS	Benign	0.77
1	215956168	A	G	3.411	0.518691	9.02	0.0265	0.177	-3.81	1.2962	0.1506	0	0.2095	0.069	0.069	0	0	0	0	0	0	0.1998	0.012	VUS	Benign	0.97
1	215956252	T	C	0.394	0.0514091	-0.086	0.2208	0.762	-6.21	0.4586	0.6767	1	0.2095	0	0.0357	3.95	8.18	8.18	0	0	0	0.1999	0.104	VUS	Benign	0.85
1	215960058	G	A	3.321	0.299198	0.961	-0.4846	-1.076	-4.65	1.062	0.5368	1	0.1857	0.027	0.027	0	0	0	0	0	0	0.2047	0.009	VUS	Benign	0.94
1	216019365	G	A	5.909	1.25624	4.669	-0.8909	-1.405	1.43	0.9296	0.1407	0	0.2112	0	0	0	0	0	0	0	0	0.2788	0.002	VUS	Benign	0.83
1	216040416	C	T	9.726	1.39191	1.081	0.0676	0.372	3.87	0.8455	0.309	0	0.7175	0.0741	0	2.84	0.56	0.56	-0.56	0	0	0.305	0.019	VUS	Benign	0.95
1	216061963	C	T	3.995	-0.0640499	2.878	-0.0389	-0.213	-9.18	1.1064	0.6547	1	0.1961	0.0297	0.0101	4.49	3.16	3.16	0	0	0	0.332	0.016	VUS	Benign	0.95
1	216061975	C	T	14.9	0.734676	6.618	-0.0212	-0.111	0.38	0.4311	1.9401	0	0.1961	0.0101	0	3.06	6.06	0	6.06	0	0	0.332	0.042	VUS	Benign	0.64
1	216073484	C	A	17.01	1.21789	1.954	-0.1993	-0.686	4.29	0.4762	0.7302	0	0.5766	0	0	3.58	8.5	0	8.5	0	0.3333	0.3464	0.34	VUS	Pathogenic	0.69
1	216108052	C	T	10.2	1.63464	5.168	-0.2827	-0.827	5.81	0.4311	1.9401	0	0.2564	0.0455	0.0455	0	0	0	0	0	0	0.3895	0.419	VUS	Pathogenic	0.52
1	216172268	T	C	0.05	-0.105353	-0.797	-0.0659	-0.332	-7	1.471	0.9419	0	0.3954	0	0.0588	7.54	8.18	8.18	0	0	0	0.4698	0.177	VUS	Benign	0.59
1	216221945	G	A	11.11	1.95492	7.808	-2.6223	-2.071	6.16	0.4611	0.0299	0	0	0.0714	0	0	0	0	0	0	1	0.4682	0.069	VUS	Benign	0.54
1	216246286	C	T	5.335	-0.129085	4.732	-1.4944	-1.714	-12	0.9026	0.5771	1	0.9969	0.0714	0.1333	0	0	0	0	0	0	0.4378	0.097	VUS	Benign	0.93
1	216246596	G	A	19.37	1.59465	1.833	0.7091	1.319	5.02	0.7249	0.2306	1	0.4288	0.0323	0	0	0	0	0	0	0	0.4374	0.032	VUS	Benign	0.61
1	216256831	G	A	13.76	0.477006	8.176	-1.3532	-1.652	-2.79	0.9288	0.1425	1	0.2481	0	0	2.27	0.3	0.3	0	0	0.3571	0.4246	0.014	VUS	Benign	0.94
1	216363578	T	C	0.086	-0.321719	0.103	-4.1965	-2.38	-6.25	1.471	0.9419	0	0.1559	0	0.0435	0	0	0	0	0	0	0.0653	0.043	VUS	Benign	0.69
1	216371667	C	T	9.853	0.209774	6.26	-0.1166	-0.497	-11.1	1.1353	0.6767	1	0.2604	0	0.0256	0	0	0	0	0	0	0.0977	0.018	VUS	Benign	0.92
1	216371877	T	C	11.47	0.531771	0.253	-0.3071	-0.864	1.41	1.1332	0.2664	0	0.2604	0	0.0256	0	0	0	0	0	0	0.0986	0.087	VUS	Benign	0.62
1	216373291	G	A	15.45	1.16347	1.227	-0.0113	-0.047	1.61	0.9296	0.1407	0	0.2046	0.0154	0	5.25	1.09	1.09	-1.09	0	0	0.1042	0.002	VUS	Benign	0.51
1	216373438	G	A	9.92	0.60752	0.89	-0.0031	0.007	-0.0148	0.9296	0.1407	0	0.2046	0.0154	0.0154	0	0	0	0	0	0	0.1048	0.001	VUS	Benign	0.84
1	216380754	C	T	16.85	1.4636	8.616	-3.404	-2.238	3.48	1.1064	0.6547	1	0.1325	0	0.0357	2.39	0.93	0.93	0	0	0	0.1342	0.008	VUS	Benign	0.54
1	216405453	G	A	5.323	0.593726	0.61	0.2664	0.84	0.12	1.062	0.5368	0	0.102	0	0	0	0	0	0	0	0	0.2332	0.034	VUS	Benign	0.98
1	216424273	G	A	10.27	1.46609	5.444	-0.1947	-0.677	4.33	0.6545	0.6909	0	0.1933	0	0	8.94	7.75	7.75	-1.39	0	0	0.3086	0.759	VUS	Pathogenic	0.95
1	216496827	G	A	10.68	1.37664	5.125	1.5431	1.798	4.38	0.985	0.4361	0	0.5511	0.0333	0.0645	0	0	0	0	0	0	0.4005	0.005	VUS	Benign	0.76
1	216496989	A	T	11.08	1.11784	8.8	-1.1862	-1.573	1.61	1.1064	0.0393	0	0.5511	0.0333	0.0333	2.38	8.37	8.37	0	0	0	0.3999	0.216	VUS	Benign	0.73
1	216500989	C	T	8.887	0.856133	6.957	-0.2401	-0.759	3.66	0.8455	0.309	0	0.8533	0.125	0	0	0	0	0	0	1	0.3838	0.016	VUS	Benign	0.8
1	216595553	G	A	6.495	0.492054	4.62	-0.6746	-1.248	-5.53	0.9418	0.1163	1	0.3583	0	0	0	0	0	0	0	0	0.0048	0	VUS	Pathogenic	0.51
1	218520097	G	T	22.4	1.92478	1.029	-0.0578	-0.299	5.91	1.062	0.6349	1	0.772	0	0.0074	3.4	1.64	1.64	0	0	0	0.0143	0.123	VUS	Pathogenic	0.75
1	218609475	G	A	0.745	-0.187061	7.598	-0.2531	-0.781	-12.3	0.912	0.4848	1	0.4149	0	0.0357	7.3	7.96	7.96	2.8	0	0	0.0855	0.035	VUS	Benign	0.53
1	218610781	C	T	8.626	0.860586	9.343	-0.1141	-0.49	-2.76	1.062	0.5368	0	0.359	0	0	0	0	0	0	0	0	0.0723	0	VUS	Benign	0.87
1	218610805	G	A	0.271	-0.6279	8.042	-0.1741	-0.634	-11.8	1.1064	0.6547	1	0.359	0	0	0	0	0	0	0	0	0.0721	0.004	VUS	Benign	0.9
1	220088800	C	T	0.008	-0.582209	6.038	-0.0578	-0.299	-12.3	1.1353	0.6767	1	0.2522	0	0	0	0	0	0	0	0	0.083	0.024	VUS	Benign	0.97
1	220088977	G	A	0.09	0.0221096	2.924	-0.0578	-0.299	-9.77	0.8385	0.3231	1	0.2522	0	0	0	0	0	0	0	0	0.0952	0.092	VUS	Benign	0.93
1	220089181	G	A	10.02	1.5409	1.927	-0.0578	-0.299	5.21	0.9296	0.1407	0	0.2522	0.0152	0	0	0	0	0	0	0.0101	0.1094	0.45	VUS	Benign	0.59
1	220101267	G	C	8.548	0.105528	-1.006	-0.0578	-0.299	0.307	1	0.3455	1	0.9487	0.0065	0.0129	3.27	0.67	-0.67	0.67	0	0	0.0504	0.198	VUS	Benign	0.88
1	220276789	G	A	10.31	0.65113	5.346	-2.0188	-1.907	-0.0493	0.8668	0.2664	0	0.4218	0.0625	0	7.53	8.18	-1.3	8.18	1	0	0.1732	0.078	VUS	Benign	0.55
1	220326692	G	A	3	0.800071	1.303	-0.9754	-1.457	2.64	0.7249	0.2306	0	0	0	0	2.7	0.88	0.88	0	0	0	0.0409	0.085	VUS	Pathogenic	0.5
1	220330642	G	A	1.473	0.0460656	2.698	-2.0251	-1.909	-11.2	0.985	0.4361	1	0.2133	0.0303	0	3.65	0.25	-0.25	0.25	0	0	0.0727	0.039	VUS	Benign	0.61
1	220345270	A	C	9.637	0.658545	4.451	0.0639	0.357	-2.96	0.3255	0.799	1	0.3941	0.0333	0	6.06	1.84	-1.84	1.84	0	0	0.1905	0.015	VUS	Benign	0.91
1	220345354	G	C	10.16	1.29639	8.902	0.0601	0.342	0.427	0.3255	0.984	1	0.3941	0.0645	0	3.21	1.78	-0.18	1.78	0	0	0.1912	0.088	VUS	Benign	0.88
1	220359027	G	T	11.66	1.55083	7.89	-0.2299	-0.742	3.87	0.5079	0.9007	0	0.3346	0.1818	0	0	0	0	0	0	0	0.3013	0.052	VUS	Benign	0.58
1	220364478	T	C	7.366	0.308891	7.187	-0.0439	-0.237	-11.2	1	0	0	0.3977	0	0	0	0	0	0	0	0	0.3452	0.027	VUS	Benign	0.95
1	220384149	G	A	21.2	0.167519	7.013	0.2675	0.842	4.31	0.8873	0.2255	0	0.4064	0.1111	0	0	0	0	0	0	0	0.4964	0.195	VUS	Pathogenic	0.55
1	220406141	A	T	13.54	1.06612	3.638	-0.3798	-0.959	0.217	1.1064	0.0393	0	0	0	0	9.09	1.57	1.57	-1.57	1	0	0.3194	0.459	VUS	Pathogenic	0.75
1	225592203	C	T	10.31	-0.26889	7.399	-1.0976	-1.527	-0.261	1.1353	0.6767	1	0.4556	0.0556	0.1053	6.81	7.96	7.96	0	0	0	0.1096	0.076	VUS	Benign	0.64
1	225594525	A	G	9.3	0.610489	0.904	0.0142	0.097	-4.82	2.3713	1.5988	0	0.3924	0	0.0667	0	0	0	0	0	0	0.1946	0.132	VUS	Benign	0.96
1	225605733	G	A	16.33	1.41496	4.907	-0.7341	-1.297	4.62	0.7725	1.5988	0	0	0.125	0	3.47	0.57	-0.57	0.57	0	0	0.3957	0.035	VUS	Benign	0.54
1	225607471	A	G	1.603	0.585504	2.393	1.4373	1.751	-0.441	1.1127	0.2255	0	0.2947	0	0	0	0	0	0	0	0	0.3321	0.077	VUS	Benign	0.8
1	225611688	G	A	4.155	0.318961	3.077	-2.1473	-1.946	-11	0.8385	0.3231	1	0.467	0.0769	0.0769	0	0	0	0	0	0	0.1779	0.022	VUS	Benign	0.92
1	225611757	G	A	7.09	0.288907	3.148	-2.3221	-1.993	-8.33	1.062	0.5368	1	0.467	0	0.0769	0	0	0	0	0	0	0.1754	0.086	VUS	Benign	0.93
1	226125432	A	G	16.46	1.10634	5.365	-0.0578	-0.299	-2.87	1.4086	0.3251	1	0.3044	0.0053	0.0053	5.03	0.41	-0.41	0.41	0	0	0.2366	0.061	VUS	Benign	0.67
1	227071486	C	G	9.394	1.19733	1.529	-0.1054	-0.465	2	1	0.3455	0	0.6317	0	0.0263	0	0	0	0	0	0	0.4826	0.053	VUS	Benign	0.85
1	227071600	C	T	10.06	1.50605	6.031	0.0925	0.46	4.57	0.8873	0.2255	0	0.6317	0.0976	0	6.86	0.19	-0.19	0.19	0	0	0.4782	0.124	VUS	Benign	0.76
1	227076653	C	G	11.14	1.31509	6.192	0.0231	0.156	3.02	0.4271	1.1717	1	0.2656	0	0.0541	3.75	0.63	-0.28	0.63	0	0	0.2802	0.363	VUS	Benign	0.72
1	227081712	C	T	8.231	0.304746	7.709	-0.7462	-1.306	-2.09	0.6545	0.6909	1	0.587	0	0	0	0	0	0	0	0	0.0819	0.16	VUS	Benign	0.67
1	227153111	G	A	16.91	1.55313	8.225	-9.1248	-2.862	4.99	1.1353	0.6767	1	0.4694	0.0123	0	10.25	4.59	-4.59	4.59	1	0	0.4681	0.949	VUS	Pathogenic	1
1	227165181	G	A	11.29	1.62872	7.113	-1.4456	-1.692	4.72	0.4311	1.9401	0	0.5388	0	0.1	0	0	0	0	0	0	0.213	0.275	VUS	Benign	0.61
1	227169795	G	A	7.417	0.907855	0.458	-0.2659	-0.802	-0.594	1.1353	0.6767	1	0.6578	0.05	0.0952	3.96	1.34	-1.34	1.34	0	0	0.1155	0.206	VUS	Benign	0.8
1	227169816	G	A	2.837	0.278009	9.725	-0.7028	-1.272	-8.92	0.912	0.4848	1	0.6578	0	0	3.64	7.26	0	7.26	0	0	0.1151	0.037	VUS	Benign	0.87
1	227173026	C	T	0.145	-0.136699	9.865	-1.1606	-1.56	-11.2	0.985	0.4361	1	0.7143	0.1	0	0	0	0	0	0	0	0.0469	0.017	VUS	Benign	0.65
1	227174192	G	A	16.59	1.48327	9.82	-0.0578	-0.299	1.92	0.4311	1.9401	0	0.3821	0	0	5.64	7.95	7.95	0	0	0.0385	0.0223	0.159	VUS	Pathogenic	0.63
1	227174207	C	A	16.45	1.57216	3.202	-0.0578	-0.299	4.95	0.912	0.6869	0	0.3821	0.0066	0	0	0	0	0	0	0	0.0219	0.3	VUS	Pathogenic	0.79
1	227174393	C	T	15.54	1.10829	2.704	-0.0578	-0.299	-3.73	0.9288	0.1425	1	0.3821	0	0.0132	0	0	0	0	0	0	0.018	0.082	VUS	Benign	0.54
1	228362887	C	T	12.78	1.51686	5.773	-0.0578	-0.299	3.66	1.062	0.5368	0	0.2319	0	0.0009	0	0	0	0	0	0	0.4277	0.015	VUS	Benign	0.76
1	229567279	G	A	9.783	0.414816	9.545	-0.0578	-0.299	-3.56	1.062	0.5368	1	0.9634	0.0169	0	0	0	0	0	0	0	0.0999	0.014	VUS	Benign	0.97
1	229567492	C	T	13.72	1.6083	9.086	-0.2462	-0.769	3.03	0.4311	1.9401	0	0.7697	0.0357	0	0	0	0	0	0	0	0.175	0.041	VUS	Benign	0.72
1	229567591	G	A	11.24	1.11434	9.086	-0.0947	-0.433	0.137	1.0835	0.3251	1	0.7697	0	0	0	0	0	0	0	0	0.2096	0.011	VUS	Benign	0.92
1	229568084	C	T	8.745	0.137574	9.521	-0.6609	-1.238	-9.16	0.912	0.4848	1	1.0552	0.0323	0.0323	4.7	7.96	7.96	0	0	0	0.3832	0.082	VUS	Benign	0.83
1	229568304	G	A	15.51	1.28215	9.605	0.0021	0.019	2.51	0.985	0.4361	1	0.7281	0	0	10.9	0.8	-0.8	0.8	1	0	0.4607	0.256	VUS	Pathogenic	0.61
1	229568511	A	G	11.85	1.22645	7.864	0.0227	0.153	-1.52	1.0704	0.1407	1	0.7281	0	0.0172	0	0	0	0	0	0	0.4666	0.163	VUS	Benign	0.92
1	229568589	C	T	12.96	1.47579	9.143	-0.018	-0.091	2.62	0.4679	1.3839	0	0.7281	0	0	2.01	3.14	3.14	0	0	0	0.4394	0.136	VUS	Benign	0.81
1	229568755	G	A	13.44	1.39119	7.29	-1.2693	-1.613	3.45	1.0835	0.3251	1	1.0493	0.0303	0	0	0	0	0	0	0	0.3807	0.009	VUS	Benign	0.83
1	230841852	G	A	13.7	0.895023	3.44	0.0239	0.161	2.11	0.6545	0.6909	0	0.1855	0	0.025	2.81	1.32	1.32	0	0	0	0.2969	0.133	VUS	Benign	0.74
1	230841912	G	A	13.59	0.794552	0.272	0.0203	0.137	2.08	1.1457	0.1506	0	0.1855	0.025	0	0	0	0	0	0	0	0.3018	0.036	VUS	Benign	0.91
1	230845754	G	A	2.975	0.0200547	2.569	-0.0453	-0.244	-7.42	0.8873	0.2255	1	0.2723	0.0062	0	5.14	0.17	0.17	-0.17	0	0	0.3797	0	VUS	Benign	0.95
1	230846270	C	T	5.678	0.260653	3.227	-0.05	-0.265	2.16	0.4311	1.9401	0	0.2723	0	0	0	0	0	0	0	0	0.337	0.121	VUS	Benign	0.86
1	231377181	C	T	9.735	1.51411	0.414	-0.0578	-0.299	1.42	0.8952	0.5475	1	0.8517	0.0204	0.0204	0	0	0	0	0	0	0.0071	0.154	VUS	Benign	0.57
1	231401785	A	G	11.24	1.03649	7.697	0.1651	0.651	-2.88	0.4517	0.6547	1	0	0	0.0714	0	0	0	0	0	0	0.3245	0.169	VUS	Benign	0.94
1	231402142	C	T	11.52	1.45549	1.609	-0.3561	-0.93	3.44	0.9418	0.1163	0	0.3032	0	0	6.09	0.65	0.65	-0.65	0	0.6667	0.3148	0.002	VUS	Benign	0.59
1	231406532	G	A	7.445	0.940875	0.861	-0.4062	-0.991	3.82	1.1064	0.6547	1	0.3383	0.0606	0.0882	0	0	0	0	0	0	0.1955	0.233	VUS	Benign	0.71
1	231406712	A	G	0.279	-0.177725	-0.474	0.4474	1.077	-4.23	0.4271	0.4848	1	0.3383	0	0	3.27	0.97	0.97	-0.97	0	0	0.1906	0.004	VUS	Benign	0.95
1	231409745	G	A	3.512	0.316929	4.336	1.3733	1.72	-3.79	0.8455	0.309	0	0.2166	0.1429	0	0	0	0	0	0	0	0.1081	0.006	VUS	Benign	0.78
1	231410975	C	T	13.28	1.54912	2.619	-0.0838	-0.397	4.88	0.9138	0.1724	0	0.2288	0.0833	0.0833	7.4	7.75	7.75	4.31	0	0	0.0747	0.484	VUS	Pathogenic	0.87
1	231411197	C	T	8.792	1.15064	4.496	-0.1779	-0.642	1.79	0.9418	0.1163	1	0.4821	0	0	0	0	0	0	0	0.3333	0.0686	0.008	VUS	Pathogenic	0.51
1	231509762	T	A	10.76	0.97846	9.873	0.6901	1.304	-1.9	0.985	0.1504	0	0.6818	0.1429	0.0769	0	0	0	0	0	0	0.1675	0.029	VUS	Benign	0.82
1	231557113	G	A	8.199	1.21659	0.708	-0.0578	-0.299	-2.03	0.8952	0.5475	0	0.9118	0	0.0035	0	0	0	0	0	0	0.06	0.069	VUS	Benign	0.72
1	231557203	G	A	9.965	1.26794	1.048	-0.0578	-0.299	0.108	1.1457	0.1506	1	0.9118	0	0	0	0	0	0	0	0	0.0585	0.022	VUS	Benign	0.78
1	231557230	G	A	8.418	1.02767	0.44	-0.0578	-0.299	-4.03	0.6545	0.6909	0	0.9118	0	0.0035	2.32	0.48	0	0.48	0	0	0.0581	0.165	VUS	Benign	0.74
1	235594044	C	T	0.135	-0.0771675	0.735	-2.4018	-2.015	-8.89	1.1245	0.185	1	0.7895	0	0	6.11	0.42	0.42	-0.42	0	0	0.2238	0.006	VUS	Benign	0.89
1	235594074	A	C	9.426	0.435782	0.329	0.808	1.392	-4.04	0.9555	0.4876	0	0.7895	0	0.0833	6.89	1.91	1.91	-1.91	0	0	0.2234	0.01	VUS	Benign	0.77
1	235597536	G	A	0.295	-0.121328	1.751	-0.5359	-1.127	-11.7	0.912	0.4848	1	0.7048	0.0833	0.1538	5.38	7.95	7.95	6.43	0	0	0.1809	0.012	VUS	Benign	0.87
1	235597566	T	G	0.019	-0.471935	-0.124	0.1529	0.624	-11.4	2.3713	1.5808	0	0.7048	0.0833	0	0	0	0	0	0	0	0.1806	0.001	VUS	Benign	0.96
1	235599130	C	T	16.32	1.46669	5.212	-3.1802	-2.194	5.73	0.7725	1.5988	0	0	0.0833	0	0	0	0	0	0	0	0.1614	0.104	VUS	Pathogenic	0.65
1	235599869	G	A	0.008	-0.907908	1.122	-0.2042	-0.695	-9.71	1.1353	0.6767	1	0.6771	0.25	0	0	0	0	0	0	0	0.1523	0.003	VUS	Benign	0.8
1	235600654	G	A	12.81	0.943098	0.787	0.2598	0.829	2.39	0.8455	0.309	0	0.7422	0	0	2.78	5.2	5.2	0	0	0	0.1426	0.003	VUS	Benign	0.75
1	235600723	A	G	0.012	-0.604464	0.707	-2.2905	-1.984	-9.13	1.1545	0.309	0	0.7422	0	0	0	0	0	0	0	0	0.1418	0.106	VUS	Benign	0.91
1	235602092	C	T	0.091	-0.0978031	3.376	-0.4901	-1.082	-7.82	1.1457	0.1506	1	0.5066	0	0.0909	0	0	0	0	0	0	0.125	0.09	VUS	Benign	0.92
1	235602230	C	G	1.342	0.704802	3.541	0.5663	1.198	-0.0082	2.3713	1.1976	0	0.5066	0.0909	0.0476	0	0	0	0	0	0	0.1233	0.111	VUS	Benign	0.95
1	235827884	G	A	2.574	0.836938	8.042	-0.0159	-0.078	-4.08	0.9418	0.1163	1	0.5826	0	0.037	5.43	1.98	1.98	-1.98	0	0	0.0172	0.02	VUS	Benign	0.84
1	235850342	A	G	9.651	1.29258	5.243	1.0771	1.566	0.0929	1.4211	0.4361	0	0.3311	0	0.0714	6.78	0.14	0.14	-0.14	0	0	0.1263	0.021	VUS	Benign	0.82
1	235866080	C	T	8.607	1.2782	7.697	-0.2532	-0.781	0.679	0.8455	0.309	0	0.4131	0	0	0	0	0	0	0	0	0.2027	0.008	VUS	Benign	0.77
1	235872565	G	A	6.337	1.14301	7.641	0.0024	0.02	-2.85	0.8385	0.3231	1	0.8283	0.037	0	0	0	0	0	0	0	0.2342	0.03	VUS	Benign	0.86
1	235896862	T	C	16.14	1.02331	6.303	-0.7516	-1.31	0.755	1.1332	0.2664	0	0.1286	0	0	7.24	6.99	6.99	0	0	0	0.3522	0.082	VUS	Pathogenic	0.65
1	235907279	A	G	22.4	1.69275	2.941	0.0335	0.217	5.46	1.4086	0.3251	0	0.2387	0	0	10.44	1.9	1.9	-1.9	1	0	0.4029	0.879	VUS	Pathogenic	0.9
1	235909772	T	C	9.713	-0.325807	7.529	0.2648	0.837	-1.35	0.3255	0.5771	1	0.6234	0.0333	0	0	0	0	0	0	0	0.415	0.028	VUS	Benign	0.93
1	235915465	G	A	1.297	-0.633813	7.215	0.2985	0.889	1.56	1.1457	0.1506	0	0	0.0952	0.05	0	0	0	0	0	0	0.4426	0.014	VUS	Benign	0.94
1	235922409	T	C	9.569	0.913136	8.424	0.1012	0.487	-3.19	2.3713	1.9401	0	0.3512	0	0	9.02	2.48	2.48	-2.48	0	0	0.4764	0.001	VUS	Benign	0.54
1	235922862	G	A	0.589	0.128137	-0.22	-0.1734	-0.633	-6.45	1.062	0.5368	1	0.3512	0.0118	0	0	0	0	0	0	0	0.4786	0.004	VUS	Benign	1
1	235964276	C	T	10.13	1.24585	7	-0.0399	-0.217	0.215	0.4611	0.3114	0	0.1342	0.0435	0	5.26	0.72	-0.72	0.72	0	0	0.3202	0.028	VUS	Benign	0.76
1	235969406	T	C	6.065	0.389118	0.986	-0.0431	-0.233	-3.01	1	0	0	0.3007	0	0	0	0	0	0	0	0	0.2953	0	VUS	Benign	0.92
1	235969490	A	G	6.049	0.890334	1.952	0.0257	0.172	-2.04	1.1127	0.2255	0	0.3007	0.0092	0	0	0	0	0	0	0	0.2949	0.003	VUS	Benign	0.94
1	235969712	G	A	0.421	0.20583	7.627	-0.0188	-0.096	-4.67	0.9138	0.1724	1	0.3007	0	0	9.73	2.08	-2.08	2.08	0	0.0323	0.2938	0.112	VUS	Benign	0.62
1	235969736	T	C	0.417	-0.406082	9.111	0.0046	0.032	-10.4	2.3713	1.9401	0	0.3007	0	0	0	0	0	0	0	0	0.2937	0.057	VUS	Benign	0.95
1	235969919	A	G	8.617	0.762178	1.468	0.0171	0.117	1.5	1.4086	0.3251	1	0.3007	0	0	0	0	0	0	0	0	0.2928	0.024	VUS	Benign	0.99
1	235972270	G	A	10.25	1.42725	0.8	-0.0109	-0.044	4.68	0.9418	0.1163	0	0.292	0	0	0	0	0	0	0	0.0164	0.2814	0.032	VUS	Benign	0.84
1	235972393	C	T	0.075	-0.229882	2.542	0.0195	0.132	-10.8	0.9026	0.5771	1	0.292	0.0039	0.0078	0	0	0	0	0	0	0.2808	0.053	VUS	Benign	0.97
1	235972396	T	C	0.007	-0.586294	8.73	-0.0068	-0.016	-11.2	2.3713	1.9401	0	0.292	0.0039	0.0039	0	0	0	0	0	0	0.2808	0.131	VUS	Benign	0.95
1	235972624	T	C	10.49	0.785369	5.772	0.003	0.023	-4.87	1.2698	0.0212	0	0.292	0	0	0	0	0	0	0	0	0.2797	0	VUS	Benign	0.96
1	235976310	G	A	9.275	1.0967	1.283	-0.3855	-0.966	1.65	0.7725	1.5988	0	0	0.125	0	7.13	1.6	-1.6	1.6	0	0	0.2618	0.084	VUS	Pathogenic	0.54
1	235976358	A	G	8.823	1.02758	1.03	-0.0483	-0.257	-1.95	2.3713	1.5988	0	0	0	0.0667	0	0	0	0	0	0	0.2615	0.087	VUS	Benign	0.94
1	236645901	C	T	7.602	0.251535	4.987	-0.0578	-0.299	-10.9	0.9296	0.1407	1	0.3405	0.0029	0.0057	0	0	0	0	0	0	0.0233	0.054	VUS	Benign	0.83
1	236883418	C	T	10.32	1.14688	8.882	-1.3054	-1.63	4.9	0.6545	0.6909	0	0.7768	0	0	6.05	7.76	7.76	0	0	0	0.4324	0.298	VUS	Pathogenic	0.53
1	236899008	G	A	12.77	1.53049	9.818	-3.6218	-2.278	3.23	0.912	0.4848	1	1.2741	0	0.0588	8.85	7.95	7.95	0	0	0	0.3672	0.371	VUS	Pathogenic	0.76
1	236899011	C	T	11.84	1.30725	9.818	-2.6245	-2.071	0.205	0.6545	0.6909	1	1.2741	0	0.0588	6.49	7.75	7.75	0	0	0	0.3671	0.364	VUS	Benign	0.55
1	236902832	G	A	21.5	1.57652	9.824	-3.4944	-2.256	4.4	0.9026	0.5771	1	0.6691	0	0	11.11	3.43	-3.43	3.43	1	0	0.318	0.959	VUS	Pathogenic	1
1	236920872	G	A	0.973	-0.127693	9.311	-2.3494	-2	-11.5	0.912	0.4848	1	0.3876	0.0455	0	0	0	0	0	0	0	0.086	0.008	VUS	Benign	0.62
1	236995318	G	A	11.29	1.40769	7.288	0.024	0.161	2.22	0.8455	0.309	0	0.3669	0	0	0	0	0	0	0	0	0.338	0.02	VUS	Benign	0.91
1	237037121	T	C	10.98	1.17451	8.794	-0.0511	-0.27	1.52	1.5988	0.5368	1	0	0	0	0	0	0	0	0	0	0.2775	0.12	VUS	Benign	0.93
1	237048430	C	T	12.11	1.72308	7.342	-0.2323	-0.746	4.97	0.7725	1.5988	0	0	0.1176	0	0	0	0	0	0	0	0.1734	0.133	VUS	Pathogenic	0.58
1	237550605	T	C	8.869	0.713996	4.888	0.1223	0.547	-2.35	0.4311	0.0299	0	0.4762	0	0.0455	0	0	0	0	0	0	0.4356	0.06	VUS	Benign	0.9
1	237580412	G	A	0.396	-0.111137	3.974	-4.3763	-2.407	-12	1.1353	0.6767	1	0.7143	0.1111	0.2	0	0	0	0	0	0	0.4733	0.005	VUS	Benign	0.93
1	237604720	C	T	11.83	1.52664	1.969	-0.989	-1.465	4.41	0.6545	0.6909	0	0.625	0	0	4.47	7.76	7.76	0.27	0	0	0.496	0.336	VUS	Benign	0.51
1	237617842	C	T	12.2	1.7511	7.992	0.0371	0.236	5.62	0.7725	1.5988	0	0.4457	0.0667	0	0	0	0	0	0	0	0.4794	0.061	VUS	Benign	0.78
1	237732498	C	T	4.869	0.504428	9.809	-0.175	-0.636	-6.39	0.6545	0.6909	1	0.5503	0.0417	0.0417	5.99	7.75	7.75	-1.05	0	0	0.3346	0.365	VUS	Benign	0.71
1	237774130	G	A	0.416	-0.200014	2.933	-0.517	-1.108	-10.5	1.1064	0.6547	1	0.6202	0.0238	0.0465	7.31	1.42	-1.42	1.42	0	0	0.282	0.005	VUS	Benign	0.81
1	237777648	T	G	2.76	0.235799	4.094	0.0903	0.453	-10.3	0.4517	0.6939	1	0.2979	0	0.0083	0	0	0	0	0	0	0.2776	0.014	VUS	Benign	0.98
1	237777834	C	T	1.014	0.587033	2.195	-0.0083	-0.025	1.6	0.6545	0.6909	0	0.2979	0	0	0	0	0	0	0	0	0.2773	0.077	VUS	Benign	0.96
1	237778140	G	A	9.138	1.37717	7.775	-0.0031	0.007	3.71	0.4611	0.3114	0	0.2979	0	0	0	0	0	0	0	0	0.2769	0.003	VUS	Benign	0.95
1	237791156	G	A	10.44	1.58528	5	0.0277	0.183	5.17	0.8455	0.309	0	0.4533	0	0	3.22	0.89	0.89	-0.89	0	0	0.2605	0.055	VUS	Benign	0.85
1	237804236	G	T	9.616	1.38982	7.403	-0.0941	-0.431	2.68	0.6545	0.3455	0	0.4569	0	0.05	4.85	7.64	7.64	0	0	1	0.244	0.321	VUS	Benign	0.67
1	237811775	G	A	9.021	1.17468	4.783	-0.0653	-0.33	0.0178	0.912	0.4848	1	0.3632	0.0333	0.0645	5.33	7.95	7.95	4.09	0	0	0.2344	0.143	VUS	Benign	0.7
1	237813263	T	C	10.05	1.036	7.775	-0.0042	0.001	0.207	1.2962	0.1506	0	0.3387	0	0	7.19	0.54	0.54	-0.54	0	0	0.2326	0.011	VUS	Benign	0.88
1	237824188	C	A	6.421	0.702361	4.413	-0.8115	-1.352	-0.477	1.2698	0.0635	1	0.7041	0.0526	0	0	0	0	0	0	0	0.2187	0.222	VUS	Benign	0.89
1	237829883	C	T	6.804	0.83021	0.298	-1.2231	-1.59	-0.823	0.9296	0.1407	0	0.391	0	0	0	0	0	0	0	0	0.2115	0.024	VUS	Benign	0.96
1	237872183	A	G	10.08	1.47446	6.68	-0.0103	-0.039	3.39	1.1332	0.2664	0	0.2347	0	0	4.51	8	8	0	0	0	0.1581	0.1	VUS	Benign	0.75
1	237872315	C	A	0.013	-0.206448	6.042	0.0901	0.453	-11	0.4311	0.7425	0	0.2347	0	0.0238	2.3	2.18	0	2.18	0	0	0.1579	0.044	VUS	Benign	0.94
1	237872381	A	G	11.37	1.59454	7.999	-0.0723	-0.357	5.51	1.2698	0.0212	0	0.2347	0	0	8.56	8.18	8.18	-1.56	0	0	0.1578	0.333	VUS	Pathogenic	0.78
1	237872867	T	C	1.688	0.662578	9.694	-0.3378	-0.906	-4.62	1.1615	0.3231	0	0.3385	0	0	9.3	1.47	1.47	-1.47	1	0	0.1572	0.706	VUS	Pathogenic	0.64
1	237886559	A	G	5.272	0.822267	3.716	0.1884	0.7	-6.11	1.1545	0.309	0	0.1893	0	0	10.03	2.94	-2.94	2.94	0	0	0.1399	0.03	VUS	Benign	0.66
1	237919650	G	A	0.041	-0.148614	7.947	-0.3083	-0.865	-11.2	0.912	0.4848	1	0.8013	0	0.0714	4.17	7.95	7.95	0	0	0	0.0981	0.008	VUS	Benign	0.74
1	237924255	T	C	4.265	0.806316	9.541	1.2697	1.671	-4.94	1.4427	0.5475	1	0.2803	0	0	8.57	0.97	0.97	-0.97	1	0	0.0923	0.113	VUS	Benign	0.72
1	237947327	C	T	0.847	0.107521	7.999	0.0087	0.059	-10.8	0.7904	0.3832	0	0.7146	0	0	0	0	0	0	0	0.0625	0.0631	0	VUS	Benign	0.87
1	237947345	C	T	0.59	0.324179	9.818	-0.0233	-0.125	-9.34	0.9418	0.1163	1	0.7146	0.0054	0.0054	2.18	1.04	1.04	0	0	0	0.0631	0.004	VUS	Benign	0.95
1	237947501	C	T	4.22	0.660345	7.778	-0.0126	-0.055	-7.84	1.1457	0.1506	0	0.7146	0	0	0	0	0	0	0	0	0.0629	0.002	VUS	Benign	0.97
1	237947552	C	T	0.005	-0.68359	9.818	0.013	0.089	-11.1	0.6545	0.6909	1	0.7146	0.0054	0.0054	0	0	0	0	0	0	0.0629	0.188	VUS	Benign	0.87
1	237947591	C	T	7.992	1.04616	9.818	-0.0156	-0.076	-0.965	0.9138	0.1724	1	0.7146	0.0054	0.0108	2.91	7.76	7.76	0	0	0	0.0628	0.205	VUS	Benign	0.82
1	237954734	T	C	8.517	1.46328	4.218	0.5126	1.145	4.8	1.1127	0.2255	0	0.9305	0	0	0	0	0	0	0	0	0.0538	0.014	VUS	Benign	0.73
1	240421247	T	C	14.17	1.41812	7.857	0.0527	0.31	4.29	0.9555	0.2306	1	0	0	0	8.63	0.34	0.34	-0.34	1	0	0.4332	0.108	VUS	Benign	0.58
1	241661218	G	C	11.08	1.47005	9.368	-0.0578	-0.299	2.63	0.4586	0.9624	1	0.2915	0	0.0222	0	0	0	0	0	0	0.0162	0.345	VUS	Benign	0.59
1	241667415	C	T	11.53	1.51294	8.726	-0.4784	-1.07	3.79	0.4611	0.3114	0	0.3499	0.0741	0	7.11	7.96	7.96	0.56	0	0	0.2951	0.146	VUS	Pathogenic	0.63
1	241675405	C	T	13.02	1.60472	6.67	-0.345	-0.916	5.24	0.4679	1.3839	0	0.3084	0.0588	0	7.31	7.95	7.95	6.57	0	0	0.3455	0.531	VUS	Pathogenic	0.86
1	241682933	G	A	9.204	1.52687	0.493	-0.0578	-0.299	-1.69	0.6545	0.6909	1	1.0617	0	0	3.64	7.76	7.76	0	0	0	0.0068	0.198	VUS	Benign	0.62
1	243437886	C	T	0.23	0.20039	3.191	-3.8098	-2.315	-2.52	0.8385	0.3231	1	0.2591	0.0588	0.0588	0	0	0	0	0	0.2	0.0761	0.082	VUS	Benign	0.65
1	243456443	C	A	0.337	0.099274	1.889	-0.1596	-0.603	1.15	1	0.3455	1	0.1448	0	0	0	0	0	0	0	0	0.1522	0.141	VUS	Benign	0.92
1	243471348	T	C	10.19	1.28311	3.564	0.0747	0.399	0.197	1.1615	0.3231	0	0.4263	0.05	0	0	0	0	0	0	0	0.2132	0.002	VUS	Benign	0.97
1	243504475	G	A	18.67	1.62373	6.779	-6.0084	-2.616	5.74	0.8668	0.2664	0	0.1654	0	0	8.04	8.94	0	8.94	1	0	0.349	0.977	VUS	Pathogenic	1
1	243507564	G	A	17.12	1.68986	7.224	-0.3193	-0.881	2.23	0.8668	0.2664	0	0.2216	0	0	0	0	0	0	0	0	0.3616	0.274	VUS	Benign	0.58
1	245019207	T	G	18.71	1.4079	4.584	-0.9931	-1.467	3.09	1.3455	0.3455	1	0.184	0.0417	0	3.61	0.29	0.29	-0.29	1	0	0.3937	0.947	VUS	Pathogenic	0.76
1	247582130	A	C	10.68	0.371793	-0.678	1.9583	1.955	0.434	1.2063	0.0635	1	0.4221	0.0076	0.0076	8.16	2.46	-2.46	2.46	0	0	0.0251	0.062	VUS	Benign	0.57
1	247586590	A	G	5.772	0.815897	3.111	-0.7316	-1.295	0.607	1.1545	0.309	0	0.625	0	0.0714	0	0	0	0	0	0	0.1687	0.118	VUS	Benign	0.95
1	247587165	C	T	3.704	1.05216	1.912	-0.0041	0.001	4.27	0.8873	0.2255	0	0.4101	0.0035	0	0	0	0	0	0	0.1818	0.1872	0.01	VUS	Benign	0.9
1	247611743	T	C	8.167	0.533712	1.759	-0.0578	-0.299	-2.34	1.4427	0.5475	1	0.5171	0	0	5.93	7.75	0	7.75	0	0	0.0213	0.045	VUS	Benign	0.91
2	1418189	G	A	0.171	-0.19846	-0.134	-2.9194	-2.135	-5.85	0.912	0.4848	1	0.5621	0.0769	0.0769	0	0	0	0	0	0	0.0074	0.027	VUS	Benign	0.62
2	1418192	C	T	0.002	-0.931516	-0.179	-2.8532	-2.12	-10.3	0.7904	0.3832	1	0.5621	0	0	0	0	0	0	0	0	0.0074	0.016	VUS	Benign	0.55
2	1457595	G	A	17.94	1.26884	8.774	-3.3215	-2.224	4.38	1.1064	0.6547	1	0.5826	0	0	7.85	4.78	-4.78	4.78	1	0	0.3122	0.971	VUS	Pathogenic	1
2	1459994	C	T	0.9	0.0407625	-1.062	-1.2091	-1.583	-1.1	0.9288	0.1425	1	0.516	0.0233	0	0	0	0	0	0	0	0.3308	0.104	VUS	Benign	0.97
2	1460054	A	G	12.4	1.19388	8.764	3.3258	2.302	4.11	1.471	0.9419	0	0.516	0	0	11.24	8.75	8.75	-0.78	1	0	0.3313	0.62	VUS	Pathogenic	0.71
2	1480878	G	A	0.369	0.176329	0.177	-0.0403	-0.219	-1.36	1.1064	0.6547	1	0.9599	0.0179	0	0	0	0	0	0	0	0.4923	0.086	VUS	Benign	0.96
2	1481097	C	T	1.025	0.66434	0.176	-0.0153	-0.074	2.18	0.8385	0.3231	1	0.9599	0.009	0.009	0	0	0	0	0	0	0.494	0.186	VUS	Benign	0.91
2	1481355	G	A	9.705	-0.230271	1.993	0.0362	0.231	1.41	0.8668	0.2664	0	0.9599	0.009	0	0	0	0	0	0	0	0.496	0.096	VUS	Benign	0.89
2	1488595	T	A	0.271	-0.856117	4.752	-0.0096	-0.035	0.792	0.912	0.1501	0	0.529	0	0	3.33	0.44	0.44	-0.44	0	0	0.448	0.017	VUS	Benign	0.95
2	1497662	C	G	0.058	-0.998227	0.287	-1.2677	-1.612	-5.43	0.4271	1.1717	1	0.4667	0.0426	0	0	0	0	0	0	0	0.3778	0.007	VUS	Benign	0.95
2	1497704	T	C	0.068	-1.27327	6.01	1.4864	1.773	-8.12	1.0704	0.1407	1	0.4667	0	0.0426	0	0	0	0	0	0	0.3775	0.002	VUS	Benign	0.86
2	1500392	C	T	0.018	-1.45821	1.77	-3.0648	-2.171	-9.3	0.8952	0.5475	1	0.464	0	0.0312	0	0	0	0	0	0	0.3567	0.247	VUS	Benign	0.87
2	1507769	G	A	0.926	-0.895955	0.127	1.1081	1.584	-6.96	0.912	0.4848	1	0.7852	0.0455	0	4.06	1.94	1.94	-1.7	0	0	0.2996	0.01	VUS	Benign	0.79
2	1507832	C	T	0.516	-0.652625	6.018	-1.3018	-1.628	-2.52	0.9296	0.1407	1	0.7852	0	0	0	0	0	0	0	0	0.2991	0.013	VUS	Benign	0.92
2	1520674	G	C	0.242	-0.632484	3.946	1.5564	1.804	0.724	1.1005	0.1058	1	0.7315	0	0.0909	3.16	3.52	0	3.52	0	0	0.1998	0.024	VUS	Benign	0.8
2	1544450	C	T	0.034	-0.660884	-1.784	-0.8425	-1.373	-2.86	1.062	0.5368	1	0.7374	0.0571	0	2.16	0.4	0.4	0	0	0	0.0159	0.066	VUS	Benign	0.73
2	3623238	C	T	21.2	2.42468	9.147	-0.5042	-1.095	1.94	0.6545	0.6909	1	1.0206	0	0	7.23	7.76	7.76	0	0	0	0.0683	0.752	VUS	Pathogenic	0.92
2	5833078	C	T	22.2	2.03249	6.96	-0.0578	-0.299	1.23	0.8385	0.3231	0	0.7776	0	0.0008	0	0	0	0	0	0.0038	0.032	0.051	VUS	Pathogenic	0.58
2	5833312	C	T	18.76	1.86319	3.614	-0.0578	-0.299	2.51	0.6545	0.6909	1	0.7776	0	0	6.79	7.75	7.75	0	0	0	0.0588	0.406	VUS	Pathogenic	0.92
2	5833804	C	T	22.6	2.46543	5.478	-0.0578	-0.299	4.6	0.9418	0.1163	0	0.7776	0.0008	0	0	0	0	0	0	0	0.1153	0.043	VUS	Pathogenic	0.6
2	10183861	C	T	7.224	1.15729	0.459	-0.0578	-0.299	-3.16	0.9288	0.1425	1	1.1576	0.0167	0.0328	3.74	0.5	0.5	-0.5	0	0	0.0159	0.163	VUS	Benign	0.66
2	10187950	A	G	1.836	0.0290701	0.961	0.0428	0.264	-2.11	0.4517	0.6547	1	0.2393	0.0058	0.0058	2.35	9.13	9.13	0	0	0	0.3785	0.074	VUS	Benign	0.84
2	11905739	C	T	0.025	-0.604652	9.252	0.1421	0.598	-10.7	1.1457	0.1506	1	0.5472	0	0	4.43	1.41	1.41	-1.41	0	0	0.4126	0.021	VUS	Benign	0.89
2	11905805	C	G	16.5	0.886634	7.314	0.7495	1.35	0.682	0.3255	0.984	1	0.5472	0	0	0	0	0	0	0	0	0.4121	0.004	VUS	Benign	0.76
2	11911638	C	T	0.02	-0.549054	3.723	-0.1113	-0.483	-11.6	0.8952	0.5475	1	0.3441	0.0175	0	3.73	7.76	7.76	0	0	0	0.3732	0.099	VUS	Benign	0.88
2	11922335	T	C	10.84	0.889939	0.225	0.8139	1.397	2.69	1.3095	0.185	0	0.3337	0.0256	0	0	0	0	0	0	0	0.3018	0.005	VUS	Benign	0.81
2	11922413	C	T	5.847	0.336473	2.674	-3.1109	-2.18	-4.74	0.8952	0.5475	1	0.3337	0.05	0.0256	0	0	0	0	0	0	0.3012	0.194	VUS	Benign	0.91
2	11922452	G	A	2.592	0.507261	2.124	-1.9578	-1.887	2.36	0.4311	1.9401	0	0.3337	0.05	0.0256	3.57	9.45	7.96	9.45	0	0	0.301	0.101	VUS	Benign	0.73
2	11923983	C	T	8.448	0.983654	9.386	-0.1949	-0.677	-0.411	0.9296	0.1407	1	0.8514	0	0	0	0	0	0	0	0	0.2907	0.036	VUS	Benign	0.96
2	11925027	A	C	2.778	0.567713	2.655	-0.2903	-0.839	-2.93	1.3455	0.3455	0	0.8531	0.0357	0.0357	0	0	0	0	0	0	0.2838	0.03	VUS	Benign	0.98
2	11964797	G	A	0.103	-0.227362	0.538	-0.0578	-0.299	-11.9	1.1064	0.6547	1	0.3542	0.0061	0	0	0	0	0	0	0	0.0183	0.117	VUS	Benign	0.93
2	15607485	A	G	10.86	1.39606	1.5	1.0915	1.575	2.3	0.4311	0.0299	0	0.9405	0	0.125	2.29	0.14	-0.14	0.14	0	0	0.2383	0.02	VUS	Benign	0.66
2	16082612	C	G	9.054	0.755064	1.595	0.1256	0.556	-0.414	0.4586	0.9624	1	0.9052	0.0048	0.0048	3.68	0.32	-0.32	0.32	0	0	0.2993	0.027	VUS	Benign	0.96
2	20113460	C	T	6.487	-1.09478	2.443	-0.0578	-0.299	-5.02	1	0	0	0.2299	0	0	0	0	0	0	0	0	0.0429	0.007	VUS	Benign	0.87
2	20113817	A	G	5.692	0.305611	-0.159	0.6103	1.237	-10.6	2.3713	1.5988	0	0.19	0	0	0	0	0	0	0	0	0.0474	0.008	VUS	Benign	0.93
2	20113908	C	T	7.922	1.12628	7.654	-0.3993	-0.983	2.51	0.8455	0.309	0	0.19	0.0385	0	5.03	0.33	0.33	-0.33	0	0	0.0486	0.082	VUS	Pathogenic	0.62
2	20135994	A	G	11.57	1.18392	9.777	0.1866	0.697	-0.542	1.5988	0.5368	1	0.2371	0	0	0	0	0	0	0	0	0.3251	0.017	VUS	Benign	0.93
2	20137509	G	A	10.37	1.4373	7.993	-0.1327	-0.54	3.48	0.9296	0.1407	0	0.5411	0.0323	0	0	0	0	0	0	0	0.3441	0.038	VUS	Benign	0.92
2	20137551	G	A	7.204	0.577508	9.291	-0.1886	-0.664	-7.15	0.9288	0.1425	1	0.5411	0.0625	0.0323	4.19	0.2	0.2	-0.2	0	0	0.3446	0.009	VUS	Benign	0.98
2	20137662	A	C	4.75	0.263349	1.248	0.1219	0.546	-10.4	0.4586	0.5263	1	0.5411	0.0909	0.1176	4.09	2.43	0	2.43	0	0	0.346	0.025	VUS	Benign	0.99
2	20160343	T	C	7.995	0.769108	9.294	1.334	1.701	-2.75	0.4586	0.6767	1	0	0	0.25	6.8	6.27	6.27	0	0	0	0.37	0.075	VUS	Benign	0.76
2	20162068	T	C	9.322	0.826496	6.131	-1.4201	-1.681	-2.36	0.4586	0.6767	1	1.2692	0	0.6667	0	0	0	0	0	0	0.3483	0.159	VUS	Benign	0.92
2	20162080	G	A	9.375	1.01152	0.371	-2.0284	-1.91	-0.461	0.9418	0.1163	1	1.2692	0	0	0	0	0	0	0	0	0.3482	0.15	VUS	Benign	0.87
2	20166590	C	T	7.456	0.92559	8.002	-1.292	-1.624	-5.62	1.1353	0.6767	1	0.3243	0.0455	0.0455	0	0	0	0	0	0.1667	0.2917	0.006	VUS	Benign	1
2	20166626	A	G	9.576	0.819506	6.717	0.1214	0.545	-4.05	1.2962	0.1506	1	0.3243	0.0455	0.0455	0	0	0	0	0	0	0.2913	0.01	VUS	Benign	0.97
2	20166650	A	G	10.12	0.89167	9.873	0.5598	1.191	-2.25	1.4211	0.4361	1	0.3243	0.0455	0.0455	3.26	0.31	0.31	-0.31	0	0	0.291	0.002	VUS	Benign	0.95
2	20173408	G	A	5.464	0.460621	4.912	-0.2375	-0.754	-5.59	0.8952	0.5475	1	0.4381	0	0.0357	0	0	0	0	0	0	0.2064	0.084	VUS	Benign	0.92
2	20173441	G	A	3.57	0.708391	2.675	-0.0792	-0.382	-2.81	0.8873	0.2255	1	0.4381	0	0	6.32	0.61	-0.61	0.61	0	0.5	0.2059	0	VUS	Benign	0.85
2	20203046	C	T	4.982	0.195963	1.479	-0.6086	-1.194	-2.83	0.912	0.4848	1	0.4242	0	0	8.76	0.9	-0.9	0.9	1	0	0.4557	0.118	VUS	Benign	0.75
2	20205965	G	A	3.785	0.00453461	9.301	-0.0773	-0.375	-9.63	1.0835	0.3251	1	0.4524	0.0109	0.0109	0	0	0	0	0	0	0.3143	0.003	VUS	Benign	1
2	20206016	G	A	3.07	-0.136146	6.044	-0.0275	-0.15	-11.9	0.8952	0.5475	1	0.4524	0.0215	0	3.6	1.49	-1.49	1.49	0	0	0.3118	0.145	VUS	Benign	0.97
2	20212261	G	A	6.706	0.304472	1.655	-0.0578	-0.299	-3.7	1.1457	0.1506	1	0.8686	0.0395	0	0	0	0	0	0	0	0.0094	0.05	VUS	Benign	0.86
2	20212303	G	C	9.402	0.663073	1.785	-0.0578	-0.299	1.31	0.4517	0.8445	1	0.8686	0.0267	0.0267	0	0	0	0	0	0	0.0074	0.052	VUS	Benign	0.58
2	21225487	A	G	1.564	0.245595	-0.165	-0.0578	-0.299	-2.13	1.1127	0.2255	0	0.2541	0.0042	0.0083	3.56	0.26	0.26	-0.26	0	0	0.0278	0.001	VUS	Benign	0.95
2	21225765	G	T	3.299	0.464548	-0.468	-0.0578	-0.299	0.436	1.291	0.6349	1	0.2541	0.0042	0	8.85	2.9	2.9	-2.9	0	0	0.0343	0.037	VUS	Pathogenic	0.55
2	21226075	G	A	1.302	0.0813997	-0.179	-0.0578	-0.299	-5.78	0.9418	0.1163	1	0.2541	0.0042	0	0	0	0	0	0	0	0.0415	0.016	VUS	Benign	0.92
2	21227516	C	A	0.303	0.16694	-0.674	-0.0578	-0.299	-3.43	0.985	0.5263	1	0.6635	0.0833	0	9.89	4.7	-4.7	4.7	0	0.1667	0.0754	0.018	VUS	Benign	0.65
2	21228169	C	T	16.1	1.30855	5.461	-0.0578	-0.299	2.92	0.4679	1.3839	0	0.2479	0	0	4.48	0.86	-0.86	0.86	0	0	0.0907	0.01	VUS	Pathogenic	0.52
2	21228199	G	A	8.191	0.702282	3.828	-0.0578	-0.299	0.247	1.0835	0.3251	1	0.2479	0	0	0	0	0	0	0	0	0.0914	0.018	VUS	Benign	0.94
2	21228274	C	T	17.74	1.32777	8.471	-0.0578	-0.299	2.83	0.4679	1.3839	0	0.2479	0	0.0011	3.61	0.73	-0.73	0.73	0	0	0.0932	0.046	VUS	Benign	0.69
2	21228811	A	G	0.828	0.505451	1.62	-0.0578	-0.299	-1.81	1.3095	0.185	0	0.2479	0	0	8.34	0.12	-0.12	0.12	0	0	0.1058	0.03	VUS	Benign	0.79
2	21229138	G	T	0.058	0.266994	1.33	-0.0578	-0.299	-3.87	1	0.3455	0	0.2479	0.0011	0	0	0	0	0	0	0	0.1134	0.003	VUS	Benign	0.98
2	21229612	T	C	0.198	0.132579	3.666	-0.0578	-0.299	-11.3	0.4271	0.4848	1	0.2479	0.0011	0	4.51	0.62	-0.62	0.62	0	0	0.1245	0	VUS	Benign	0.93
2	21231079	A	G	6.489	1.05253	5.592	-0.0578	-0.299	-3.08	1.4211	0.4361	0	0.2479	0.0011	0	0	0	0	0	0	0	0.1589	0	VUS	Benign	0.95
2	21231367	A	G	9.884	1.52919	4.718	-0.0578	-0.299	4.22	1.5988	0.5368	0	0.2479	0.0011	0	0	0	0	0	0	0	0.1656	0.007	VUS	Benign	0.85
2	21233398	G	A	1.706	0.48898	1.768	-0.0578	-0.299	0.806	1.062	0.5368	0	0.2479	0.0011	0	0	0	0	0	0	0	0.2132	0.044	VUS	Benign	0.98
2	21234250	G	C	9.89	1.59815	1.861	-0.0578	-0.299	5.03	0.4271	1.1717	1	0.2479	0.0011	0.0011	0	0	0	0	0	0	0.2331	0.381	VUS	Benign	0.65
2	21234772	T	A	6.451	0.878911	6.95	-0.0578	-0.299	-3.25	1.062	0.1501	0	0.2479	0.0011	0.0011	0	0	0	0	0	0	0.2454	0	VUS	Benign	0.95
2	21239478	C	A	8.193	0.866134	3.631	-1.7797	-1.825	0.526	0.4762	0.7302	0	0.5497	0.0323	0	2.27	1.42	0	1.42	0	0	0.3558	0.107	VUS	Benign	0.91
2	21249720	A	G	10.43	1.47545	2.171	0.0812	0.422	4.4	1.0704	0.1407	1	0	0	0.0667	5.94	1.3	-1.3	1.3	0	0	0.404	0.009	VUS	Benign	0.78
2	21249744	G	A	9.324	1.54133	5.889	0.1211	0.544	2.76	0.8873	0.2255	0	0	0.0667	0	0	0	0	0	0	0.3333	0.4035	0.042	VUS	Benign	0.87
2	21255312	T	C	4.309	0.108718	2.381	0.0676	0.372	-9.47	0.3255	0.5771	1	0.4759	0.0833	0	0	0	0	0	0	0	0.2729	0.035	VUS	Benign	0.97
2	21260872	C	G	10.05	1.53499	4.609	0.6121	1.239	4.97	1.1737	1.1976	1	0.1067	0.05	0	11.72	1.91	1.91	-1.91	0	0	0.1424	0.014	VUS	Benign	0.54
2	25384355	G	A	15.87	1.69083	1.261	-0.0578	-0.299	0.25	0.4762	0.6243	1	0.7679	0.0055	0.0109	4.08	7.76	7.76	0	0	0	0.0807	0.357	VUS	Pathogenic	0.55
2	25387624	G	A	2.004	0.531739	0.425	-0.1317	-0.537	1.6	0.9138	0.1724	0	0.3805	0.0571	0	0	0	0	0	0	0	0.4977	0.094	VUS	Benign	0.85
2	25463318	C	T	19.36	1.64248	6.098	0.6419	1.263	5.38	0.8455	0.309	0	0.7316	0.0476	0	7.98	7.96	7.96	0.65	0	0	0.0688	0.634	VUS	Pathogenic	0.91
2	25468185	A	G	13.5	1.47784	7.524	0.706	1.316	4.13	1.0862	0.1724	1	0.1852	0.125	0.2222	0	0	0	0	0	0	0.1135	0.045	VUS	Benign	0.81
2	25469613	C	T	2.35	0.0325117	4.111	-0.737	-1.299	-6.55	1.1064	0.6547	1	0.4285	0	0	4.89	5.83	0	5.83	0	0	0.1267	0.023	VUS	Benign	0.89
2	25505311	C	T	14.55	1.2181	1.641	0.5953	1.224	0.928	0.912	0.4848	1	0.2816	0	0	10.67	0.78	0.78	-0.78	1	0	0.4543	0.719	VUS	Pathogenic	0.68
2	26416537	A	G	16.88	1.15769	7.892	-0.0209	-0.11	-4.24	1.1615	0.3231	1	0.3695	0	0.0857	0	0	0	0	0	0	0.0561	0.062	VUS	Benign	0.75
2	26435439	C	T	22.4	1.7804	6.655	-3.8201	-2.317	5.32	0.529	0.9419	0	0.375	0	0	7.82	8.75	0	8.75	1	0	0.4056	0.995	VUS	Pathogenic	1
2	26437372	C	T	11.95	1.41715	8.288	-0.1831	-0.652	2.46	0.4679	1.3839	0	0.4508	0	0	0	0	0	0	0	0	0.4414	0.4	VUS	Benign	0.64
2	26453151	A	T	12.7	1.41148	9.147	-0.2089	-0.704	2.36	1.1064	0.0393	0	0.1431	0.125	0	0	0	0	0	0	0	0.267	0.119	VUS	Benign	0.67
2	26486273	G	A	8.506	0.990414	2.16	-0.1484	-0.578	0.211	1.1353	0.6767	1	0.5455	0.0909	0	0	0	0	0	0	0	0.408	0.034	VUS	Benign	0.98
2	26647310	C	T	8.763	0.754361	6.123	-1.0229	-1.484	-0.0923	0.8952	0.5475	1	0.213	0	0	7.68	7.76	7.76	0	0	0	0.411	0.336	VUS	Pathogenic	0.62
2	26683058	G	A	18.57	1.44526	2.466	-0.8869	-1.402	5.04	0.8952	0.5475	0	0.5235	0	0	0	0	0	0	0	0	0.143	0.161	VUS	Pathogenic	0.53
2	26684637	G	A	0.228	-0.113994	9.813	-0.162	-0.608	-9.64	0.985	0.4361	1	0.6745	0	0.0208	0	0	0	0	0	0	0.2189	0.068	VUS	Benign	1
2	26688884	G	A	10.42	1.50975	3.45	-0.2162	-0.718	3.73	0.4611	0.0299	0	0.6095	0.0385	0	3.38	7.75	7.75	0.96	0	0	0.4227	0.332	VUS	Benign	0.53
2	26690039	G	A	10.2	1.64623	5.748	-0.2784	-0.821	4.18	0.9418	0.1163	0	0.6136	0.0476	0	0	0	0	0	0	1	0.4781	0.001	VUS	Benign	0.75
2	26690090	T	C	8.573	1.19116	5.114	0.085	0.435	3.62	1.1332	0.2664	0	0.6136	0	0.0476	0	0	0	0	0	0	0.4806	0.219	VUS	Benign	0.87
2	26690368	G	C	12.9	1.41926	3.497	-0.2459	-0.769	3.62	1	0.3455	0	0.2114	0	0.0556	0	0	0	0	0	0	0.494	0.004	VUS	Benign	0.74
2	26700579	C	T	9.444	0.232403	6.605	-2.8277	-2.114	-9.65	1.1353	0.6767	1	0.7014	0	0	0	0	0	0	0	0	0.0159	0.024	VUS	Benign	0.51
2	26706495	C	G	15.35	0.984258	7.689	1.6478	1.842	1.07	1.3455	0.3455	1	0.5991	0	0	0	0	0	0	0	0	0.2608	0	VUS	Benign	0.84
2	26712546	C	T	21.3	1.40914	9.545	-1.271	-1.614	5.66	0.9026	0.5771	1	1.4318	0	0	11.11	3.43	-3.43	3.43	1	0	0.3204	0.965	VUS	Pathogenic	1
2	26717864	G	A	4.68	0.402394	7.925	-0.5268	-1.117	-9.57	0.9296	0.1407	1	0.5756	0.0476	0	0	0	0	0	0	0	0.3728	0.001	VUS	Benign	0.96
2	26725287	C	T	7.515	0.593994	8.971	-0.2548	-0.783	-3.41	1.1064	0.6547	1	0.6057	0	0	0	0	0	0	0	0	0.4459	0.095	VUS	Benign	0.95
2	26726647	T	C	18.49	2.31251	1.079	-1.5294	-1.729	1.43	1.471	0.9419	0	0.7312	0	0.0833	0	0	0	0	0	0	0.4593	0.114	VUS	Benign	0.71
2	26739348	C	T	4.135	0.487635	5.715	-0.8583	-1.384	-5.74	1.1353	0.6767	1	0.4375	0.0238	0	0	0	0	0	0	0	0.4157	0.019	VUS	Benign	0.98
2	26739456	G	A	8.66	0.944529	1.833	-0.5448	-1.135	-1.61	0.9138	0.1724	1	0.4375	0	0.0465	4.27	2.94	0	2.94	0	0	0.4146	0.059	VUS	Benign	0.92
2	27315266	C	T	6.922	0.540476	7.11	-0.6575	-1.235	-9.23	0.7904	0.3832	1	0.5318	0	0	0	0	0	0	0	0	0.4034	0	VUS	Benign	0.94
2	27448027	C	T	3.793	0.25626	7.254	-0.9994	-1.47	-5.59	0.985	0.4361	1	0.6078	0	0.0714	0	0	0	0	0	0	0.2941	0.071	VUS	Benign	1
2	27464853	G	C	11.22	-0.039871	3.62	-0.0459	-0.246	2.41	1.1005	0.1058	0	0.5694	0.027	0.027	0	0	0	0	0	0	0.0684	0.109	VUS	Benign	0.7
2	27534778	G	A	17.77	0.0438332	6.672	-1.7156	-1.803	2.82	1.1457	0.1506	0	0	0.1429	0	10.01	0.27	0.27	-0.27	0	0	0.1776	0.172	VUS	Pathogenic	0.54
2	27535891	C	T	14.56	-0.281653	4.242	-0.3653	-0.942	1.49	0.4311	1.9401	0	0.1883	0.0357	0.0357	0	0	0	0	0	0	0.2599	0.089	VUS	Benign	0.71
2	27545354	G	A	22.5	2.51411	2.087	0.8051	1.39	4.68	0.7725	1.5988	0	0.5	0.0714	0	0	0	0	0	0	0	0.0453	0.315	VUS	Pathogenic	0.67
2	27587456	A	G	13.98	0.610949	7.787	-0.0578	-0.299	-10.2	1.0704	0.1407	1	0.4318	0	0.0256	0	0	0	0	0	0	0.0414	0.027	VUS	Benign	0.87
2	27591949	C	G	21.1	1.66013	2.886	-1.5759	-1.748	4.32	1.1737	1.1976	0	0.4708	0.0385	0.0385	3.29	2	2	0	0	0	0.1702	0.04	VUS	Pathogenic	0.68
2	27592072	T	G	12.17	0.52451	1.292	-2.8662	-2.123	0.149	1.2962	0.1899	0	0.4708	0	0.1071	0	0	0	0	0	0	0.1487	0.122	VUS	Benign	0.88
2	27592749	C	A	15.72	-0.275153	1.166	1.9664	1.957	2.51	0.6545	0.3455	0	0.7084	0.0286	0	0	0	0	0	0	0	0.0297	0.079	VUS	Benign	0.56
2	27600778	G	A	13.85	1.24749	4.895	-0.0578	-0.299	3.19	0.7904	0.3832	0	0.3114	0.0048	0	0	0	0	0	0	0	0.1932	0.009	VUS	Benign	0.81
2	27601614	G	A	14.52	1.20744	2.486	-0.1583	-0.6	0.866	0.8952	0.5475	1	0.4712	0.0221	0.0075	0	0	0	0	0	0	0.4313	0.143	VUS	Benign	0.79
2	27731064	C	T	10.02	0.0567862	2.468	0.2116	0.745	3.07	1.0835	0.3251	0	0	0.0909	0	8.08	0.86	0.86	-0.86	0	0	0.4236	0.008	VUS	Benign	0.75
2	29287789	G	A	1.996	-0.0267715	-0.412	-0.0578	-0.299	-3.09	0.8385	0.3231	0	0.2735	0.0056	0.0019	2.88	0.7	0.7	-0.7	0	0	0.2571	0.019	VUS	Benign	0.98
2	29287897	C	T	0.037	-0.43553	1.437	-0.0578	-0.299	-9.76	1.1064	0.6547	1	0.2735	0.0019	0	0	0	0	0	0	0	0.2657	0.01	VUS	Benign	1
2	29293951	A	G	0.222	0.158445	2.618	-0.0578	-0.299	-2.17	1.2962	0.1506	0	0.2174	0	0	0	0	0	0	0	0	0.2526	0.006	VUS	Benign	1
2	29294137	C	T	0.314	0.00698196	3.433	-0.0578	-0.299	-4.13	1.1353	0.6767	1	0.2174	0.0014	0.0014	0	0	0	0	0	0	0.2378	0.008	VUS	Benign	0.99
2	29294178	G	T	8.093	1.15836	2.961	-0.0578	-0.299	5.27	1.291	0.6349	1	0.2174	0.0014	0.0029	0	0	0	0	0	0	0.2345	0.339	VUS	Benign	0.74
2	29294710	G	A	2.001	0.483143	1.709	-0.0578	-0.299	-1.86	1.1457	0.1506	0	0.2174	0	0.0014	6.34	0.37	-0.36	0.37	0	0	0.1922	0.124	VUS	Benign	0.93
2	29294782	T	C	0.2	0.10047	0.068	-0.0578	-0.299	-7.85	1.471	0.9419	0	0.2174	0	0	0	0	0	0	0	0	0.1865	0.02	VUS	Benign	0.99
2	29295388	C	T	0.01	-0.719679	4.913	-0.0578	-0.299	-10.6	1.1353	0.6767	1	0.2174	0.0014	0.0014	11.81	2.32	-2.32	2.32	0	0	0.1383	0.007	VUS	Benign	0.63
2	29295913	G	A	0.835	0.0109016	1.268	-0.0578	-0.299	-0.479	0.6545	0.6909	0	0.2174	0.0043	0	7.84	0.7	0.7	-0.7	0	0	0.0965	0.117	VUS	Benign	0.65
2	29296261	G	A	0.771	0.20051	4.572	-0.0578	-0.299	-3.42	0.985	0.4361	1	0.2174	0.0014	0	0	0	0	0	0	0	0.0689	0.048	VUS	Benign	0.93
2	29296483	C	T	10.85	1.44902	9.098	-0.0578	-0.299	2.61	0.4311	1.9401	0	0.2174	0.0014	0.0029	0	0	0	0	0	0	0.0512	0.019	VUS	Benign	0.57
2	29296591	A	G	9.321	1.12783	1.79	-0.0578	-0.299	1.34	1.2962	0.1506	0	0.2174	0.0014	0	0	0	0	0	0	0	0.0426	0.018	VUS	Benign	0.7
2	29296669	C	T	0.555	0.136191	-0.318	-0.0578	-0.299	-2.24	1.1353	0.6767	1	0.2174	0.0014	0	0	0	0	0	0	0	0.0364	0.011	VUS	Benign	0.96
2	29297026	G	A	0.475	0.265803	-0.089	-0.0578	-0.299	-3.1	0.6545	0.6909	1	0.2174	0.0029	0	0	0	0	0	0	0	0.008	0.08	VUS	Benign	0.79
2	29416111	G	A	10.93	0.22886	0.828	-0.0578	-0.299	0.18	0.8952	0.5475	0	0.3833	0	0.0058	0	0	0	0	0	0.0385	0.0006	0.314	VUS	Benign	0.73
2	29416198	G	C	18.55	1.42057	3.56	-0.0578	-0.299	3.8	1	0.3455	0	0.3833	0.0116	0.0058	3.25	8.27	8.27	0	0	0	0.0008	0.222	VUS	Pathogenic	0.71
2	29416678	C	T	0.378	-0.130077	2.91	-0.0578	-0.299	-10.7	0.4311	1.9401	0	0.3833	0.0116	0	11.47	7.96	7.96	4.46	0	0	0.0014	0.116	VUS	Pathogenic	0.56
2	29419636	C	T	22.3	1.77079	8.042	-0.8334	-1.367	5.66	0.529	0.9419	0	0.1884	0	0	8.59	6.7	0	6.7	1	0	0.0055	0.98	VUS	Pathogenic	1
2	29420503	T	C	2.431	0.594447	7.82	-0.3875	-0.968	-2.41	1	0	0	0.1071	0	0.0556	2.05	8.18	8.18	0	0	0	0.0067	0.308	VUS	Benign	0.64
2	29446267	G	A	11.66	1.47323	7.65	-0.1697	-0.625	3.73	0.6545	0.6909	0	0.5362	0.0286	0	9.45	7.76	7.76	0	0	0	0.042	0.664	VUS	Pathogenic	0.9
2	29448379	C	T	6.949	1.18755	6.473	-2.2262	-1.967	4.07	0.4679	1.3839	0	0.5087	0	0	3.88	3.34	3.34	0	0	0	0.0449	0.087	VUS	Pathogenic	0.64
2	29448418	C	T	0.26	0.0142532	2.489	-1.9877	-1.898	-8.51	1.1064	0.6547	1	0.5087	0.05	0.0952	4.24	7.95	7.95	0	0	0	0.045	0.075	VUS	Benign	0.68
2	29450453	G	T	9.915	1.48022	5.409	-0.5257	-1.116	4.12	1.1353	0.2857	0	0.2933	0.1111	0.1111	0	0	0	0	0	0	0.0478	0.085	VUS	Pathogenic	0.64
2	29462618	G	A	11.15	1.46254	2.375	0.1072	0.505	2.75	0.6545	0.6909	0	0.5736	0.0417	0.0417	0	0	0	0	0	0	0.0645	0.13	VUS	Benign	0.6
2	29462672	G	A	8.169	0.571626	7.668	-0.1683	-0.621	-7.03	0.6545	0.6909	1	0.5736	0	0	3.33	7.76	7.76	0	0	0	0.0646	0.176	VUS	Benign	0.78
2	29498269	G	A	13.54	1.2835	5.354	-0.0186	-0.095	1.91	0.985	0.4361	0	0.2811	0.0625	0	8.28	0.85	-0.85	0.85	1	0	0.1134	0.276	VUS	Pathogenic	0.61
2	29551217	G	A	15.69	1.50805	4.679	2.3468	2.074	4.16	0.9138	0.1724	0	0	0	0.0455	8.56	0.74	-0.74	0.74	1	0	0.1861	0.421	VUS	Pathogenic	0.85
2	29754885	C	T	0.002	-0.888252	5.59	-0.8916	-1.406	-12.2	0.9026	0.5771	1	0.2263	0.025	0.0714	7.2	7.95	7.95	4.63	0	0	0.4655	0.152	VUS	Benign	0.61
2	29917846	C	T	10.29	1.48546	5.062	-2.6809	-2.084	2.89	0.4311	1.9401	0	0.2538	0	0	0	0	0	0	0	0	0.3109	0.239	VUS	Benign	0.73
2	30142983	G	A	15.12	1.07579	3.869	-0.0578	-0.299	0.367	0.6545	0.6909	1	0.7275	0.0032	0	5.73	7.76	7.76	0	0	0	0.002	0.547	VUS	Pathogenic	0.77
2	30143013	G	A	15.84	1.2753	0.917	-0.0578	-0.299	-1.45	0.8952	0.5475	1	0.7275	0	0.0032	4.04	7.76	7.76	0	0	0	0.002	0.265	VUS	Benign	0.58
2	30143016	G	A	16.66	1.48847	6.119	-0.0578	-0.299	1.26	0.7904	0.3832	0	0.7275	0.0032	0	0	0	0	0	0	0	0.002	0.033	VUS	Pathogenic	0.52
2	30143019	A	G	17.46	1.55377	5.288	-0.0578	-0.299	3.54	1.0582	0.1163	0	0.7275	0	0.0032	0	0	0	0	0	0	0.002	0.034	VUS	Pathogenic	0.54
2	30143292	C	T	11.76	1.02755	0.514	-0.0578	-0.299	-0.461	0.9026	0.5771	1	0.7275	0.0032	0.0032	6	7.96	7.96	0	0	0	0.0016	0.148	VUS	Benign	0.57
2	30143442	G	A	9.222	0.731493	0.769	-0.0578	-0.299	0.655	0.4762	0.6243	1	0.7275	0.0032	0	3.74	0.7	0.7	-0.7	0	0	0.0014	0.131	VUS	Benign	0.68
2	31560528	G	A	9.746	1.5261	7.754	-0.0379	-0.208	-2.23	0.9138	0.1724	1	0.5714	0	0.0667	0	0	0	0	0	0	0.0415	0.116	VUS	Benign	0.77
2	31570415	G	A	5.685	1.05989	6.335	-0.0994	-0.447	2.02	0.8952	0.5475	1	0.4615	0.0385	0.0741	4.61	0.52	0.52	-0.32	0	0	0.1645	0.034	VUS	Benign	0.83
2	31573087	A	G	5.099	0.636791	9.062	-2.4099	-2.018	-2.91	1.4086	0.3251	0	0.3895	0.0294	0	10.76	0.4	0.4	-0.4	1	0	0.1978	0.035	VUS	Benign	0.65
2	31587063	G	A	10.35	1.62287	2.27	0.5274	1.159	5.3	0.8385	0.3231	0	0	0.1429	0	0	0	0	0	0	0	0.3714	0.098	VUS	Benign	0.72
2	31589790	G	A	1.49	0.351287	2.98	-0.2355	-0.751	-4.43	0.6545	0.6909	1	0.2304	0	0.05	9.16	7.76	7.76	-1.69	0	0	0.4054	0.688	VUS	Pathogenic	0.75
2	31595150	G	A	0.003	-0.420732	1.669	-0.0683	-0.341	-12.1	0.8873	0.2255	1	0.5058	0	0	0	0	0	0	0	0.25	0.4721	0	VUS	Benign	0.97
2	31595201	C	T	1.163	-0.0621374	9.831	-0.4122	-0.997	-12.1	0.912	0.4848	1	0.5058	0.0333	0	7.23	7.96	7.96	1.17	0	0	0.4727	0.046	VUS	Benign	0.62
2	31596796	G	A	0.344	0.101345	0.196	-0.9974	-1.469	-6.02	0.9288	0.1425	1	0.3889	0.0667	0	0	0	0	0	0	0	0.4926	0	VUS	Benign	0.91
2	31606682	A	G	14.92	1.43439	3.415	0.0467	0.283	0.828	1.0712	0.1425	0	0.5536	0	0	4.3	0.2	-0.2	0.2	0	0	0.3845	0.013	VUS	Benign	0.81
2	31610722	C	T	7.077	0.939448	0.347	-0.8514	-1.378	1.35	1.1353	0.6767	1	0.3302	0	0.0714	3.89	0.48	-0.48	0.48	0	0	0.3342	0.007	VUS	Benign	0.93
2	31621467	G	A	0.224	0.156429	-0.027	0.3203	0.92	-9.24	0.985	0.4361	0	0.4915	0	0.0714	0	0	0	0	0	0	0.2007	0.033	VUS	Benign	0.99
2	32288919	C	A	13.71	1.28547	5.418	-0.0578	-0.299	3.11	1.291	0.6349	1	0.8659	0.0077	0.0077	0	0	0	0	0	0	0.0025	0.06	VUS	Benign	0.54
2	32367015	G	A	20.9	1.66099	7.689	-0.3411	-0.911	5.13	0.8455	0.309	0	1.1169	0	0	9.81	2.84	-2.84	2.84	1	0	0.1669	0.98	VUS	Pathogenic	1
2	32372327	G	A	21.4	1.83808	4.937	-5.6746	-2.579	5.63	0.8455	0.309	0	0	0	0	7.13	9.02	0	9.02	1	0	0.1104	0.993	VUS	Pathogenic	1
2	32379458	T	C	10.95	1.39429	4.233	-0.0578	-0.299	4.34	0.4311	0.0299	0	0.255	0	0	0	0	0	0	0	0	0.0345	0.01	VUS	Pathogenic	0.5
2	38297907	A	G	11.8	0.542192	1.71	-0.0578	-0.299	-0.477	1.0704	0.1407	0	0.1956	0	0.003	0	0	0	0	0	0	0.3683	0.065	VUS	Benign	0.98
2	38301614	C	T	11.07	0.917237	0.05	0.3399	0.946	2.05	1	0	0	0.9689	0	0.0096	0	0	0	0	0	0	0.1994	0.26	VUS	Benign	0.77
2	38302391	G	C	0.668	0.326474	1.881	0.0076	0.051	-8.84	2.3713	1.1976	0	0.9689	0	0.0096	2.36	1.94	0	1.94	0	0	0.1088	0.031	VUS	Benign	0.97
2	38302486	G	A	15.13	1.16949	0.677	0.043	0.265	3.63	0.7725	1.5988	0	0.9689	0	0.0048	5.67	0.66	0.35	0.66	0	0	0.0978	0.2	VUS	Pathogenic	0.6
2	38302487	C	A	8.7	0.793323	-0.123	-0.0284	-0.155	0.0188	1.1457	0.6939	1	0.9689	0	0	6.34	1.02	1.02	-0.59	0	0	0.0976	0.12	VUS	Benign	0.78
2	39213343	A	G	4.514	0.641747	8.61	-0.0578	-0.299	-6.58	1.2962	0.1506	1	0.1942	0	0.002	0	0	0	0	0	0	0.0335	0.009	VUS	Benign	0.96
2	39216415	G	A	22	1.90419	6.602	-1.7486	-1.814	6.07	0.6545	0.6909	0	0.4286	0	0	0	0	0	0	0	0	0.0556	0.214	VUS	Pathogenic	0.9
2	39222328	A	C	18.3	-0.121362	4.981	-0.4499	-1.04	2.24	1	0.3455	0	0.3841	0.0227	0.0227	7.25	1.72	-1.72	1.72	0	0	0.0982	0.064	VUS	Pathogenic	0.7
2	39224414	G	T	20.5	1.70331	2.189	-0.2368	-0.753	5.9	1.291	0.6349	1	0.1755	0.1053	0	3.34	8.04	8.04	4.34	0	0.3333	0.1132	0.395	VUS	Pathogenic	0.8
2	39240647	A	G	10.94	1.56923	7.708	0.1842	0.692	4.77	1.0704	0.1407	1	0.64	0	0.0833	0	0	0	0	0	0	0.2301	0.019	VUS	Benign	0.9
2	39249901	T	G	10.87	1.02376	5.986	-0.006	-0.011	-0.522	0.9555	0.4876	0	0.3688	0	0.0137	5.42	12.5	1.53	12.5	0	0	0.2968	0.03	VUS	Benign	0.83
2	39262380	G	A	11.07	1.84169	7.584	0.6045	1.232	5.28	0.8385	0.3231	0	0.2265	0.15	0	0	0	0	0	0	0	0.3866	0.087	VUS	Benign	0.79
2	39281755	A	G	14.43	1.34697	7.323	-0.8693	-1.391	1.84	1.0582	0.1163	0	0.4118	0	0	10.74	2.12	2.12	-2.12	1	0	0.4739	0.795	VUS	Pathogenic	0.91
2	39283870	A	G	10.82	1.28085	7.932	0.3311	0.935	-2.28	1.0704	0.1407	0	0.2143	0	0	0	0	0	0	0	0	0.4587	0.06	VUS	Benign	0.93
2	39347543	G	C	5.975	0.787122	2.287	-0.0578	-0.299	-8.12	0.4517	0.8445	1	0.7971	0	0.087	3.15	8.27	8.27	0	0	0	0.0004	0.228	VUS	Benign	0.73
2	44040261	G	A	13.21	0.92747	1.744	-0.0578	-0.299	2.24	0.8952	0.5475	0	0.2304	0.0094	0.0094	6.13	7.76	7.76	3.02	0	0.0208	0.0246	0.185	VUS	Pathogenic	0.67
2	44040441	T	G	14.61	0.880441	2.428	-0.0578	-0.299	2.14	1.3095	0.4069	0	0.2304	0.0094	0.0094	0	0	0	0	0	0	0.0315	0.048	VUS	Pathogenic	0.58
2	44047101	C	G	9.813	1.43271	5.654	0.04	0.25	4.04	0.9555	0.8962	1	0.3758	0	0	0	0	0	0	0	0	0.2842	0	VUS	Benign	0.94
2	44047134	G	A	0.178	-0.102524	8.609	-0.2773	-0.819	-6.38	1.0835	0.3251	1	0.3758	0	0	0	0	0	0	0	0.25	0.2854	0	VUS	Benign	0.95
2	44047203	T	C	8.982	0.819954	2.557	-0.2967	-0.848	-2.27	1	0	0	0.3758	0	0.0455	3.4	8.18	8.18	0	0	0	0.288	0.244	VUS	Benign	0.77
2	44049941	G	A	8.076	0.864837	3.954	-0.1762	-0.638	1.94	0.9138	0.1724	0	0.5216	0	0	0	0	0	0	0	1	0.3919	0.116	VUS	Benign	0.97
2	44049953	G	A	9.965	1.30465	4.987	-0.2062	-0.699	4.01	0.9288	0.1425	0	0.5216	0.0741	0	2.29	0.57	0	0.57	0	0	0.3924	0.002	VUS	Benign	0.74
2	44050001	G	A	9.609	1.16356	9.144	-0.0657	-0.331	2.05	1.062	0.5368	0	0.5216	0	0	0	0	0	0	0	0	0.3942	0.006	VUS	Benign	0.94
2	44050034	G	A	2.389	0.145376	7.43	-0.0856	-0.404	-9.79	0.9296	0.1407	1	0.5216	0.0385	0	0	0	0	0	0	0	0.3955	0	VUS	Benign	0.96
2	44051065	G	A	3.049	0.458616	7.603	0.0088	0.06	-9.11	0.9418	0.1163	1	0.7507	0	0.037	0	0	0	0	0	0	0.4346	0.003	VUS	Benign	0.98
2	44051196	G	A	7.318	1.37679	3.096	-0.3058	-0.862	2.99	0.7725	1.5988	0	0.7507	0	0	0	0	0	0	0	0	0.4396	0	VUS	Benign	0.79
2	44051221	T	C	1.05	0.0200757	4.38	0.0828	0.428	-10	0.4271	0.4848	1	0.7507	0	0	3.55	7.02	7.02	0	0	0	0.4405	0.001	VUS	Benign	0.95
2	44051519	G	A	10.13	1.45252	2.269	-0.0532	-0.279	4.88	1.1245	0.185	0	0.3472	0.0385	0	0	0	0	0	0	0	0.4519	0.138	VUS	Benign	0.83
2	44051561	C	T	5.645	0.671753	7.011	-0.0362	-0.199	-4.31	1.1353	0.6767	1	0.3472	0.1071	0	4.69	8.18	0	8.18	0	0	0.4535	0.108	VUS	Benign	0.95
2	44052098	C	T	3.083	0.452317	-0.23	-0.1299	-0.532	-0.71	0.912	0.4848	1	0.6303	0.1176	0	2.91	7.96	7.96	1.17	0	0	0.4739	0.062	VUS	Benign	0.87
2	44052104	C	T	0.032	-0.529335	2.477	0.0222	0.15	-11.3	1.1353	0.6767	1	0.6303	0.1176	0.1667	2.91	0.43	-0.43	0.43	0	0	0.4742	0.127	VUS	Benign	0.94
2	44052128	G	A	6.105	0.522062	-0.016	-0.1163	-0.497	-2.85	0.9288	0.1425	1	0.6303	0.0625	0	0	0	0	0	0	0	0.4751	0.03	VUS	Benign	0.95
2	44052152	A	G	11.3	1.3298	8.822	0.1384	0.589	0.696	1.0712	0.1425	1	0.6303	0	0	0	0	0	0	0	0	0.476	0.072	VUS	Benign	0.92
2	44055186	C	T	0.7	0.122317	1.731	-0.2079	-0.703	-9	0.4611	0.3114	0	0.5326	0	0	0	0	0	0	0	0	0.4088	0.063	VUS	Benign	0.86
2	44055206	G	A	7.801	1.00764	1.153	-0.1495	-0.58	2.11	0.7725	1.5988	0	0.5326	0	0	0	0	0	0	0	0	0.408	0.015	VUS	Benign	0.89
2	44055246	G	A	0.596	-0.21287	6.034	-0.0235	-0.126	-10.5	1.062	0.5368	1	0.5326	0.0357	0	0	0	0	0	0	0	0.4065	0.002	VUS	Benign	1
2	44058967	G	A	11.06	1.23379	3.534	0.2133	0.748	2.57	0.7725	1.5988	0	1.0083	0.05	0	0	0	0	0	0	0	0.2653	0.125	VUS	Benign	0.9
2	44058998	G	A	4.609	0.110044	2.168	-0.192	-0.671	-11	0.985	0.4361	0	1.0083	0.0952	0.0952	0	0	0	0	0	0	0.2641	0.012	VUS	Benign	0.99
2	44059001	G	A	15.48	1.30188	7.351	0.2571	0.824	3.49	0.9296	0.1407	0	1.0083	0.0952	0.05	0	0	0	0	0	0	0.264	0.003	VUS	Benign	0.88
2	44059188	G	C	13.05	0.581024	9.05	-0.7763	-1.327	-6.45	0.3255	0.984	1	0.8044	0.0385	0	0	0	0	0	0	0	0.2569	0.001	VUS	Benign	0.91
2	44059206	C	T	16.14	1.1214	9.05	-1.0889	-1.521	2.25	1.1353	0.6767	1	0.8044	0	0.1071	0	0	0	0	0	0	0.2562	0.014	VUS	Benign	0.73
2	44064989	G	A	16.41	1.21117	4.048	-0.2831	-0.828	1.89	0.9138	0.1724	0	0.4721	0	0.0625	4.31	1.12	1.12	-1.12	0	0.6667	0.0368	0.073	VUS	Pathogenic	0.56
2	44065720	C	T	0.04	-0.388702	0.428	-0.0578	-0.299	-9.09	1.1064	0.6547	1	0.2406	0.0179	0.0517	4.34	7.95	7.95	0	0	0	0.009	0.069	VUS	Benign	0.9
2	44065792	G	A	1.406	0.123319	0.534	-0.0578	-0.299	-4.47	1.1457	0.1506	1	0.2406	0.0517	0.0179	0	0	0	0	0	0	0.0063	0.104	VUS	Benign	0.9
2	44066207	G	A	2.194	0.440549	-0.051	-0.0578	-0.299	1.52	0.912	0.4848	1	0.2484	0	0	0	0	0	0	0	0	0.0026	0.168	VUS	Benign	0.74
2	44066228	G	A	1.856	0.469917	0.864	-0.0578	-0.299	1.72	1.1064	0.6547	1	0.2484	0.05	0.0256	0	0	0	0	0	0	0.0032	0.004	VUS	Benign	0.87
2	44078731	A	C	10.59	1.14646	5.827	0.14	0.593	-0.886	0.6561	0.6349	1	0.4092	0	0	0	0	0	0	0	0	0.3196	0.013	VUS	Benign	0.83
2	44078742	G	A	7.707	1.14016	1.882	0.023	0.155	4.03	0.4611	0.3114	0	0.4092	0	0.025	0	0	0	0	0	0	0.3199	0.03	VUS	Benign	0.87
2	44078751	G	A	4.093	0.786711	4.579	-0.01	-0.037	-0.334	0.4679	1.3839	0	0.4092	0	0	0	0	0	0	0	0	0.3201	0.007	VUS	Benign	0.97
2	44078769	C	T	1.079	0.181351	7.299	-0.0826	-0.393	-5.52	0.8385	0.3231	1	0.4092	0.1136	0	0	0	0	0	0	1	0.3206	0.127	VUS	Benign	0.96
2	44078850	C	T	8.6	1.18079	9.118	0.0236	0.159	2.11	0.8385	0.3231	1	0.4092	0.025	0	4.15	1.41	-1.41	1.41	0	0	0.3226	0	VUS	Benign	0.84
2	44078946	C	T	10.35	1.16727	3.459	0.0748	0.399	2.23	1.062	0.5368	0	0.4092	0.025	0	4.58	0.88	-0.88	0.88	0	0	0.3251	0.001	VUS	Benign	0.82
2	44079507	C	A	9.425	0.872378	7.293	-0.1417	-0.562	0.683	0.5079	0.9007	1	0.8408	0	0	0	0	0	0	0	0	0.3393	0.098	VUS	Benign	0.93
2	44079510	G	A	1.899	0.0370074	9.137	-0.0962	-0.437	-10.2	0.912	0.4848	1	0.8408	0	0.0769	0	0	0	0	0	0	0.3394	0.006	VUS	Benign	0.99
2	44079543	C	T	3.145	0.317673	6.109	-0.0282	-0.154	-2.82	0.4762	0.6243	1	0.8408	0.04	0	0	0	0	0	0	0	0.3402	0.116	VUS	Benign	0.96
2	44079573	G	A	0.007	-0.718285	9.146	-0.1014	-0.453	-10.2	0.9026	0.5771	1	0.8408	0.04	0.1111	0	0	0	0	0	0	0.341	0.015	VUS	Benign	0.99
2	44079757	A	G	9.439	1.02668	7.416	-0.4905	-1.082	-2.63	1.1545	0.309	0	0.4319	0	0	0	0	0	0	0	0	0.3457	0.176	VUS	Benign	0.98
2	44079772	C	T	1.797	-0.112457	6.368	-0.3018	-0.856	-10.1	0.7904	0.3832	1	0.4319	0.0222	0	6.4	0.62	0.62	-0.62	0	0	0.3461	0.004	VUS	Benign	0.87
2	44079805	C	T	3.714	0.23992	0.055	-0.7941	-1.339	-2.08	0.985	0.4361	0	0.4319	0	0	0	0	0	0	0	0	0.3469	0.013	VUS	Benign	0.96
2	44079811	C	T	7.966	0.818323	0.651	-0.2864	-0.833	2.07	1.1245	0.185	0	0.4319	0	0.0222	0	0	0	0	0	0	0.3471	0.004	VUS	Benign	0.94
2	44079913	C	T	6.858	1.17349	1.636	-0.5163	-1.107	4.67	0.985	0.4361	0	0.4319	0	0	5.88	0.49	0.49	-0.49	0	0	0.3496	0.016	VUS	Benign	0.63
2	44079931	G	T	0.401	-0.0623096	9.385	-0.7264	-1.291	-11.1	1.062	0.6349	1	0.4319	0.0222	0.0222	0	0	0	0	0	0	0.3501	0.009	VUS	Benign	0.99
2	44099209	G	C	0.111	0.206955	0.421	-0.0384	-0.21	-1.85	0.9555	0.8962	0	0.4657	0.0323	0.0323	5.93	7.94	0	7.94	0	0	0.1621	0.025	VUS	Benign	0.91
2	44099275	A	G	0.269	0.126026	4.871	-0.0673	-0.338	-4.92	1.1545	0.309	0	0.4657	0	0	10.51	0.23	-0.23	0.23	1	0	0.1604	0.591	VUS	Benign	0.51
2	44099434	G	A	0.161	0.0856655	1.36	-7.2121	-2.721	1.04	1.1353	0.6767	1	0.8816	0.0909	0.0909	0	0	0	0	0	0	0.1564	0.006	VUS	Benign	0.89
2	44099437	G	A	0.026	-0.268946	0.476	-3.5727	-2.271	-9.62	1.1353	0.6767	1	0.8816	0	0.0476	0	0	0	0	0	0	0.1563	0.007	VUS	Benign	0.96
2	44101007	C	A	0.502	0.170952	9.093	-1.0191	-1.482	-4.07	0.5079	0.9007	1	0.6061	0	0.0455	4.94	8.04	8.04	0	0	0	0.1165	0.049	VUS	Benign	0.77
2	44101067	C	T	8.143	1.04076	-0.069	0.0759	0.403	4.51	0.7904	0.3832	0	0.6061	0	0.0455	0	0	0	0	0	0.2	0.115	0.037	VUS	Benign	0.84
2	44101550	C	T	7.672	1.55717	2.767	4.5039	2.515	5.53	0.8873	0.2255	0	0.2384	0.0714	0	0	0	0	0	0	0	0.1027	0.046	VUS	Benign	0.54
2	44101604	T	C	1.05	0.156399	2.556	-0.314	-0.873	-6.77	1.3455	0.6909	0	0.2384	0.1333	0	4.7	0.35	0.35	-0.35	0	0	0.1014	0.005	VUS	Benign	0.8
2	44101607	A	G	5.569	0.46429	7.351	1.2955	1.683	-11.1	0.4517	0.6547	1	0.2384	0	0	4.76	8.14	8.14	-0.41	0	0	0.1013	0.186	VUS	Benign	0.77
2	44102302	G	A	0.146	-0.34238	7.335	-0.2506	-0.777	-9.24	1.1064	0.6547	1	0.3333	0.0208	0.0408	0	0	0	0	0	0	0.0837	0.056	VUS	Benign	0.72
2	44102329	C	T	1.49	0.373433	6.128	-0.0296	-0.162	-4.73	0.8873	0.2255	1	0.3333	0.0408	0.0208	0	0	0	0	0	0	0.083	0	VUS	Benign	0.91
2	44102353	C	T	9.781	0.971124	2.106	-0.0177	-0.089	0.337	1.062	0.5368	0	0.3333	0	0	0	0	0	0	0	0	0.0824	0.007	VUS	Benign	0.84
2	44102365	A	G	2.139	0.021193	0.898	0.1419	0.597	-9.24	0.4517	0.6547	1	0.3333	0	0.0208	0	0	0	0	0	0	0.0821	0.01	VUS	Benign	0.95
2	44102392	C	T	9.802	1.03004	1.055	-0.0143	-0.067	1.66	0.9288	0.1425	0	0.3333	0	0.0408	0	0	0	0	0	0	0.0814	0.011	VUS	Benign	0.68
2	44102407	G	A	8.349	1.17761	4.788	-0.0657	-0.331	1.19	0.4311	1.9401	0	0.3333	0	0.0208	10.44	7.95	7.95	1.15	0	0	0.081	0.208	VUS	Pathogenic	0.73
2	44102443	C	T	0.194	-0.0885349	2.1	-0.0916	-0.423	-4.96	1.062	0.5368	1	0.3333	0	0	0	0	0	0	0	0	0.0801	0.009	VUS	Benign	0.99
2	44102446	G	A	0.013	-0.645258	7.408	-0.1062	-0.468	-9.45	0.912	0.4848	1	0.3333	0	0.0408	5.84	7.96	7.96	0	0	0	0.08	0.079	VUS	Benign	0.78
2	44104725	C	T	15.3	1.27702	4.594	-0.3029	-0.858	3.2	1.1245	0.185	0	0.7789	0	0.0417	0	0	0	0	0	0	0.0223	0.004	VUS	Pathogenic	0.61
2	44104728	C	T	14.88	1.21229	1.584	-0.1714	-0.628	1.83	0.9288	0.1425	0	0.7789	0	0.0417	5.7	0.19	-0.19	0.19	0	0	0.0222	0.007	VUS	Pathogenic	0.59
2	44104732	C	A	16.29	1.53393	5.123	-0.8382	-1.37	5.06	1.2698	0.0635	1	0.7789	0.08	0.0417	5.7	3.17	-3.17	3.17	0	0	0.0221	0.438	VUS	Pathogenic	0.88
2	44104782	T	C	2.261	-0.00469918	0.207	0.5391	1.171	-7.27	1.1127	0.2255	0	0.7789	0	0.0417	0	0	0	0	0	0	0.0209	0.083	VUS	Benign	0.94
2	44104953	C	T	2.564	0.151957	1.079	-0.0578	-0.299	-0.152	0.8873	0.2255	1	0.3631	0.019	0	0	0	0	0	0	0	0.0165	0.006	VUS	Benign	0.76
2	44104971	C	G	12.32	0.81464	0.122	-0.0578	-0.299	3.34	1.8517	0.8962	0	0.3631	0	0	4.85	0.53	-0.53	0.53	0	0	0.016	0.003	VUS	Benign	0.62
2	44105043	A	G	14.78	1.80625	9.396	-0.0578	-0.299	-1.56	1.471	0.9419	0	0.3631	0	0.0096	0	0	0	0	0	0	0.0142	0.104	VUS	Benign	0.65
2	44177715	G	A	11.46	1.75255	2.363	-1.3697	-1.66	4.17	0.8952	0.5475	1	1.3333	0	0	0	0	0	0	0	0	0.4138	0.402	VUS	Pathogenic	0.51
2	44200810	A	G	12.58	1.59481	4.675	0.0774	0.408	6.05	1.0712	0.1425	0	0.4286	0	0	2.28	0.16	-0.16	0.16	0	0.1667	0.2035	0.093	VUS	Benign	0.78
2	44202251	G	A	9.935	0.813191	7.773	-1.1007	-1.528	0.446	0.6545	0.6909	1	0.4811	0	0	0	0	0	0	0	0	0.1903	0.223	VUS	Benign	0.86
2	44206993	A	G	8.443	0.863845	7.315	-0.5223	-1.113	0.314	1.1615	0.3231	0	0.1725	0.0769	0.0769	2.08	0.37	0.37	0	0	0	0.1471	0.024	VUS	Benign	0.87
2	44222973	G	A	6.694	-1.23608	0.028	-0.0578	-0.299	-2.98	1.1245	0.185	0	0.931	0.025	0	0	0	0	0	0	0	0.0016	0.008	VUS	Benign	0.85
2	44502977	C	T	0.641	-0.0350465	2.555	-0.0578	-0.299	-11.3	1.0835	0.3251	1	0.3632	0	0.0122	0	0	0	0	0	0	0.0084	0.007	VUS	Benign	0.93
2	44503091	C	T	16.82	0.927078	9.718	-0.0578	-0.299	-2.9	0.9418	0.1163	1	0.3632	0.0122	0	0	0	0	0	0	0	0.0109	0.012	VUS	Benign	0.75
2	44528204	C	T	0.5	0.0285597	6.948	-0.2161	-0.718	-9.41	0.8385	0.3231	1	0.7812	0.0333	0.0333	5.63	0.78	0.78	-0.78	0	0	0.4355	0.018	VUS	Benign	0.92
2	44531345	A	G	5.457	0.69275	3.033	0.0321	0.209	-1.07	0.4517	0.6547	1	0.2051	0	0	0	0	0	0	0	0	0.3663	0.048	VUS	Benign	1
2	44531414	C	T	0.892	0.0626821	1.905	-0.0333	-0.183	-10.5	0.8952	0.5475	1	0.2051	0	0	4.76	7.75	7.75	0.22	0	1	0.3648	0.233	VUS	Benign	0.88
2	44547437	T	C	10.52	0.459305	4.609	-0.0578	-0.299	-6.41	2.3713	1.5988	0	0.4599	0	0.0145	0	0	0	0	0	0	0.0116	0.151	VUS	Benign	0.78
2	44547487	C	T	4.835	0.225514	2.359	-0.0578	-0.299	-8.24	1.0835	0.3251	1	0.4599	0.0145	0	0	0	0	0	0	0	0.0105	0	VUS	Benign	0.86
2	44547530	C	T	10.56	0.593414	-0.106	-0.0578	-0.299	-5.51	0.7725	1.5988	0	0.4599	0.0145	0	0	0	0	0	0	0	0.0095	0.003	VUS	Benign	0.71
2	44570951	G	C	10.81	1.43969	2.397	0.0311	0.203	3.34	0.4586	0.9624	1	0.3903	0	0.0455	3.77	0.89	-0.89	0.89	0	0	0.4078	0.457	VUS	Benign	0.72
2	45169348	G	T	20.1	1.55219	1.402	-0.0578	-0.299	1.5	0.6545	0.3455	0	0.8414	0.0051	0	6.71	7.65	7.65	0	0	0	0.0744	0.548	VUS	Pathogenic	0.86
2	45169411	C	T	21.3	1.44626	0.962	-0.0578	-0.299	1.82	0.6545	0.6909	1	0.8414	0.0051	0.0051	0	0	0	0	0	0	0.0894	0.139	VUS	Pathogenic	0.51
2	45169423	C	T	22	1.58232	1.847	-0.0578	-0.299	2.71	0.6545	0.6909	1	0.8414	0.0051	0	0	0	0	0	0	0	0.0923	0.208	VUS	Pathogenic	0.62
2	45169612	G	A	16.29	1.297	7.378	-0.0578	-0.299	1.92	0.8455	0.309	0	0.8414	0.0051	0.0051	0	0	0	0	0	0	0.1375	0.16	VUS	Benign	0.78
2	45169618	C	A	18.45	1.49366	6.961	-0.0578	-0.299	3.03	0.5079	0.9007	0	0.8414	0	0	0	0	0	0	0	0	0.1389	0.004	VUS	Benign	0.73
2	45169837	G	C	18.5	1.40406	4.513	-0.0578	-0.299	1.04	1.2962	0.8445	1	0.8414	0.0051	0	0	0	0	0	0	0	0.1913	0.012	VUS	Benign	0.8
2	45170029	C	A	14.43	1.18377	9.277	-0.0578	-0.299	0.205	0.6561	0.4444	1	0.8414	0.0051	0.0051	0	0	0	0	0	0	0.2372	0.103	VUS	Benign	0.81
2	45171776	C	G	19.41	1.67408	2.914	-0.0578	-0.299	3.81	1	0.3455	0	0.6965	0.0054	0.0108	2.78	1.38	0	1.38	0	0	0.3443	0.301	VUS	Pathogenic	0.57
2	46597047	G	A	10.64	1.34873	4.337	0.4	1.021	3.86	0.8455	0.309	0	0.4502	0	0	0	0	0	0	0	0	0.1882	0.002	VUS	Benign	0.88
2	46603849	G	A	9.549	1.39054	2.375	-0.0602	-0.309	2.18	0.529	0.9419	0	0.2557	0.0294	0.0294	6.18	0.45	0.45	-0.45	0	0	0.112	0.021	VUS	Pathogenic	0.52
2	46605046	C	T	5.282	0.299345	4.69	-0.2236	-0.731	-11.2	0.9288	0.1425	1	0.3177	0	0.0682	0	0	0	0	0	0	0.0986	0.072	VUS	Benign	0.6
2	46609643	C	T	0.339	0.10291	2.289	-2.4308	-2.023	2.08	1.0835	0.3251	0	0.2612	0	0.027	4.63	0.94	-0.94	0.94	0	0	0.047	0.219	VUS	Benign	0.6
2	47596665	C	A	8.091	1.01463	3.494	-0.0578	-0.299	-0.357	0.4311	0.7425	1	0.9982	0.0217	0	0	0	0	0	0	0	0.0211	0.032	VUS	Benign	0.6
2	47606139	A	G	13.2	0.936114	4.524	-0.0041	0.001	2.76	1.471	0.9419	0	0	0	0.1818	4.47	8.75	8.75	6.86	0	0	0.4489	0.386	VUS	Benign	0.53
2	47630384	C	G	21.1	2.21087	7.388	2.4379	2.098	5.48	1	0.3455	0	1.0219	0	0	9.36	8.27	8.27	2.34	0	0	0.0022	0.436	VUS	Pathogenic	0.8
2	47630471	C	A	17.14	1.88219	3.499	-2.2869	-1.984	2.64	1	0.3455	1	1.0219	0	0.0164	0	0	0	0	0	0	0.0033	0.14	VUS	Pathogenic	0.5
2	47630516	G	T	18.27	1.74007	9.03	5.3233	2.634	-1.29	0.6545	0.3455	0	1.0219	0.0164	0	0	0	0	0	0	0	0.0039	0.258	VUS	Benign	0.65
2	47630540	A	C	22.1	1.80477	4.279	-1.3918	-1.67	1.08	1.5988	0.6869	1	1.0219	0.0164	0	10.07	0.72	-0.72	0.72	1	0	0.0042	0.892	VUS	Pathogenic	0.85
2	47635547	G	A	8.144	1.1702	5.294	-2.5711	-2.059	2.07	0.8668	0.2664	0	0.2719	0	0	0	0	0	0	0	0.3333	0.0666	0.01	VUS	Pathogenic	0.63
2	47635610	G	A	6.621	1.02883	5.811	-3.1429	-2.187	0.24	0.4311	1.9401	0	0.2719	0.1333	0	5.4	7.95	7.95	6.37	0	0	0.0674	0.045	VUS	Benign	0.52
2	47635623	A	C	5.668	0.830674	8.786	4.8087	2.56	-0.576	0.6561	0.6349	1	0.2719	0	0.0714	0	0	0	0	0	0	0.0676	0.079	VUS	Benign	0.75
2	47635655	T	C	2.996	0.767789	8.079	1.649	1.842	0.339	1.0582	0.1163	0	0.2719	0	0	0	0	0	0	0	0	0.068	0.004	VUS	Benign	0.83
2	47637265	C	T	6.713	-0.285885	1.245	0.0538	0.315	-2.91	0.9296	0.1407	0	0.1385	0	0	0	0	0	0	0	0	0.0881	0.006	VUS	Benign	0.87
2	47637304	T	C	7.712	-0.387414	5.398	0.0463	0.281	0.41	1.3455	0.6909	1	0.1385	0	0	0	0	0	0	0	0	0.0886	0.011	VUS	Benign	0.93
2	47637325	C	T	0.941	-0.962134	0.321	-0.0425	-0.23	-4.87	1.1245	0.185	1	0.1385	0.0256	0.0256	4.99	1.33	-1.33	1.33	0	0.0909	0.0888	0.044	VUS	Benign	0.91
2	47637430	G	A	10.7	1.50219	5.258	0.0747	0.399	4.77	0.8455	0.309	0	0.1385	0.05	0	6.34	7.96	7.96	0.63	0	0	0.0901	0.267	VUS	Pathogenic	0.56
2	47637472	C	A	5.691	0.619718	3.581	-0.0511	-0.27	-2.7	1.1064	0.1899	1	0.1385	0	0	4.01	8.05	8.05	0	0	0	0.0907	0.026	VUS	Benign	0.89
2	47639669	T	C	7.364	0.897573	8.978	0.458	1.088	-1.22	1.0582	0.1163	0	0.1909	0.0769	0	0	0	0	0	0	0	0.1181	0.004	VUS	Benign	0.91
2	47639699	G	A	18.53	1.48071	9.488	-6.9178	-2.697	5.1	0.529	0.9419	0	0.1909	0	0	7.79	5.8	0	5.8	1	0	0.1185	0.989	VUS	Pathogenic	1
2	47641410	T	C	15.06	1.4132	9.54	0.0871	0.443	4.09	0.9555	0.2306	1	0.1786	0	0.0455	0	0	0	0	0	0	0.1398	0.014	VUS	Benign	0.74
2	47657025	C	G	10.07	-0.139368	7.261	0.0922	0.46	1.19	2.3713	1.1976	0	0.5698	0	0.0435	4.95	0.52	-0.52	0.52	0	0	0.3346	0.286	VUS	Benign	0.86
2	47657025	C	T	10.54	-0.024738	7.261	-0.0201	-0.104	1.19	0.7904	0.3832	0	0.5698	0	0.0435	5.58	0.63	0.63	-0.63	0	0	0.3346	0.131	VUS	Benign	0.92
2	47657028	T	C	9.662	0.0706985	7.062	-0.0605	-0.311	3.09	1.1127	0.2255	0	0.5698	0.0435	0.0435	4.95	0.42	-0.42	0.42	0	0	0.3346	0.007	VUS	Benign	0.89
2	47657079	A	G	22.2	1.6093	8.924	-0.2894	-0.837	5.33	1.1545	0.309	0	0.5698	0	0	8.92	4.02	-4.02	4.02	1	0	0.3353	0.942	VUS	Pathogenic	1
2	47672766	A	G	9.709	1.30893	6.529	0.0955	0.47	1.86	1.1545	0.309	0	0.275	0	0.0769	3.1	0.89	-0.89	0.89	0	0	0.4691	0.221	VUS	Benign	0.85
2	47672796	G	A	21.2	1.77477	4.937	-0.2624	-0.796	5.36	0.529	0.9419	0	0.275	0	0	9.37	3.99	-3.99	3.99	1	0	0.4687	0.988	VUS	Pathogenic	1
2	47693849	T	C	9.035	1.4476	4.291	1.2989	1.685	3.71	1.1127	0.2255	0	0.3872	0	0.0588	0	0	0	0	0	0	0.2061	0.005	VUS	Benign	0.82
2	47693870	G	A	10.75	1.58837	8.949	0.5433	1.175	4.26	0.8668	0.2664	0	0.3872	0.0588	0	4.84	8.75	0	8.75	0	0	0.2059	0.135	VUS	Benign	0.79
2	47693891	C	T	9.816	1.48873	8.466	-1.305	-1.629	3.16	0.9418	0.1163	0	0.3872	0	0	0	0	0	0	0	0.25	0.2056	0.015	VUS	Benign	0.84
2	47703639	G	T	10.79	1.54542	9.477	0.0161	0.11	2.88	0.6545	0.3455	0	0.2679	0.037	0	5.76	4.26	4.26	0	0	0	0.084	0.42	VUS	Benign	0.64
2	47705600	A	G	6.214	-0.829798	7.448	0.0052	0.036	-5.31	2.3713	1.9401	0	0.1077	0.0312	0	2.83	0.63	0.63	-0.63	0	0	0.0595	0.034	VUS	Benign	0.89
2	47709920	A	G	20.6	1.59699	8.549	-0.0578	-0.299	5.47	1.471	0.9419	0	0.211	0	0	6.11	8.75	8.75	4.54	0	0	0.0056	0.6	VUS	Pathogenic	0.83
2	47710085	G	A	0.078	-0.346396	4.947	-0.0578	-0.299	-9.58	1.1353	0.6767	1	0.211	0	0.0263	0	0	0	0	0	0	0.0035	0.041	VUS	Benign	0.91
2	47710085	G	C	0.051	-0.346396	4.947	-0.0578	-0.299	-9.58	1.4211	0.9624	1	0.211	0.0263	0	0	0	0	0	0	0	0.0035	0.013	VUS	Benign	0.93
2	48010480	T	G	7.647	-1.14338	0.065	-0.0578	-0.299	-9.01	0.4271	0.6349	1	0.8121	0.0109	0.0109	0	0	0	0	0	0	0.0108	0.101	VUS	Benign	0.8
2	48010507	C	T	11.63	-0.65688	1.061	-0.0578	-0.299	1.81	0.6545	0.6909	1	0.8121	0.0109	0	11.41	7.76	7.76	-1.14	0	1	0.012	0.807	VUS	Pathogenic	0.79
2	48010594	A	T	17.27	1.45305	0.562	-0.0578	-0.299	1.66	0.6545	0.3455	0	0.8121	0	0	6.83	8.19	8.19	0	0	0	0.0156	0.402	VUS	Pathogenic	0.85
2	48010627	C	A	9.5	0.325082	-0.216	-0.0578	-0.299	-3.95	1.1064	0.1899	0	0.8121	0.0215	0	7.43	0.77	-0.77	0.77	0	0	0.017	0.353	VUS	Benign	0.73
2	48018168	C	T	10.82	0.134534	6.688	-0.5627	-1.152	-11.5	0.4762	0.6243	1	0.2706	0	0.069	3.71	7.75	7.75	0	0	0	0.3327	0.12	VUS	Benign	0.89
2	48023058	G	A	17.68	1.32601	7.998	-1.3569	-1.654	1.68	0.8668	0.2664	0	0.1362	0.0952	0.0952	0	0	0	0	0	0	0.4625	0.224	VUS	Pathogenic	0.52
2	48023073	C	T	15.87	0.987726	5.645	-2.0095	-1.904	-4.06	0.8873	0.2255	0	0.1362	0.05	0	0	0	0	0	0	0.5	0.4618	0.065	VUS	Pathogenic	0.55
2	48023178	G	A	17.22	1.10292	1.802	3.8222	2.4	-0.6	0.8455	0.309	0	0.1362	0	0.05	0	0	0	0	0	0	0.4574	0.09	VUS	Benign	0.62
2	48023202	G	A	23.7	1.57823	3.285	-8.0847	-2.791	4.88	0.8455	0.309	0	0.1362	0	0	4.3	6.61	0	6.61	1	0	0.4564	0.023	VUS	Pathogenic	0.8
2	48025785	A	G	15.16	0.852281	0.829	-1.2525	-1.605	-0.723	1.1545	0.309	0	0.285	0	0.0062	0	0	0	0	0	0	0.3482	0.044	VUS	Benign	0.75
2	48025812	A	G	14.72	0.869041	2.13	-5.0581	-2.506	3.1	1.1545	0.309	0	0.285	0	0.0031	6.62	8.93	8.93	0	0	0	0.3471	0.001	VUS	Pathogenic	0.79
2	48025845	T	C	16.37	1.21961	2.792	0.5626	1.194	2.09	1.4427	0.5475	0	0.285	0	0.0062	0	0	0	0	0	0	0.3457	0.013	VUS	Benign	0.76
2	48025989	C	T	14.09	1.11947	1.907	0.0461	0.28	3.08	0.6545	0.6909	0	0.285	0	0	4.3	7.75	7.75	0	0	0	0.3397	0.029	VUS	Benign	0.67
2	48026166	C	A	13.23	0.630291	7.262	-0.112	-0.485	0.96	0.9026	0.4069	0	0.285	0	0	0	0	0	0	0	0	0.3323	0.245	VUS	Benign	0.92
2	48026379	G	A	21.6	1.52834	5.047	0.0892	0.45	4.63	0.529	0.9419	0	0.285	0.0092	0.0031	0	0	0	0	0	0	0.3234	0.025	VUS	Pathogenic	0.55
2	48026394	C	G	17.1	1.0415	2.503	0.1851	0.694	1.59	1.8517	0.8962	0	0.285	0	0	5.95	0.42	-0.42	0.42	0	0	0.3227	0.08	VUS	Benign	0.73
2	48026403	C	T	14.77	0.853473	7.038	0.1682	0.658	-3.1	0.8873	0.2255	0	0.285	0	0	0	0	0	0	0	0.0164	0.3224	0.009	VUS	Benign	0.79
2	48026481	A	G	16.55	1.19208	9.839	-0.1233	-0.515	0.181	1.1332	0.2664	0	0.285	0.0031	0	0	0	0	0	0	0	0.3191	0.016	VUS	Benign	0.77
2	48026685	A	G	16.92	1.12485	6.018	0.007	0.047	-0.156	0.4586	0.6767	1	0.285	0.0031	0	8.18	5.35	5.35	-5.35	0	0	0.3105	0.034	VUS	Pathogenic	0.71
2	48026691	T	G	15.26	0.756579	7.971	0.1974	0.718	-2.53	0.4586	0.5263	1	0.285	0.0062	0.0062	0	0	0	0	0	0	0.3103	0.06	VUS	Benign	0.81
2	48026715	C	A	14.33	0.972931	5.051	0.2185	0.758	-2.21	1.1064	0.1899	0	0.285	0.0031	0.0031	0	0	0	0	0	0	0.3093	0.023	VUS	Benign	0.94
2	48026799	C	T	17.39	1.30278	7.984	-0.1551	-0.592	2.58	0.9138	0.1724	0	0.285	0	0	0	0	0	0	0	0.0476	0.3058	0.017	VUS	Benign	0.85
2	48026862	G	T	16.26	0.851055	2.877	-0.2087	-0.704	0.943	1.1245	0.799	1	0.285	0	0	5.8	6.19	6.19	0	0	0	0.3031	0.123	VUS	Benign	0.54
2	48027120	T	A	11.89	0.335561	9.586	-0.0522	-0.275	-6.78	0.9026	0.2219	0	0.285	0	0	0	0	0	0	0	0	0.2923	0.006	VUS	Benign	0.98
2	48027361	C	T	17.67	1.35371	3.332	-0.0666	-0.335	2.77	0.7725	1.5988	0	0.285	0	0	0	0	0	0	0	0.0323	0.2823	0.106	VUS	Benign	0.64
2	48027522	T	C	15.37	0.777961	3.852	-0.0187	-0.096	0.306	0.9555	0.2306	1	0.285	0	0	0	0	0	0	0	0	0.2755	0.086	VUS	Benign	0.74
2	48027744	C	T	11.09	0.425806	0.926	0.273	0.851	-5.67	1.0835	0.3251	0	0.285	0	0.0031	0	0	0	0	0	0	0.2662	0.008	VUS	Benign	0.99
2	48027792	C	A	11.96	0.634664	0.95	0.1494	0.615	-2.56	0.4679	0.4876	0	0.285	0	0	6.99	4.92	4.92	1.12	0	0	0.2642	0.006	VUS	Benign	0.72
2	48027825	T	G	13.16	0.60489	8.016	-0.029	-0.159	-6.73	1.2063	0.7302	0	0.285	0	0	7.13	6.04	6.04	1.05	0	0	0.2628	0.004	VUS	Benign	0.67
2	48027855	A	G	16.79	1.24529	8.016	0.0435	0.268	1.8	1.2063	0.5503	0	0.285	0	0.0092	5.27	8.18	8.18	0	0	0	0.2616	0.043	VUS	Benign	0.64
2	48027861	T	C	16.64	1.1122	5.356	0.2176	0.756	-0.964	1.0704	0.1407	0	0.285	0	0	0	0	0	0	0	0	0.2613	0.101	VUS	Benign	0.75
2	48027897	A	C	17.79	1.26075	1.897	0.0068	0.046	0.678	1.3455	0.3455	0	0.285	0	0	2.09	1.05	1.05	0	0	0	0.2598	0.154	VUS	Benign	0.83
2	48030734	C	G	19.23	1.56593	4.256	-0.1603	-0.605	4.5	1	0.3455	0	0.4448	0	0	4.89	1.2	0.26	1.2	0	0.1	0.141	0.253	VUS	Pathogenic	0.75
2	48030779	T	C	18.07	-0.0813584	9.839	0.0024	0.02	2.07	1.1737	0.3832	1	0.4448	0	0	0	0	0	0	0	0	0.1391	0.018	VUS	Benign	0.8
2	48032087	C	T	13.47	0.414062	4.539	-0.1293	-0.531	-8.61	0.8873	0.2255	1	0.1536	0	0	2.7	0.49	0.49	-0.49	0	0.25	0.0843	0.01	VUS	Benign	0.87
2	48032123	T	C	16.74	1.09575	1.746	0.0774	0.408	-1.33	1.0704	0.1407	0	0.1536	0	0.1	0	0	0	0	0	0	0.0828	0.028	VUS	Benign	0.81
2	48033641	G	A	16.41	1.02792	8.016	-0.6225	-1.206	1.61	1.1353	0.6767	1	0.381	0.0417	0	0	0	0	0	0	0	0.019	0.023	VUS	Benign	0.54
2	48033725	T	C	17.34	1.36732	6.324	-0.0536	-0.281	1.08	0.9555	0.2306	0	0.381	0	0	0	0	0	0	0	0	0.0154	0.17	VUS	Pathogenic	0.53
2	48033782	A	G	14.28	0.837316	0.176	-0.3651	-0.941	-2.45	1.2063	0.5503	0	0.381	0	0	0	0	0	0	0	0	0.0131	0.01	VUS	Benign	0.67
2	48915139	G	T	17.48	1.49324	9.316	-0.0578	-0.299	3.85	0.5079	0.9007	0	0.2343	0.0085	0	0	0	0	0	0	0.0072	0.0178	0.004	VUS	Benign	0.61
2	48982757	C	T	10.02	-0.00774567	-0.689	-0.0578	-0.299	1.67	0.529	0.9419	0	0.8427	0.02	0	3.61	8.75	0	8.75	0	0	0.0018	0.155	VUS	Benign	0.73
2	49190384	A	G	8.859	0.855971	-0.157	-0.0578	-0.299	-3.16	2.3713	1.5988	0	0.1508	0	0.0042	5.21	0.56	0.56	-0.56	0	0	0.0057	0.04	VUS	Benign	0.75
2	49217752	C	T	9.329	1.20554	2.602	-0.6189	-1.203	2.29	0.8668	0.2664	0	0	0	0	4.06	5.67	5.67	0	0	0	0.148	0.001	VUS	Benign	0.62
2	49244690	C	T	10.38	1.28525	4.352	4.7809	2.557	2.22	0.8668	0.2664	0	0	0.1818	0	0	0	0	0	0	0	0.288	0.065	VUS	Benign	0.71
2	49295363	C	T	11.22	1.5989	3.818	-3.2122	-2.201	4.86	0.8455	0.309	0	0.2707	0	0	0	0	0	0	0	0	0.4486	0.033	VUS	Benign	0.64
2	50280682	G	A	9.634	1.55193	7.82	-0.1116	-0.484	4.78	0.6545	0.6909	1	0.3383	0	0	0	0	0	0	0	0	0.3146	0.285	VUS	Benign	0.76
2	50318504	C	T	0.327	-0.0582992	9.873	-0.0382	-0.209	-11	1.1353	0.6767	1	0.6382	0.0909	0	3.42	0.41	0.41	-0.41	0	0	0.4027	0.005	VUS	Benign	1
2	50699443	T	C	11.11	1.36947	7.778	-0.7847	-1.333	2.98	1	0	0	0.5894	0	0	0	0	0	0	0	0	0.4971		VUS	Benign	0.737
2	50723101	C	T	10.72	1.42527	7.997	-0.0619	-0.316	2.86	0.8668	0.2664	0	0.5644	0	0	0	0	0	0	0	0.3333	0.4817		VUS	Benign	0.821
2	50724652	T	G	11.95	1.51997	2.719	0.0087	0.059	4.41	1.2063	0.0635	1	0.2418	0	0	2.89	8.04	0	8.04	0	0	0.4803		VUS	Benign	0.622
2	50724848	T	C	10.88	1.60819	4.75	-0.0027	0.009	4.83	1.471	0.9419	0	0.2418	0.0213	0.0213	4.42	8.75	8.75	0	0	0	0.4801		VUS	Benign	0.56
2	50758366	T	G	22	1.85167	9.287	-4.1699	-2.375	5.76	1.1737	0.7425	1	0.7418	0	0	6.25	8.04	-0.9	8.04	1	0	0.45		VUS	Pathogenic	0.909
2	50779918	G	A	10.44	1.47519	7.82	-0.0273	-0.149	4.14	0.6545	0.6909	0	0.1995	0	0	9.26	7.76	7.76	0	0	0	0.4306		VUS	Pathogenic	0.748
2	50847184	G	A	11.4	1.96581	8.042	-0.5999	-1.186	6.16	0.9418	0.1163	0	0.3119	0	0	0	0	0	0	0	0	0.3703		VUS	Benign	0.572
2	51153089	G	A	11.53	1.76319	7.503	-13.1079	-3.029	5.28	0.9296	0.1407	0	0	0.3333	0	0	0	0	0	0	0	0.0957		VUS	Pathogenic	0.689
2	51254668	G	A	11.01	1.11154	9.739	-0.0739	-0.363	2.63	0.985	0.4361	1	0.7329	0	0	0	0	0	0	0	0	0.0045		VUS	Benign	0.664
2	51254812	G	A	15.32	1.10248	2.453	-0.0267	-0.146	0.0304	0.6545	0.6909	1	0.7329	0.0034	0	7.93	7.76	7.76	0	0	0	0.0044		VUS	Pathogenic	0.795
2	51254824	G	T	7.079	0.0481588	2.866	-0.0652	-0.329	-10.3	1.1064	0.1899	1	0.7329	0	0.0068	4.01	8.45	0	8.45	0	0	0.0044		VUS	Benign	0.846
2	51254920	G	A	11.56	0.376625	4.722	-0.0511	-0.27	-6.2	1.062	0.5368	1	0.7329	0.0034	0	0	0	0	0	0	0	0.0043		VUS	Benign	0.818
2	51255073	G	A	15.22	0.771956	0.48	0.0167	0.114	-1.11	1.062	0.5368	0	0.7329	0.0034	0	0	0	0	0	0	0	0.0041		VUS	Benign	0.746
2	51255097	G	A	12.85	0.564908	7.839	-0.0149	-0.071	0.442	1.062	0.5368	1	0.7329	0	0	0	0	0	0	0	0	0.0041		VUS	Benign	0.815
2	51255160	C	T	16.56	0.880768	6.399	-0.0478	-0.255	-0.552	1.1353	0.6767	1	0.7329	0.0068	0.0068	4.25	0.27	-0.27	0.27	0	0	0.0041		VUS	Benign	0.575
2	51255220	G	A	16.86	0.896816	4.635	-0.0385	-0.211	0.654	0.4762	0.6243	1	0.7329	0	0	0	0	0	0	0	0	0.004		VUS	Pathogenic	0.539
2	51255262	G	A	17.94	1.20538	4.731	0.0154	0.106	1.67	0.9138	0.1724	1	0.7329	0.0034	0.0034	0	0	0	0	0	0	0.004		VUS	Pathogenic	0.507
2	51255307	G	A	15.43	0.899675	7.655	-0.2108	-0.708	-1	0.6545	0.6909	1	0.7329	0.0034	0	0	0	0	0	0	0	0.0039		VUS	Pathogenic	0.527
2	51255388	G	A	16.83	1.21704	3.243	-0.0273	-0.149	0.288	0.4762	0.6243	1	0.7329	0.0034	0	0	0	0	0	0	0	0.0038		VUS	Pathogenic	0.608
2	55870544	C	T	10.9	1.45762	7.523	0.0991	0.481	3.79	0.529	0.9419	0	0.2253	0.0714	0	3.56	7.29	0	7.29	0	0	0.1562	0.08	VUS	Benign	0.81
2	55874521	C	T	8.514	0.658036	4.205	2.4317	2.097	-4.24	0.8668	0.2664	0	0.6369	0.0588	0.0588	4.51	4.54	4.54	0	0	0	0.2227	0.06	VUS	Benign	0.89
2	56094277	G	A	11.31	1.43611	2.243	-0.0578	-0.299	2.42	0.8952	0.5475	0	0.1684	0.0081	0.0081	0	0	0	0	0	0	0.0203	0.211	VUS	Pathogenic	0.54
2	56102118	G	A	11.02	1.13864	9.872	-0.3678	-0.945	-1.5	1.1457	0.1506	0	0	0.0556	0	9.71	0.15	-0.15	0.15	0	0	0.155	0.077	VUS	Benign	0.51
2	58388708	C	T	17.9	1.45338	8.831	0.1015	0.488	4.14	0.4679	1.3839	0	0.2677	0.0769	0	7.44	3.6	3.6	0.36	0	0	0.0284	0.009	VUS	Pathogenic	0.55
2	61244903	C	T	14.54	2.11059	2.279	-0.0578	-0.299	-1.76	1.1245	0.185	0	0.6705	0.0294	0	0	0	0	0	0	0	0.0027	0.052	VUS	Benign	0.59
2	61244912	A	G	11.05	1.63402	3.783	-0.0578	-0.299	-8.16	0.4517	0.6547	1	0.6705	0	0.0294	0	0	0	0	0	0	0.0029	0.019	VUS	Benign	0.6
2	61244918	C	A	13.51	1.91631	3.772	-0.0578	-0.299	-5.4	1.1064	0.1899	0	0.6705	0	0.0294	0	0	0	0	0	0	0.0031	0.023	VUS	Benign	0.72
2	61244948	G	A	16.97	2.25821	5.008	-0.0578	-0.299	-5.96	1.1064	0.6547	1	0.6705	0	0.0571	0	0	0	0	0	0	0.004	0.112	VUS	Benign	0.66
2	61258768	C	T	8.041	0.943514	4.864	-0.0129	-0.057	0.944	0.7725	1.5988	0	0.2098	0	0	0	0	0	0	0	0.1818	0.4067	0.116	VUS	Benign	0.95
2	61258815	T	C	12.52	1.40518	9.592	0.0009	0.016	2.22	1.0712	0.1425	1	0.2098	0	0	0	0	0	0	0	0	0.4081	0.016	VUS	Benign	0.93
2	61258869	T	A	11.56	1.06545	9.702	-0.0284	-0.155	-2.43	0.5079	0.5756	0	0.2098	0	0	0	0	0	0	0	0.1818	0.4096	0.058	VUS	Benign	0.88
2	61258878	A	G	8.036	0.49274	7.908	0.0058	0.04	-9.39	0.4271	0.4848	1	0.2098	0	0	5.4	0.76	0.76	-0.76	0	0	0.4099	0.048	VUS	Benign	0.97
2	61258995	G	T	9.221	0.938256	3.166	0.1939	0.711	-5.43	0.7249	1.1269	0	0.2098	0.0097	0	0	0	0	0	0	0	0.4133	0.019	VUS	Benign	0.97
2	61272952	C	T	12.88	1.67412	5.564	0.101	0.486	4.77	0.9288	0.1425	0	0.3223	0.0625	0	0	0	0	0	0	0	0.1799	0.013	VUS	Benign	0.79
2	61275707	A	G	12.25	1.50841	9.375	-0.0578	-0.299	4.5	1.1332	0.2664	0	0.4228	0	0.0027	9.45	3	-3	3	0	0	0.0996	0.264	VUS	Pathogenic	0.6
2	61275788	G	A	0.057	-0.284135	2.627	-0.0578	-0.299	-11.2	1.1353	0.6767	1	0.4228	0.0027	0.0082	0	0	0	0	0	0	0.0972	0.017	VUS	Benign	0.98
2	61275851	G	A	11.66	1.57984	2.737	-0.0578	-0.299	4.79	0.8668	0.2664	0	0.4228	0	0	2.23	8.75	0	8.75	0	0	0.0954	0.294	VUS	Benign	0.57
2	62054256	G	A	9.92	1.48333	1.59	-3.9146	-2.334	5.47	0.7249	0.2306	0	0.2106	0.0588	0	0	0	0	0	0	0	0.0776	0.062	VUS	Pathogenic	0.61
2	62054316	T	C	12.47	1.70637	3.206	2.4906	2.112	6.02	0.3255	0.5771	1	0.2106	0	0.0588	0	0	0	0	0	0	0.0797	0.057	VUS	Benign	0.55
2	62067422	C	T	4.691	0.522916	8.975	-0.0644	-0.326	-3.97	1.1064	0.6547	1	0.3706	0.0068	0.0068	0	0	0	0	0	0	0.4729	0.066	VUS	Benign	0.98
2	63380070	C	G	0.448	0.231063	0.093	-6.7773	-2.685	-1.01	1.1737	1.1976	0	1.0667	0	0.2857	0	0	0	0	0	0	0.0675	0.056	VUS	Benign	0.69
2	63401960	C	T	7.625	1.19923	4.899	-0.0959	-0.436	3.8	0.4311	1.9401	0	0	0.0526	0	0	0	0	0	0	0	0.1143	0.264	VUS	Benign	0.61
2	63664600	A	G	12.02	1.34325	2.901	4.6724	2.539	4.26	1.3095	0.185	1	0	0.0588	0.0588	0	0	0	0	0	0	0.3237	0.1	VUS	Benign	0.7
2	63719991	C	T	11.28	0.468028	-0.029	0.9917	1.516	-4.6	0.912	0.4848	1	0.2361	0	0	8.76	7.95	7.95	-2.61	1	0	0.2051	0.213	VUS	Pathogenic	0.55
2	65245352	G	A	10.08	0.850854	6.092	-0.1038	-0.461	0.959	0.912	0.4848	1	0.675	0.0345	0	0	0	0	0	0	0	0.1595	0.011	VUS	Benign	0.96
2	65248061	G	A	4.007	0.36439	9.569	-0.0578	-0.299	-8.54	1.1353	0.6767	1	0.2293	0	0.0093	0	0	0	0	0	0	0.0829	0.029	VUS	Benign	0.98
2	69554100	G	A	9.092	0.608239	5.722	-0.0578	-0.299	-5.77	0.8952	0.5475	1	0.3	0	0.0435	7.84	1.35	1.35	-1.35	0	0	0.1066	0.1	VUS	Benign	0.51
2	69556525	G	A	9.42	1.07412	7.806	-0.0727	-0.358	-0.12	0.9296	0.1407	1	0.4129	0.0833	0	0	0	0	0	0	0	0.1426	0.033	VUS	Benign	0.9
2	69556919	G	A	21.9	1.64675	7.586	-0.0773	-0.375	5.17	0.8952	0.5475	0	0.4957	0.1111	0	0	0	0	0	0	0	0.1485	0.186	VUS	Pathogenic	0.52
2	69627514	C	T	9.519	1.17505	7.322	0.6974	1.31	0.336	0.8455	0.309	0	0.2378	0	0	4.54	9.35	0	9.35	0	0	0.1028	0.069	VUS	Benign	0.75
2	71163117	G	C	9.414	0.720878	-0.473	-0.0578	-0.299	-1.17	1.3455	0.3455	0	0.2463	0.0392	0.02	3.2	1.75	1.75	0	0	0	0.004	0.071	VUS	Benign	0.87
2	71188134	C	T	13.41	0.739657	6.175	-0.8097	-1.351	-5.54	1.0835	0.3251	1	0.683	0	0	10.37	0.7	0.7	-0.7	0	1	0.1501	0.039	VUS	Benign	0.62
2	71190375	G	T	15.86	0.717459	9.579	0.1336	0.577	-0.124	0.4762	0.7302	0	0.6699	0.0769	0.027	0	0	0	0	0	0	0.0741	0.08	VUS	Benign	0.76
2	71191925	G	A	21.3	2.05678	9.62	0.5852	1.215	3.85	0.8455	0.309	0	0.4194	0	0	0	0	0	0	0	0	0.0216	0.003	VUS	Benign	0.58
2	71191949	C	T	18.7	1.55603	7.839	-0.3733	-0.951	0.727	0.7904	0.3832	0	0.4194	0	0	7.07	0.78	0.78	-0.78	0	0	0.0208	0.008	VUS	Pathogenic	0.63
2	71708056	T	C	10.33	0.567474	5.934	-0.3885	-0.969	-3.53	1.2962	0.1506	1	0.366	0	0	0	0	0	0	0	0	0.0646	0	VUS	Benign	0.62
2	71709092	G	A	10.86	1.17322	3.844	0.6781	1.295	0.0503	1	0	0	0.1437	0.0667	0	0	0	0	0	0	0	0.0693	0.026	VUS	Benign	0.75
2	71730350	G	A	12.23	1.50768	6.218	-0.2675	-0.804	4.08	0.4311	1.9401	0	0.277	0	0.0476	3.03	7.95	7.95	0	0	0	0.1659	0.284	VUS	Benign	0.52
2	71730383	C	T	10.86	0.781121	0.869	-0.1094	-0.477	-3.56	0.7904	0.3832	1	0.277	0	0	4.67	0.42	0.42	-0.42	0	0	0.166	0.018	VUS	Benign	0.91
2	71730420	C	T	11.77	1.25003	5.097	0.1936	0.71	4.08	0.7725	1.5988	0	0.277	0	0	0	0	0	0	0	0	0.1662	0.018	VUS	Benign	0.87
2	71738969	G	T	3.408	0.409715	5.973	-2.1292	-1.94	-8.91	1.1457	0.6939	1	0.3262	0.0741	0.0385	0	0	0	0	0	0	0.205	0.047	VUS	Benign	0.93
2	71739023	G	A	0.102	-0.250147	1.627	-3.4643	-2.25	-9.27	1.1064	0.6547	1	0.3262	0.0385	0	0	0	0	0	0	0	0.2053	0	VUS	Benign	0.93
2	71739023	G	T	0.072	-0.250147	1.627	-5.1516	-2.517	-9.27	1.1457	0.6939	1	0.3262	0.0385	0.0741	0	0	0	0	0	0	0.2053	0.007	VUS	Benign	0.97
2	71739032	T	C	8.403	1.11981	3.663	1.8313	1.913	-0.82	1.2962	0.1506	1	0.3262	0.0385	0.0385	2.16	0.29	0.29	0	0	0	0.2053	0.03	VUS	Benign	0.85
2	71740850	A	G	10.8	1.36417	4.182	0.6527	1.273	3.61	0.4586	0.6767	1	0.5163	0	0	0	0	0	0	0	0	0.2136	0.073	VUS	Benign	0.9
2	71740898	G	A	8.446	0.647202	5.654	-1.1557	-1.558	-2.95	0.912	0.4848	1	0.5163	0	0	0	0	0	0	0	0	0.2138	0.127	VUS	Benign	0.96
2	71741012	A	G	0.318	-0.108613	-1.049	0.5071	1.139	-9.59	0.4586	0.6767	1	0.5163	0.0189	0.0545	2.23	1.16	0	1.16	0	0	0.2143	0.211	VUS	Benign	0.95
2	71742840	C	A	9.061	0.908449	9.267	-3.1243	-2.183	-1.55	1.2698	0.0635	1	0.5864	0.08	0	0	0	0	0	0	0	0.2226	0.079	VUS	Benign	0.87
2	71743327	G	A	8.583	0.991462	3.041	-1.3662	-1.659	0.225	0.4611	0.3114	0	0.3281	0	0	0	0	0	0	0	0	0.2249	0.012	VUS	Benign	0.88
2	71744145	A	T	10.41	0.995994	8.17	3.8651	2.407	-0.906	0.985	0.1504	0	0.683	0	0.1429	5.1	8.37	0	8.37	0	0	0.2286	0.103	VUS	Benign	0.79
2	71747313	C	T	9.051	0.710733	3.035	-4.1252	-2.367	-2.77	0.9296	0.1407	1	0.3827	0.1429	0	3.87	0.22	-0.22	0.22	0	0	0.243	0.001	VUS	Benign	0.87
2	71747926	C	A	9.85	0.967121	2.54	2.8017	2.19	0.181	0.912	0.6869	0	0.285	0	0.0455	2.52	0.78	0	0.78	0	0	0.2458	0.013	VUS	Benign	0.9
2	71747938	G	A	10.36	1.22451	7.675	-0.5783	-1.166	1.41	0.8668	0.2664	0	0.285	0	0	3.93	0.36	0.36	-0.36	0	1	0.2458	0.019	VUS	Benign	0.83
2	71747965	C	T	6.637	0.647511	2.332	-1.099	-1.527	-5.8	0.9296	0.1407	0	0.285	0.0455	0	2.2	0.1	-0.1	0.1	0	0	0.246	0.007	VUS	Benign	0.97
2	71748025	C	T	5.82	0.470958	9.4	-3.4867	-2.255	-5.48	0.9296	0.1407	1	0.285	0.0455	0	0	0	0	0	0	1	0.2462	0.004	VUS	Benign	0.96
2	71753367	C	G	10.3	1.06049	0.24	0.2442	0.803	2.27	0.4517	0.8445	1	0.5142	0	0.0667	0	0	0	0	0	0	0.2705	0.254	VUS	Benign	0.84
2	71753367	C	T	10.76	1.06049	0.24	0.2564	0.823	2.27	1.1457	0.1506	0	0.5142	0.0345	0	0	0	0	0	0	0	0.2705	0.016	VUS	Benign	0.91
2	71753397	C	T	6.405	1.12914	4.663	-0.0132	-0.059	2.13	0.9418	0.1163	0	0.5142	0	0	8.47	0.25	-0.25	0.25	0	0	0.2706	0.001	VUS	Benign	0.6
2	71753415	C	T	5.231	0.437113	2.296	-0.2371	-0.754	-5.4	0.6545	0.6909	1	0.5142	0.0667	0.0345	9.58	7.75	7.75	-1.11	0	0	0.2707	0.334	VUS	Pathogenic	0.71
2	71755432	C	T	8.742	0.75595	9.453	-0.2912	-0.84	-3.27	0.9296	0.1407	1	0.8497	0.0714	0	0	0	0	0	0	0	0.2799	0.003	VUS	Benign	0.9
2	71755438	C	T	6.847	0.366949	2.934	-0.145	-0.57	-7.59	1.062	0.5368	1	0.8497	0	0	0	0	0	0	0	1	0.2799	0	VUS	Benign	0.98
2	71755522	G	A	4.851	0.0117363	9.453	-0.2384	-0.756	-9.64	0.912	0.4848	1	0.8497	0	0.0714	0	0	0	0	0	0	0.2803	0.037	VUS	Benign	0.97
2	71755522	G	C	3.913	0.0117363	9.453	0.0981	0.478	-9.64	1.5988	1.1717	1	0.8497	0.0714	0	0	0	0	0	0	0	0.2803	0	VUS	Benign	0.96
2	71766296	G	A	9.421	0.857531	7.391	-1.0575	-1.503	-0.866	0.4311	1.9401	0	0.5413	0.1176	0	0	0	0	0	0	0	0.3293	0.006	VUS	Benign	0.84
2	71766338	G	A	4.111	0.390168	3.653	-2.0891	-1.929	-2.43	0.9026	0.5771	1	0.5413	0	0	0	0	0	0	0	0	0.3295	0.001	VUS	Benign	0.94
2	71776508	G	A	12.92	1.28082	0.435	-7.0274	-2.704	-1.6	0.9026	0.5771	1	0.2917	0.125	0.125	0	0	0	0	0	0	0.3757	0.115	VUS	Benign	0.68
2	71778262	C	A	10.17	1.08551	4.921	0.256	0.823	3.39	1.1064	0.1899	0	0	0.0357	0	0	0	0	0	0	1	0.3836	0.057	VUS	Benign	0.91
2	71778760	C	T	11.08	1.41882	1.029	-1.001	-1.471	3.62	0.6545	0.6909	0	0.3928	0.0556	0	0	0	0	0	0	0	0.3859	0.072	VUS	Benign	0.77
2	71780251	G	A	9.338	0.779837	9.313	0.2315	0.781	-4.8	1	0	0	0.5717	0.0256	0	0	0	0	0	0	0	0.3927	0.01	VUS	Benign	0.94
2	71781022	C	T	5.357	0.152572	9.841	-0.1757	-0.637	-2.86	1.0835	0.3251	1	0.3157	0.05	0	0	0	0	0	0	0	0.3962	0.005	VUS	Benign	1
2	71783118	C	T	10.24	1.56531	0.37	0.1416	0.596	3.48	0.8385	0.3231	0	0.5177	0.1053	0.0556	2	0.71	0	0	0	0	0.4057	0.023	VUS	Benign	0.87
2	71783133	G	A	6.107	0.24789	2.799	-0.1285	-0.529	-6.92	0.912	0.4848	1	0.5177	0	0	0	0	0	0	0	0	0.4058	0.005	VUS	Benign	0.98
2	71783160	G	A	0.962	0.265707	0.335	-0.1858	-0.658	2.21	0.9026	0.5771	1	0.5177	0	0.0556	0	0	0	0	0	0	0.4059	0.018	VUS	Benign	0.93
2	71783190	C	T	9.536	0.810255	1.739	-0.139	-0.555	-5.3	1.0835	0.3251	1	0.5177	0.0556	0.1053	0	0	0	0	0	0	0.406	0.004	VUS	Benign	0.96
2	71788891	G	A	10.15	1.18857	0.876	-0.3005	-0.854	3.27	0.4311	1.9401	0	0.2517	0	0	2.21	3.57	3.57	0	0	0	0.4319	0.139	VUS	Benign	0.71
2	71791202	G	T	14.89	1.39424	7.76	-0.0389	-0.213	2.34	0.7904	1.5808	0	0.528	0.0303	0.0303	0	0	0	0	0	0	0.4425	0.005	VUS	Benign	0.72
2	71791292	T	G	7.252	0.184022	-3.038	-0.2018	-0.69	-9.24	1	0.3455	0	0.528	0	0	0	0	0	0	0	1	0.4429	0.004	VUS	Benign	0.82
2	71795304	T	C	11.26	1.08355	9.635	0.2736	0.852	-0.167	1.1127	0.2255	1	0.627	0	0	7.14	0.17	0.17	-0.17	1	0	0.4611	0.038	VUS	Benign	0.8
2	71796977	C	T	8.946	1.27433	2.859	0.1232	0.549	4.08	0.8385	0.3231	0	0.6546	0.1111	0.04	0	0	0	0	0	0	0.4687	0	VUS	Benign	0.81
2	71797028	C	T	12.43	1.544	3.867	-0.3031	-0.858	5.21	0.6545	0.6909	0	0.6546	0	0	7.7	7.75	7.75	0	0	0	0.4689	0.636	VUS	Pathogenic	0.92
2	71801396	C	A	5.638	0.572547	3.364	-3.039	-2.164	-3.89	0.4311	0.7425	1	0.7207	0.0323	0	0	0	0	0	0	0	0.4888	0.037	VUS	Benign	0.88
2	71801396	C	T	6.315	0.572547	3.364	-0.2578	-0.788	-3.89	0.7904	0.3832	1	0.7207	0	0	0	0	0	0	0	0	0.4888	0.028	VUS	Benign	0.91
2	71816764	C	T	9.149	0.858138	3.1	-0.1508	-0.583	-1.22	0.7249	0.2306	0	0.94	0.1818	0	0	0	0	0	0	0	0.4414	0.001	VUS	Benign	0.87
2	71817345	G	A	11.09	1.53487	4.736	4.919	2.576	3.87	1	0	0	0.646	0	0	0	0	0	0	0	0	0.4387	0.002	VUS	Benign	0.59
2	71817345	G	T	10.71	1.53487	4.736	-1.668	-1.784	3.87	0.6545	0.3455	0	0.646	0	0	5.31	7.64	7.64	0	0	0	0.4387	0.259	VUS	Pathogenic	0.5
2	71817396	G	A	9.834	1.04856	4.813	1.5703	1.811	-5.94	0.912	0.4848	1	0.646	0	0	0	0	0	0	0	0	0.4385	0.016	VUS	Benign	0.88
2	71825791	C	T	1.875	0.338001	9.601	-0.1385	-0.554	-9.74	0.8873	0.2255	1	0.6386	0.0385	0	0	0	0	0	0	0	0.4004	0	VUS	Benign	0.98
2	71825848	G	T	10.88	1.67959	5.462	0.3163	0.914	4.72	0.7249	1.1269	0	0.6386	0	0.0385	0	0	0	0	0	0	0.4001	0.029	VUS	Benign	0.88
2	71825860	C	T	5.395	0.53323	9.601	0.0746	0.399	-4.63	0.8873	0.2255	1	0.6386	0.0385	0	0	0	0	0	0	0	0.4	0	VUS	Benign	0.94
2	71827867	A	G	4.803	0.697803	7.523	-2.0702	-1.923	-1.84	1.471	0.9419	0	0.6097	0.037	0	0	0	0	0	0	0	0.3909	0.044	VUS	Benign	0.93
2	71827930	G	C	0.189	-0.217593	9.422	0.9627	1.498	-11.1	1.3095	0.984	1	0.6097	0.037	0.037	0	0	0	0	0	0	0.3906	0.002	VUS	Benign	0.95
2	71828631	G	A	13.65	1.2334	4.808	-9.9499	-2.903	1.22	1.1064	0.6547	1	0.5	0	0	9	0.48	-0.48	0.48	1	0	0.3874	0.144	VUS	Benign	0.51
2	71838455	G	A	7.73	0.445163	3.246	-1.3286	-1.64	-0.469	0.912	0.4848	1	0.4755	0.0357	0	0	0	0	0	0	0	0.3428	0.002	VUS	Benign	0.97
2	71838476	G	A	17.55	1.56045	9.759	-5.3463	-2.54	4.59	0.8455	0.309	0	0.4755	0	0	8.7	3.69	-3.69	3.69	1	0	0.3427	0.903	VUS	Pathogenic	1
2	71838660	C	T	0.291	0.000115709	0.451	-0.167	-0.618	-11.1	0.7904	0.3832	1	0.2939	0	0.0417	0	0	0	0	0	0	0.3419	0.027	VUS	Benign	0.96
2	71838684	G	A	1.441	0.143043	5.742	0.3139	0.911	-11.6	1.1353	0.6767	1	0.2939	0.0417	0	0	0	0	0	0	0	0.3418	0.103	VUS	Benign	0.99
2	71838723	C	T	12.65	1.74423	9.343	-0.3142	-0.874	5.78	1.1457	0.1506	0	0.2939	0.0417	0	0	0	0	0	0	0	0.3416	0.08	VUS	Benign	0.56
2	71839809	C	T	0.986	0.350026	-0.014	-0.6695	-1.245	1.61	0.985	0.4361	1	0.4611	0	0.0667	5.93	1.23	1.23	-1.23	0	0	0.3366	0.054	VUS	Benign	0.83
2	71839905	G	A	1.144	0.191478	0.903	-0.8066	-1.348	-5.76	0.9026	0.5771	1	0.4611	0	0.0968	4.4	7.95	7.95	0	0	0	0.3362	0.044	VUS	Benign	0.94
2	71839920	C	T	4.444	0.645601	0.896	0.3346	0.939	-5.14	1.1245	0.185	0	0.4611	0.0345	0	4.08	0.23	-0.23	0.23	0	0	0.3361	0	VUS	Benign	0.95
2	71847715	G	A	8.946	1.35793	2.612	-5.822	-2.594	4.74	1.1353	0.6767	1	0.63	0.1765	0.125	7.97	7.96	7.96	0.68	0	0	0.3007	0.309	VUS	Pathogenic	0.85
2	71871157	C	T	8.354	0.894582	6.41	-2.7018	-2.089	-1.7	0.9138	0.1724	1	0.3438	0	0	0	0	0	0	0	0	0.1942	0.058	VUS	Benign	0.83
2	71886082	C	T	8.005	0.701631	2.319	0.1431	0.6	0.141	1.062	0.5368	1	0.2373	0	0	0	0	0	0	0	0	0.1264	0.002	VUS	Benign	0.98
2	71886163	G	A	18.81	1.72331	9.828	-1.4191	-1.681	4.76	0.8668	0.2664	0	0.2373	0	0	9.01	4.68	-4.68	4.68	1	0	0.1261	0.951	VUS	Pathogenic	1
2	71887710	C	T	9.929	1.12462	2.775	-0.7495	-1.308	1.48	1.0835	0.3251	0	0.3983	0	0	2.17	0.39	0	0.39	0	0	0.119	0.027	VUS	Benign	0.67
2	71891438	C	T	10.67	1.47851	8.032	-0.4976	-1.089	4.24	0.4611	0.0299	0	0.5537	0.0588	0	0	0	0	0	0	0	0.1021	0.014	VUS	Pathogenic	0.5
2	71892340	C	T	9.03	0.898536	2.516	0.0705	0.383	-0.401	0.7904	0.3832	0	0.4779	0	0.0455	5.98	0.33	0.33	-0.28	0	0	0.098	0.033	VUS	Benign	0.79
2	71892421	C	A	7.591	0.989	1.007	-0.0289	-0.158	1.35	0.9026	0.4069	0	0.4779	0	0	0	0	0	0	0	0	0.0976	0.014	VUS	Benign	0.78
2	71894549	G	A	7.952	1.21808	7.633	0.2516	0.816	2.18	0.8455	0.309	0	0.3247	0	0	0	0	0	0	0	0	0.0879	0.012	VUS	Benign	0.7
2	71894612	C	T	8.742	0.747506	4.814	-0.1321	-0.538	-2.24	1.1457	0.1506	0	0.3247	0	0	5.12	1.31	1.31	-1.31	0	0	0.0876	0.054	VUS	Benign	0.78
2	71894615	C	G	8.424	0.829906	6.005	0.1461	0.607	0.303	2.3713	1.1976	0	0.3247	0.025	0	3.81	1.06	-1.06	1.06	0	0	0.0876	0.114	VUS	Benign	0.91
2	71894639	C	T	1.249	-0.055812	4.562	-0.5866	-1.174	-10.3	1.0835	0.3251	1	0.3247	0	0	0	0	0	0	0	0	0.0875	0	VUS	Benign	0.7
2	71896305	G	A	0.52	-0.239684	9.721	-2.4695	-2.034	-10.8	1.1353	0.6767	1	0.6207	0.0667	0	0	0	0	0	0	0	0.0799	0.031	VUS	Benign	0.65
2	71901416	T	C	9.913	1.0197	9.65	0.6767	1.293	-3.05	1.0704	0.1407	1	0.1701	0	0.125	0	0	0	0	0	0	0.0567	0.044	VUS	Benign	0.93
2	71906236	C	A	2.983	0.0917645	4.883	0.2204	0.761	-10.6	0.912	0.6869	0	0.2289	0.0385	0	0	0	0	0	0	0	0.0348	0	VUS	Benign	0.89
2	71906365	G	A	16.45	1.32982	8.015	-0.8244	-1.361	4.41	0.912	0.4848	1	0.2289	0	0	11.37	2.3	-2.3	2.3	1	0	0.0342	0.925	VUS	Pathogenic	0.99
2	71909696	A	G	5.089	0.0730984	6.227	0.1627	0.646	-9.58	0.4517	0.6547	1	0.6732	0	0	0	0	0	0	0	0	0.0191	0.127	VUS	Benign	0.93
2	71909735	G	T	10.54	1.25578	6.199	-0.7702	-1.323	-0.503	0.4762	0.7302	0	0.6732	0.12	0	6.21	8.5	0	8.5	0	0	0.0189	0.357	VUS	Pathogenic	0.57
2	71909798	C	T	5.349	0.593533	2.099	-0.6074	-1.193	-9.2	0.8873	0.2255	1	0.6732	0.0435	0	0	0	0	0	0	0	0.0186	0	VUS	Benign	0.58
2	73114648	G	C	16.27	1.61558	1.864	-0.0578	-0.299	3.22	1.3095	0.984	1	0.881	0.0152	0.0299	0	0	0	0	0	0	0.0284	0.017	VUS	Benign	0.51
2	73118624	C	T	12.72	0.658208	0.694	-0.0578	-0.299	3.11	0.9296	0.1407	1	0.1562	0.0067	0	0	0	0	0	0	0	0.1391	0.009	VUS	Benign	0.88
2	73613026	C	T	16.47	1.15169	3.522	-0.0578	-0.299	1.84	0.6545	0.6909	1	0.6699	0.0114	0	8.19	7.75	7.75	0	0	0	0.0006	0.68	VUS	Pathogenic	0.96
2	73613053	G	A	7.655	0.0345382	0.79	-0.0578	-0.299	-2.54	0.8455	0.309	0	0.6699	0.0114	0	0	0	0	0	0	0	0.0007	0.053	VUS	Benign	0.76
2	73635779	A	G	3.06	0.55658	0.495	0.1629	0.646	-1.62	1.471	0.9419	0	0.1935	0	0.1	5.94	8.75	8.75	2.3	0	0	0.1021	0.13	VUS	Benign	0.88
2	73650055	G	A	2.34	0.46138	0.592	-0.1299	-0.532	1.68	0.912	0.4848	1	0.2185	0	0	0	0	0	0	0	0	0.1658	0.024	VUS	Benign	0.94
2	73651573	G	A	9.574	1.2659	1.621	0.0267	0.178	2.71	0.8668	0.2664	0	0.421	0	0	0	0	0	0	0	0	0.1726	0.003	VUS	Benign	0.87
2	73651606	G	A	6.012	0.649509	2.999	-0.0231	-0.123	-4.63	0.9026	0.5771	1	0.421	0.0164	0.0164	3.94	7.96	7.96	0	0	0	0.1727	0.019	VUS	Benign	0.91
2	73653669	A	G	1.993	0.557651	0.164	-0.0472	-0.252	1.41	1.1545	0.309	0	0.2172	0	0.0588	0	0	0	0	0	0	0.1819	0.166	VUS	Benign	0.97
2	73675358	A	C	2.498	0.253308	0.459	-0.0578	-0.299	1.72	1.2962	0.1899	0	0.1184	0	0.0021	0	0	0	0	0	0	0.2787	0.007	VUS	Benign	1
2	73675538	T	C	0.122	-0.353207	-2.086	-0.0578	-0.299	-7.69	1.2962	0.1506	1	0.1184	0	0	5.68	0.94	0.94	-0.94	0	0	0.2795	0	VUS	Benign	0.95
2	73675619	G	A	0.197	-0.0643644	1.015	-0.0578	-0.299	0.195	0.4679	1.3839	0	0.1184	0.0011	0.0011	2.71	1.48	0	1.48	0	0	0.2799	0.063	VUS	Benign	0.94
2	73675757	A	C	0.106	-0.44103	-0.563	-0.0578	-0.299	-8.23	1.2962	0.1899	1	0.1184	0.0011	0	5.1	8.05	0	8.05	0	0	0.2805	0	VUS	Benign	0.92
2	73675775	G	T	0.816	0.104703	-0.152	-0.0578	-0.299	1.53	0.6545	0.3455	0	0.1184	0.0011	0.0032	3.91	7.65	7.65	0	0	0	0.2806	0.336	VUS	Benign	0.86
2	73675838	A	G	0.297	-0.00756076	-1.599	-0.0578	-0.299	-2.76	1.471	0.9419	0	0.1184	0	0.0011	8.75	8.75	8.75	0	0	0	0.2808	0.215	VUS	Pathogenic	0.56
2	73676246	A	G	3.312	0.37217	1.969	-0.0578	-0.299	3.33	1	0	0	0.1184	0	0	0	0	0	0	0	0	0.2827	0.005	VUS	Benign	0.87
2	73676378	C	T	0.087	0.0630707	0.034	-0.0578	-0.299	1.02	0.8873	0.2255	0	0.1184	0.0021	0	3.91	0.57	0.57	-0.57	0	0.0106	0.2832	0.001	VUS	Benign	0.89
2	73677086	C	T	0.073	0.00557255	-1.381	-0.0578	-0.299	0.326	0.8873	0.2255	0	0.1184	0.0021	0	4.21	0.23	-0.23	0.23	0	0.0106	0.2864	0.001	VUS	Benign	0.92
2	73679186	C	T	0.453	-0.0104452	-0.133	-0.0578	-0.299	-5.52	0.9418	0.1163	0	0.1184	0.0011	0.0011	0	0	0	0	0	0.0211	0.2958	0.039	VUS	Benign	0.98
2	73679213	G	A	4.874	0.268862	-0.011	-0.0578	-0.299	-1.26	0.529	0.9419	0	0.1184	0.0032	0.0011	8.94	8.75	0	8.75	0	0	0.2959	0.121	VUS	Benign	0.58
2	73680087	C	A	1.023	0.0314417	0.721	-0.0578	-0.299	-1.3	1.291	0.6349	1	0.1184	0.0011	0	3.87	8.04	8.04	0	0	0	0.2998	0.089	VUS	Benign	0.9
2	73680614	G	A	10.7	0.594114	0.436	-0.0578	-0.299	3.7	0.529	0.9419	0	0.1184	0.0011	0	0	0	0	0	0	0	0.3021	0.092	VUS	Benign	0.88
2	73717565	A	C	12.49	0.466064	0.125	0.0205	0.139	1.87	1.2063	0.0635	1	0.2457	0	0.0041	0	0	0	0	0	0	0.467	0.121	VUS	Benign	0.94
2	73717990	A	G	0.199	-0.19837	0.921	-0.0201	-0.104	-8.93	1.471	0.9419	0	0.2457	0	0	9.13	8.75	8.75	0	0	0	0.4689	0.095	VUS	Pathogenic	0.54
2	73718164	T	C	6.219	0.463549	1.253	-0.0014	0.013	2.45	1.0582	0.1163	0	0.2457	0	0.0041	0	0	0	0	0	0	0.4696	0.143	VUS	Benign	0.91
2	73718624	C	A	18.24	1.2867	3.814	0.1906	0.704	3.36	1.291	0.6349	1	0.2457	0	0	11.11	2.28	-2.28	2.28	1	0	0.4717	0.795	VUS	Pathogenic	0.88
2	73747115	A	G	0.029	-0.0484454	0.985	0.0055	0.038	-9.16	1.471	0.9419	0	0.4	0.0333	0.0333	2.83	3.04	0	3.04	0	0	0.4012	0.026	VUS	Benign	0.96
2	73777524	C	T	0.706	0.392525	1.762	0.2295	0.778	2.39	1.1245	0.185	0	0	0	0	0	0	0	0	0	0	0.2656	0.014	VUS	Benign	0.97
2	73786109	T	C	1.475	0.26709	1.037	-0.3897	-0.971	2.56	1.5988	0.5368	1	0.1096	0.0303	0	4.07	0.44	0.44	-0.44	0	0	0.2273	0.02	VUS	Benign	0.84
2	73786253	A	G	6.093	0.577426	0.387	-0.0897	-0.417	-1.83	2.3713	1.9401	0	0.1096	0.0303	0.0303	2.29	0.59	0.59	0	0	0	0.2266	0.033	VUS	Benign	0.98
2	73799465	C	T	7.393	1.22235	2.44	0.0132	0.09	1.86	1.1457	0.1506	1	0.3728	0.0063	0	0	0	0	0	0	0	0.1677	0.04	VUS	Benign	0.95
2	73799471	C	T	2.41	0.91928	1.043	0.022	0.149	1.81	0.8385	0.3231	0	0.3728	0	0.0063	0	0	0	0	0	0	0.1677	0.093	VUS	Benign	0.88
2	73799735	T	C	0.169	0.236705	3.89	0.0512	0.303	-4.01	1.4086	0.3251	0	0.3728	0	0	0	0	0	0	0	0	0.1665	0.005	VUS	Benign	0.99
2	73799951	T	C	8.719	0.98909	0.855	0.0163	0.111	0.294	1.4427	0.5475	0	0.3728	0	0.0063	0	0	0	0	0	0.05	0.1655	0.09	VUS	Benign	0.93
2	73800467	G	A	8.496	1.44429	2.958	-0.0097	-0.035	4.64	0.8455	0.309	0	0.3728	0	0	0	0	0	0	0	0	0.1632	0.082	VUS	Benign	0.87
2	73826647	A	G	12.39	1.34244	4.123	0.242	0.8	3.64	0.4271	0.4848	1	0	0	0	8.55	1.76	-1.76	1.76	1	0	0.0464	0.954	VUS	Pathogenic	0.7
2	73828557	C	G	6.491	0.913264	1.731	0.085	0.435	0.353	0.4586	0.9624	1	0.2123	0	0.05	0	0	0	0	0	0	0.0379	0.015	VUS	Benign	0.7
2	73829347	C	A	6.039	0.684196	1.107	0.0584	0.335	-2.62	0.9026	0.4069	0	0.6509	0.0263	0	0	0	0	0	0	0	0.0344	0	VUS	Benign	0.82
2	73829395	G	A	10.39	1.41542	6.583	-0.0878	-0.411	3.59	1.291	0.0212	0	0.6509	0.0263	0	0	0	0	0	0	0	0.0342	0.002	VUS	Benign	0.66
2	74089341	C	T	0.067	-0.252501	5.186	-0.0578	-0.299	-10.3	0.8385	0.3231	1	0.1115	0.0033	0.0017	4.73	0.57	0.57	0.17	0	0	0.1294	0.003	VUS	Benign	0.97
2	74154097	G	A	12.61	1.1092	1.637	-0.0578	-0.299	3.3	0.8668	0.2664	0	0.9435	0	0.05	0	0	0	0	0	0.5	0.0045	0.113	VUS	Pathogenic	0.59
2	74173995	G	A	12.88	0.556526	1.46	0.4394	1.067	0.204	0.8668	0.2664	0	0.2449	0	0	0	0	0	0	0	0	0.3764	0.033	VUS	Benign	0.95
2	74177817	G	T	7.529	0.456964	0.271	-0.9494	-1.441	1.71	0.4762	0.7302	0	0.2596	0.0769	0.04	0	0	0	0	0	0	0.2575	0.212	VUS	Benign	0.83
2	74184290	G	A	15.02	0.933221	8.118	0.2069	0.736	-3.28	0.8455	0.309	0	0.2802	0.0556	0	0	0	0	0	0	0	0.0561	0.085	VUS	Benign	0.76
2	74184324	C	T	19.79	1.59674	6.629	-0.1628	-0.609	5.15	0.7725	1.5988	0	0.2802	0.0556	0	0	0	0	0	0	0	0.055	0.159	VUS	Pathogenic	0.68
2	74588704	C	T	6.996	0.364311	2.966	-0.0578	-0.299	-6.85	0.912	0.4848	1	0.2734	0	0.0112	7.27	8.32	7.96	8.32	0	0	0.022	0.05	VUS	Benign	0.66
2	74593709	C	T	15.23	0.613377	6.102	-0.549	-1.14	-5.06	1.1353	0.6767	1	0.2927	0	0.0286	3.53	8.18	0	8.18	0	0.5	0.2828	0.051	VUS	Benign	0.77
2	74596234	G	A	11.86	1.23273	7.59	-0.1565	-0.596	1.59	1.062	0.5368	0	0.1345	0	0	0	0	0	0	0	0	0.4147	0.021	VUS	Benign	0.93
2	74597460	A	C	11.8	1.17759	9.115	0.1287	0.564	-1.77	2.3713	1.5808	0	0.2778	0	0	6.39	0.34	-0.34	0.34	0	0	0.4787	0.082	VUS	Benign	0.84
2	74597655	T	A	11.39	0.699609	7.871	-0.3767	-0.955	-3.68	1.062	0.1501	0	0.301	0	0.125	3.44	2	2	0	0	0	0.4889	0.005	VUS	Benign	0.96
2	74690394	G	A	16.6	-0.607136	1.953	0.2723	0.849	0.293	0.8385	0.3231	0	0.0715	0.1081	0	0	0	0	0	0	0	0.4927	0.369	VUS	Benign	0.58
2	74692033	G	T	13.81	1.63436	8.236	1.0928	1.575	-6.1	1.1064	0.1899	0	0.9169	0.0417	0.0417	0	0	0	0	0	0	0.116	0.024	VUS	Benign	0.91
2	74692120	G	A	13.81	2.17515	3.505	1.8801	1.929	0.692	1.1245	0.185	0	0.9035	0.0174	0.0088	6.96	0.88	0.88	-0.88	0	0	0.0956	0.316	VUS	Pathogenic	0.5
2	74692318	G	C	4.516	1.1398	0.045	-0.3925	-0.974	-9.66	0.4271	1.1717	1	0.9035	0.0088	0.0259	0	0	0	0	0	0	0.0502	0.188	VUS	Benign	0.55
2	74757864	A	G	21.2	2.86222	5.885	-0.6532	-1.231	2.09	1.2698	0.0212	0	0.9125	0.0213	0.0417	4.04	1.52	1.52	-1.52	0	0	0.3202	0.036	VUS	Benign	0.56
2	74758151	T	C	22.2	2.78616	9.059	2.9948	2.234	2.92	0.9555	0.2306	0	0.4117	0	0.0357	2.27	0.81	0.81	0	0	0	0.3896	0.054	VUS	Benign	0.61
2	74758199	T	C	19.54	2.52318	5.042	-1.3667	-1.659	-1.62	1.0582	0.1163	1	0.4117	0.069	0.0357	0	0	0	0	0	0	0.4011	0.116	VUS	Benign	0.51
2	74759761	A	G	16.63	1.24208	4.558	-0.3811	-0.961	-3.74	2.3713	1.9401	0	0.5	0.1538	0	4.37	0.98	0.98	-0.98	0	0	0.2218	0.031	VUS	Benign	0.66
2	74759785	C	T	12.45	0.550235	6.539	-0.6891	-1.26	-2.35	1.1457	0.1506	1	0.5	0.0833	0.1538	3.19	0.33	0.33	-0.33	0	0	0.216	0.059	VUS	Benign	0.97
2	84668223	T	C	12.95	1.47945	3.123	-0.6612	-1.238	3.44	1	0	0	0	0	0	0	0	0	0	0	0	0.489	0.018	VUS	Benign	0.62
2	85777201	A	C	19.21	1.43909	8.469	-0.0578	-0.299	2.39	0.4517	0.6939	1	0.21	0	0.0029	4.69	0.39	-0.39	0.39	0	0	0.3126	0.253	VUS	Benign	0.57
2	85778130	G	C	9.823	1.28974	8.468	-0.0227	-0.121	1.49	1.8517	0.8962	0	0.2581	0	0.0435	5.08	8.27	8.27	0.23	0	0	0.3684	0.208	VUS	Benign	0.75
2	85779050	G	A	8.972	0.660323	0.965	0.0497	0.296	-5.84	0.4762	0.6243	0	0.3227	0.0323	0.0323	7.4	0.14	-0.14	0.14	0	0	0.4237	0.091	VUS	Benign	0.89
2	85780403	G	A	9.244	1.10883	8.498	-0.0959	-0.436	-0.696	0.7904	0.3832	0	0.2214	0	0	2.79	0.12	-0.12	0.12	0	0	0.4949	0.147	VUS	Benign	0.84
2	85781306	C	G	11.25	1.45951	7.006	-1.2077	-1.583	1.8	0.9555	0.8962	0	0.0952	0.0312	0.0312	0	0	0	0	0	0	0.4407	0.179	VUS	Benign	0.67
2	85781366	G	A	11.96	1.65339	7.599	-0.8994	-1.41	5.03	0.9296	0.1407	0	0.0952	0	0	6.36	0.75	0.75	-0.75	0	0	0.4371	0.308	VUS	Pathogenic	0.61
2	85785595	A	G	16.12	1.25133	6.754	0.0142	0.097	-0.751	1.0712	0.1425	0	0.0988	0	0	6	0.55	-0.55	0.55	0	0	0.1836	0.055	VUS	Benign	0.69
2	85787954	G	A	18.69	1.40931	5.014	-1.2285	-1.593	3.21	0.7249	0.2306	0	0.4716	0.0455	0	0	0	0	0	0	0.1667	0.0422	0.119	VUS	Pathogenic	0.6
2	85787963	G	A	18.94	1.47282	1.012	-1.438	-1.689	3.18	0.8952	0.5475	0	0.4716	0	0	0	0	0	0	0	0	0.0417	0.126	VUS	Pathogenic	0.65
2	85787993	G	T	18.12	1.52644	3.147	-1.0049	-1.473	3.22	1.1353	0.2857	0	0.4716	0	0.16	2.02	1.18	0	1.18	0	0	0.0399	0.075	VUS	Pathogenic	0.67
2	85788528	C	T	11.91	1.52452	2.388	-0.0578	-0.299	1.24	0.912	0.4848	1	0.883	0	0.0357	0	0	0	0	0	0	0.0077	0.061	VUS	Benign	0.52
2	85890863	C	T	0.05	-1.44391	-0.124	-0.4874	-1.079	-10.7	1.1353	0.6767	1	0.6389	0.0513	0.0513	0	0	0	0	0	0	0.4381	0.015	VUS	Benign	0.97
2	85892451	G	A	11.02	0.10319	4.025	-0.257	-0.787	3.14	0.9138	0.1724	0	0.3125	0.1176	0.0625	7.12	0.64	-0.64	0.64	0	0	0.2992	0.254	VUS	Pathogenic	0.52
2	85892741	C	G	9.366	-0.365954	1.507	1.3379	1.703	2.49	1.3455	0.3455	0	0.2972	0.05	0.0256	6.72	1.22	1.22	-1.22	0	0	0.2737	0.007	VUS	Benign	0.67
2	85892765	G	A	0.181	-1.52813	1.671	-2.6096	-2.068	-9.68	1.1457	0.1506	1	0.2972	0	0.0256	5.72	0.65	0.65	-0.65	0	0	0.2716	0.008	VUS	Benign	0.9
2	85895337	G	A	0.72	0.559387	0.821	1.0359	1.541	2.54	0.8385	0.3231	0	0.1976	0	0	0	0	0	0	0	0	0.0462	0	VUS	Benign	0.68
2	86071666	T	A	5.083	0.400078	4.426	-1.3085	-1.631	-0.996	0.7249	0.257	0	0.2391	0.125	0	5.84	8.98	0	8.98	0	0	0.1891	0.003	VUS	Benign	0.77
2	86073635	A	G	13.63	0.88633	9.248	0.1405	0.594	-5.73	1.4211	0.4361	0	0.1547	0	0.05	0	0	0	0	0	0	0.2582	0.18	VUS	Benign	0.96
2	86075151	C	T	10.48	0.918524	0.904	-0.0158	-0.077	-5.01	0.6561	0.5503	0	0.5059	0.0192	0.0192	3.67	1.17	1.17	-1.17	0	0	0.3114	0.023	VUS	Benign	0.92
2	86075280	G	A	9.166	0.653467	6.653	-0.0094	-0.033	2.11	1.1457	0.1506	0	0.5059	0.0377	0	0	0	0	0	0	0	0.3159	0.169	VUS	Benign	0.91
2	86090607	T	G	12.6	0.941138	1.5	-2.4632	-2.033	-3.85	1.2962	0.1899	0	0.2952	0	0	10.5	0.28	0.28	-0.28	1	0	0.1468	0.027	VUS	Benign	0.59
2	86459760	C	A	22.8	0.110605	2.008	-0.4212	-1.008	5.48	1.062	0.6349	1	0.5028	0	0	0	0	0	0	0	0	0.1507	0.073	VUS	Pathogenic	0.76
2	86459803	G	A	12.41	0.620151	5.148	-0.5963	-1.183	5.48	0.6545	0.6909	0	0.5028	0.0233	0	4.42	7.76	7.76	0	0	0	0.1506	0.42	VUS	Pathogenic	0.61
2	86459814	G	A	25	0.100576	0.63	-0.6016	-1.187	1.18	0.6545	0.6909	1	0.5028	0.0233	0	2.89	7.75	7.75	0	0	0	0.1512	0.178	VUS	Benign	0.6
2	86459854	G	A	2.183	-1.35117	2.977	-0.5465	-1.137	-11.3	0.6545	0.6909	1	0.5028	0.0233	0	3.29	7.75	7.75	0	0	0	0.151	0.113	VUS	Benign	0.89
2	86459898	G	A	32	0.638517	2.358	-0.1228	-0.514	4.74	0.9138	0.1724	1	0.5028	0.0667	0	0	0	0	0	0	0	0.1519	0.353	VUS	Pathogenic	0.79
2	86481889	C	T	15.63	1.20106	9.199	0.8957	1.455	1.42	0.4311	1.9401	0	0.1952	0.1176	0	0	0	0	0	0	0	0.3286	0.111	VUS	Benign	0.78
2	86481922	A	G	16.33	1.46067	7.922	2.2583	2.048	2.96	1.1127	0.2255	1	0.1952	0	0	0	0	0	0	0	0	0.3288	0.026	VUS	Benign	0.84
2	88857314	T	C	16.07	0.884443	4.909	-0.0578	-0.299	-2.78	0.3255	0.5771	1	0.2354	0.0085	0	0	0	0	0	0	0	0.0149	0.02	VUS	Benign	0.52
2	88857452	G	A	10.43	0.378898	2.703	-0.0578	-0.299	-2.75	0.8873	0.2255	1	0.2354	0.0085	0	6.46	0.17	0.17	-0.17	1	0.0106	0.0168	0.081	VUS	Benign	0.68
2	88874265	G	A	10.54	0.952668	4.079	-0.0324	-0.178	-0.868	0.8952	0.5475	1	0.1808	0	0.0081	0	0	0	0	0	0	0.2542	0.162	VUS	Benign	0.94
2	88874469	A	G	12.14	1.165	1.683	0.0871	0.443	1.95	1.4427	0.5475	0	0.1808	0.016	0.0081	2.67	0.19	-0.19	0.19	0	0	0.2571	0.025	VUS	Benign	0.91
2	88874928	A	G	15.01	1.11364	7.733	0.0442	0.271	-3.38	1.0704	0.1407	1	0.1808	0.0081	0.0081	0	0	0	0	0	0	0.2635	0.066	VUS	Benign	0.78
2	88874949	G	C	16.04	1.61722	7.178	0.0414	0.257	5.01	2.3713	1.1976	0	0.1808	0.0081	0	0	0	0	0	0	0	0.2638	0.031	VUS	Benign	0.73
2	88882992	A	G	8.008	1.07748	0.655	0.0618	0.349	-0.718	1.0582	0.1163	1	0.2825	0.0667	0.0667	0	0	0	0	0	0	0.3774	0.005	VUS	Benign	0.88
2	88887597	C	T	12.28	1.75086	8.961	-1.0874	-1.521	5.82	0.4611	0.3114	0	0	0	0.1111	5	7.23	-1.6	7.23	0	0.25	0.4425	0.629	VUS	Pathogenic	0.73
2	88888412	A	G	8.296	1.20545	1.512	1.2347	1.654	0.0802	1.1127	0.2255	0	0.1978	0.0769	0.1429	0	0	0	0	0	0	0.454	0.153	VUS	Benign	0.67
2	88892813	G	A	5.188	0.324101	8.81	-0.0348	-0.191	-11.7	0.7249	0.2306	1	0.653	0.087	0	2.63	0.58	-0.58	0.58	0	0	0.4838	0	VUS	Benign	0.93
2	88926523	C	G	0.661	0.864427	1.51	-0.0578	-0.299	-8.4	1.2962	0.8445	1	0.9003	0	0.0147	2.29	1.37	1.37	0	0	0	0.0081	0.075	VUS	Benign	0.83
2	96919609	C	T	10.41	1.4189	7.535	-0.0578	-0.299	3.95	0.8455	0.309	0	0.2277	0	0	0	0	0	0	0	0	0.2317	0.064	VUS	Benign	0.9
2	96920572	C	A	6.96	0.842914	9.337	-0.1338	-0.543	-2.91	0.985	0.5263	1	0.7432	0.0541	0	9.14	0.45	-0.45	0.45	1	0	0.2927	0.162	VUS	Benign	0.69
2	96940792	G	A	12.98	0.495402	5.715	-0.0578	-0.299	-10.6	0.8952	0.5475	1	0.1703	0.0088	0.0088	0	0	0	0	0	0	0.0229	0.15	VUS	Benign	0.72
2	96940870	T	C	17.88	0.972507	9.529	-0.0578	-0.299	0.0964	0.4517	0.6547	1	0.1703	0.0088	0	2.73	7.95	0	7.95	0	0	0.0254	0.107	VUS	Benign	0.65
2	96942968	A	G	16.57	1.15991	7.344	0.0918	0.458	1.25	1.4427	0.5475	1	0.8656	0	0	0	0	0	0	0	0	0.0926	0.027	VUS	Benign	0.86
2	96944065	G	C	18.33	1.48445	9.248	0.0075	0.051	4.09	0.4586	0.9624	1	0.3735	0	0.1111	0	0	0	0	0	0	0.1278	0.065	VUS	Benign	0.68
2	96944364	G	A	11.89	1.62592	4.698	-0.1832	-0.653	3.57	0.8952	0.5475	0	0.6286	0.0417	0.0417	0	0	0	0	0	0	0.1374	0.189	VUS	Benign	0.78
2	96947641	C	T	9.04	0.593332	8.598	-0.6726	-1.247	-8.78	0.4679	1.3839	0	0.3417	0.0625	0	0	0	0	0	0	0	0.2422	0.112	VUS	Benign	0.88
2	96949308	G	A	12.08	1.48695	8.853	-0.0182	-0.092	2.78	1.0835	0.3251	0	0.4715	0	0	6.2	0.76	0.76	0.66	0	0	0.2956	0.092	VUS	Benign	0.72
2	96951002	T	A	7.753	0.188231	9.45	0.0566	0.327	-11.6	1.062	0.1501	0	0.5286	0.0312	0	0	0	0	0	0	0	0.3498	0.341	VUS	Benign	0.9
2	96951026	C	T	10.98	1.0413	6.309	-0.1273	-0.526	2.98	1.1353	0.6767	1	0.5286	0.0606	0.0312	4.93	7.95	7.95	4.88	0	0	0.3506	0.178	VUS	Benign	0.63
2	96951053	G	A	9.238	0.750646	7.644	-0.6015	-1.187	-4.04	0.9296	0.1407	1	0.5286	0.0312	0	0	0	0	0	0	0	0.3515	0.022	VUS	Benign	0.95
2	96952155	G	C	2.157	-0.131089	9.766	0.0964	0.473	-9.46	0.4586	0.9624	1	0.347	0	0	5.37	0.38	-0.38	0.38	0	0	0.3867	0.009	VUS	Benign	0.98
2	96952511	G	A	3.694	0.203305	7.77	-0.1017	-0.454	-5.93	0.9296	0.1407	1	0.5846	0.0323	0	0	0	0	0	0	0	0.3982	0.004	VUS	Benign	0.97
2	96953217	G	A	11.49	1.3481	9.043	-0.0149	-0.071	2.25	0.9288	0.1425	0	0.595	0	0	0	0	0	0	0	0	0.4208	0.013	VUS	Benign	0.92
2	96953612	G	A	11.04	0.966147	9.041	-0.1379	-0.552	-4.35	1.0835	0.3251	1	0.9934	0	0	0	0	0	0	0	0	0.4335	0.007	VUS	Benign	0.99
2	96955549	C	T	8.704	0.600298	7.692	-0.5898	-1.176	-10.9	1.1353	0.6767	1	0.4877	0.0294	0.0571	0	0	0	0	0	0	0.4956	0.094	VUS	Benign	0.95
2	96957531	T	C	6.863	0.300125	9.799	1.9427	1.95	-12.3	0.3255	0.5771	1	0.2482	0	0	2.18	5.68	5.68	0	0	0	0.4408	0.027	VUS	Benign	0.92
2	96959236	A	G	11.08	1.46307	7.504	-0.052	-0.274	3.81	1.1615	0.3231	0	0.347	0.037	0.037	0	0	0	0	0	0	0.3863	0.124	VUS	Benign	0.91
2	96962688	G	A	12.96	1.73986	4.485	-0.2891	-0.837	4.56	0.7725	1.5988	0	0.3197	0.0714	0	0	0	0	0	0	0	0.2759	0.183	VUS	Benign	0.53
2	96964043	G	A	0.669	-0.104776	9.349	-0.9561	-1.445	-11.5	0.985	0.4361	1	0.2796	0.0625	0.0625	0	0	0	0	0	0	0.2324	0.003	VUS	Benign	0.96
2	96964351	G	A	10.74	1.3719	7.403	-0.0295	-0.162	0.186	0.8385	0.3231	0	0.5952	0.0909	0.0909	0	0	0	0	0	0	0.2225	0.008	VUS	Benign	0.88
2	96964627	G	T	13	1.51156	3.016	-0.8729	-1.393	3.63	1.2698	0.0635	1	0.7286	0.0385	0	5.76	0.22	-0.22	0.22	0	0	0.2137	0.23	VUS	Benign	0.61
2	96965145	G	A	3.577	0.19848	2.85	0.1294	0.566	-6.69	0.8873	0.2255	1	1.0405	0.0526	0	0	0	0	0	0	0	0.197	0	VUS	Benign	0.93
2	96967446	A	G	11.95	1.31665	7.359	-0.0143	-0.067	2.46	1.0704	0.1407	0	0.319	0	0	5.83	0.41	0.41	-0.41	0	0	0.1235	0.003	VUS	Benign	0.79
2	96970559	G	A	19.89	1.56231	9.31	0.0589	0.337	2.78	0.985	0.4361	0	0.5964	0.0357	0	3.09	0.4	-0.4	0.4	0	0	0.0239	0.003	VUS	Benign	0.75
2	97426814	G	A	14.31	1.15824	3.349	-0.0578	-0.299	2.78	0.4311	1.9401	0	0.6823	0.0039	0	0	0	0	0	0	0	0.0034	0.006	VUS	Pathogenic	0.65
2	97426871	G	A	15.94	1.23529	1.31	-0.0578	-0.299	3.02	1.1353	0.6767	1	0.6823	0	0.0039	0	0	0	0	0	0	0.0045	0.017	VUS	Benign	0.57
2	97426979	C	T	12.02	1.67547	0.903	-0.0578	-0.299	-7.86	0.8873	0.2255	0	0.6823	0.0116	0	0	0	0	0	0	0	0.0067	0.128	VUS	Benign	0.63
2	97427327	C	T	13.34	2.07889	9.34	-0.0578	-0.299	0.685	0.6545	0.6909	0	0.6823	0	0	4.36	7.76	7.76	0	0	0.1429	0.0135	0.425	VUS	Pathogenic	0.52
2	97427363	G	A	14.31	2.63368	9.87	-0.0578	-0.299	4.85	0.4311	1.9401	0	0.6823	0	0.0039	6.07	7.95	7.95	0	0	0	0.0142	0.359	VUS	Pathogenic	0.62
2	97427663	T	C	12.54	1.20523	9.285	-0.0578	-0.299	-3.19	1.0712	0.1425	0	0.6823	0	0	0	0	0	0	0	0	0.0201	0.024	VUS	Benign	0.81
2	97428062	T	G	10.87	1.20929	3.682	-0.0578	-0.299	1.41	0.4586	0.5263	1	0.6823	0	0.0039	0	0	0	0	0	0	0.0279	0.005	VUS	Benign	0.51
2	97463290	G	A	14.4	1.03015	0.792	-0.6942	-1.265	3.12	0.8668	0.2664	0	0.7563	0	0.0769	3.68	3.99	3.99	0	0	0	0.2813	0.059	VUS	Benign	0.66
2	97463317	G	T	6.663	0.226163	7.788	-4.2447	-2.388	-1.45	1.062	0.6349	1	0.7563	0.0769	0.04	0	0	0	0	0	0	0.2808	0.041	VUS	Benign	0.94
2	97465336	G	A	15.48	1.08517	9.803	-1.6232	-1.766	-3.76	1.1353	0.6767	1	0.4686	0.1333	0.1333	0	0	0	0	0	0	0.2411	0.044	VUS	Benign	0.72
2	97475080	C	T	14.62	-1.12738	8.952	-0.0578	-0.299	-7.66	0.9418	0.1163	1	0.2251	0.0023	0	0	0	0	0	0	0	0.05	0.002	VUS	Benign	0.76
2	98340655	C	T	10.84	1.39873	0.79	0.1853	0.694	4.6	0.8385	0.3231	1	0.9926	0.0135	0.0135	0	0	0	0	0	0	0.4038	0.041	VUS	Benign	0.95
2	98341668	G	A	10.81	1.49585	4.385	0.0809	0.421	2.5	0.8455	0.309	0	0.7454	0	0	0	0	0	0	0	0	0.4424	0.193	VUS	Benign	0.88
2	98349388	C	T	9.776	0.941689	1.111	-0.1585	-0.6	-1.69	0.7904	0.3832	0	0.565	0	0	0	0	0	0	0	0	0.2642	0.161	VUS	Benign	0.92
2	98349779	C	T	9.347	1.35383	4.033	1.5836	1.815	1.52	0.7904	0.3832	0	0.267	0.1667	0	6.77	1.69	1.69	-1.69	0	0	0.2492	0.028	VUS	Benign	0.63
2	98354354	C	T	11.48	1.18267	7.975	-0.4475	-1.037	2.29	1.1457	0.1506	0	0.6104	0	0	0	0	0	0	0	0	0.075	0.193	VUS	Benign	0.58
2	98996647	C	T	4.576	0.497263	1.842	0.3194	0.919	1.04	0.4762	0.6243	0	0.4271	0.0385	0	0	0	0	0	0	0	0.3512	0.14	VUS	Benign	0.97
2	98996660	C	T	1.094	0.290797	5.517	0.1475	0.61	1.15	0.7725	1.5988	0	0.4271	0.0385	0	9.35	0.29	-0.29	0.29	0	0	0.351	0.052	VUS	Benign	0.77
2	99012410	C	A	0.301	0.0389373	9.265	-0.0578	-0.299	-10.6	1.1353	0.2857	1	0.3424	0	0.0077	10.11	8.04	8.04	1.38	0	0	0.0506	0.067	VUS	Pathogenic	0.52
2	99013379	C	T	3.525	0.509821	9.265	-0.0578	-0.299	-2.23	0.9296	0.1407	1	0.3424	0.0026	0	8.18	0.15	0.15	-0.15	0	0	0.0321	0.012	VUS	Benign	0.7
2	99013464	C	T	10.3	1.23075	7.525	-0.0578	-0.299	4.47	0.7725	1.5988	0	0.3424	0	0	0	0	0	0	0	0	0.0305	0.11	VUS	Benign	0.6
2	99013499	C	T	7.736	0.874652	0.01	-0.0578	-0.299	2.67	0.9296	0.1407	0	0.3424	0	0	0	0	0	0	0	0	0.0298	0.031	VUS	Benign	0.6
2	105979917	C	T	11.53	-1.16499	3.863	-0.132	-0.538	-8.25	1.1353	0.6767	1	0.469	0	0.0278	3.75	7.96	7.96	0	0	0	0.0688	0.049	VUS	Benign	0.86
2	108604788	A	G	15.72	1.22748	9.422	-1.0228	-1.484	3.21	0.4586	0.6767	1	0.466	0	0.0455	10.65	7.95	-1.15	7.95	1	0	0.0654	0.975	VUS	Pathogenic	0.99
2	108626840	T	G	9.104	0.984853	4.864	-0.0578	-0.299	-2.79	2.3713	1.5808	0	0.1653	0	0.0052	6.3	0.42	0.42	-0.42	0	0	0.1312	0.227	VUS	Benign	0.81
2	109352014	A	G	11.83	1.51851	5.235	-0.2623	-0.796	4.98	1.1545	0.309	0	0.4902	0	0.0625	9.16	3.43	3.43	-3.43	0	0	0.2423	0.315	VUS	Pathogenic	0.94
2	109374871	A	G	14.44	1.41176	7.672	-1.0329	-1.489	4.05	1.1332	0.2664	0	0.1328	0	0	9.26	8.75	8.75	0.87	0	0	0.413	0.489	VUS	Pathogenic	0.86
2	109545824	G	A	0.077	0.232264	7.606	0.1669	0.655	-7.14	0.8873	0.2255	1	0.5921	0.0256	0	0	0	0	0	0	0	0.3678	0.002	VUS	Benign	0.99
2	110881470	G	A	1.421	0.0424149	3.742	-0.0578	-0.299	-5.51	0.6545	0.6909	1	0.3956	0	0	0	0	0	0	0	0	0.0068	0.094	VUS	Benign	0.79
2	110889311	A	G	17.57	1.27926	5.875	0.0672	0.37	-0.0126	1.1127	0.2255	0	0.2729	0.125	0.125	0	0	0	0	0	0	0.1028	0.003	VUS	Benign	0.77
2	110889367	G	A	11.11	0.641438	0.586	-0.1126	-0.486	1.33	0.4611	0.0299	0	0.2729	0	0	8.49	0.14	0.14	-0.14	1	0	0.1035	0.105	VUS	Benign	0.57
2	110919222	T	C	5.906	0.630924	3.83	-0.0115	-0.048	-2.83	1.471	0.9419	0	0.2065	0.0526	0.1429	4.72	8.75	8.75	3.39	0	0	0.4688	0.034	VUS	Benign	0.82
2	110919267	T	C	0.223	-0.214998	1.093	-0.0503	-0.266	-10.6	1.471	0.9419	0	0.2065	0	0.0526	0	0	0	0	0	0	0.4693	0.101	VUS	Benign	0.99
2	110920683	C	T	0.012	-0.510377	4.3	-3.3819	-2.235	-11.6	1.1353	0.6767	1	0.3644	0	0.1429	3.72	0.43	0.43	-0.43	0	0	0.4867	0.016	VUS	Benign	0.95
2	110922232	C	T	0.074	-0.366739	-1.258	-0.091	-0.422	-5.04	0.9026	0.5771	1	0.4595	0.0541	0	0	0	0	0	0	0.2	0.4944	0.204	VUS	Benign	0.91
2	110922262	C	T	0.51	0.0257874	3.414	0.2171	0.755	-2.47	0.912	0.4848	1	0.4595	0	0	0	0	0	0	0	0	0.494	0.505	VUS	Benign	0.83
2	110922688	G	A	8.921	1.18388	2.13	-1.4677	-1.703	1.85	0.6545	0.6909	0	0.2555	0	0	0	0	0	0	0	0	0.4888	0.134	VUS	Benign	0.78
2	110926098	T	C	7.174	0.548973	2.333	1.0481	1.548	-4.66	1.1332	0.2664	0	0	0	0	2.26	0.58	0	0.58	0	0	0.447	0.053	VUS	Benign	0.88
2	110927431	G	A	1.7	0.378348	5.743	0.0876	0.445	-2.73	1.0835	0.3251	1	0.2918	0.0769	0	0	0	0	0	0	0	0.4307	0	VUS	Benign	0.97
2	110927449	T	C	2.438	0.284205	2.007	0.1193	0.54	0.177	0.3255	0.5771	1	0.2918	0.04	0.04	0	0	0	0	0	0	0.4305	0.045	VUS	Benign	0.94
2	110927569	C	T	7.333	0.495844	0.039	0.1256	0.556	0.781	1	0	0	0.2918	0.04	0	0	0	0	0	0	0	0.429	0.048	VUS	Benign	0.92
2	110936119	A	G	9.956	1.22847	5.04	0.4195	1.044	1.68	1.0704	0.1407	1	0	0.0769	0	0	0	0	0	0	0	0.3244	0.095	VUS	Benign	0.93
2	110959039	T	C	10.76	1.36579	2.001	5.218	2.621	5.29	1.1332	0.2664	0	0	0	0.1667	0	0	0	0	0	0	0.0441	0.506	VUS	Benign	0.59
2	110962540	C	G	7.961	0.7157	2.686	-0.0578	-0.299	-0.572	1.1737	1.1976	1	0.799	0.0323	0.0323	0	0	0	0	0	0	0.0012	0.096	VUS	Benign	0.81
2	112656333	G	T	9.569	1.26995	0.932	-0.0578	-0.299	0.554	1.1457	0.6939	1	0.8811	0.0465	0.0238	0	0	0	0	0	0	0.0011	0.124	VUS	Benign	0.65
2	112686737	A	G	5.315	0.0846334	-0.398	0.0048	0.033	-0.197	2.3713	1.9401	0	0.3481	0	0.0156	6.14	0.18	-0.18	0.18	0	0	0.2336	0.09	VUS	Benign	0.95
2	112705143	A	G	3.875	0.0989886	7.202	-1.1439	-1.552	-10.5	0.4517	0.6547	1	0.4519	0.0333	0	10.86	7.95	-0.11	7.95	1	0	0.3743	0.806	VUS	Pathogenic	0.73
[truncated: 11,507 more rows]

## Sheet: All_sSNV_Conflicting_interp
chrom	pos	ref	alt	CADD	Eigen	phylop	dpsi	dpsiz	GERP++	RSCU	dRSCU	CpG	CpG_exon	SR-	SR+	MES	dMES	MES+	MES-	MES-KM	PESE+	f_premrna	TraPV3	Our Prediction	Score
1	976059	C	T	16.44	2.09781	7.271	0.0291	0.191	1.66	0.7725	1.5988	0	0.9959	0.0213	0	0	0	0	0	0	0	0.4299	0.106	Benign	0.63
1	983256	C	T	0.083	0.468414	0.003	2.5544	2.131	-4.39	0.8385	0.3231	1	0.6993	0.0645	0	2.78	2.31	0	2.31	0	0	0.2293	0.007	Benign	0.8
1	985377	C	T	2.819	0.948471	3.058	-0.5479	-1.138	0.572	0.9138	0.1724	1	0.4189	0.0435	0.0435	6.96	7.76	7.76	0	0	0	0.1702	0.464	Pathogenic	0.53
1	1168411	G	A	5.184	1.00482	3.274	-0.0518	-0.2735	-7.26	1.1064	0.6547	1	0.8799	0	0.0038	0	0	0	0	0	0	0.2801	0.014	Benign	0.99
1	2160421	C	T	14.62	2.348	3.252	-0.0518	-0.2735	1.65	1.1457	0.1506	1	0.943	0	0	0	0	0	0	0	0	0.0035	0.001	Benign	0.57
1	2161003	C	T	16.24	2.72721	3.796	-0.0518	-0.2735	2.33	1.062	0.5368	0	0.943	0.0047	0.0047	0	0	0	0	0	0	0.0107	0.004	Benign	0.54
1	2235339	G	A	5.291	0.647807	2.305	-0.2558	-0.785	-8.37	1.1064	0.6547	1	0.6721	0.0448	0	6.14	7.96	7.96	0	0	0	0.0775	0.024	Benign	0.67
1	2235805	G	A	0.459	0.368174	3.239	-0.0316	-0.174	-8.73	1.1064	0.6547	1	0.5416	0.0238	0.0682	9.1	7.96	7.96	-2.46	0	0	0.0718	0.093	Pathogenic	0.52
1	2237581	C	T	15.21	1.49679	6.717	-0.0592	-0.305	4.03	1.062	0.5368	0	1.0251	0	0	0	0	0	0	0	0	0.05	0.007	Pathogenic	0.5
1	2238075	C	T	0.83	0.541945	7.178	-0.0518	-0.2735	-8.38	1.062	0.5368	1	0.6308	0.0017	0.0017	0	0	0	0	0	0	0.0439	0	Benign	0.95
1	2337992	C	T	14.11	0.95585	4.518	0.4979	1.13	-1.47	1.291	0.0212	0	0.4038	0.0741	0.0741	0	0	0	0	0	0	0.2253	0.059	Benign	0.86
1	2338224	G	A	11.09	1.2312	3.858	-0.0839	-0.398	1.04	0.8873	0.2255	1	0.5093	0	0	4.1	0.17	0.17	-0.17	0	1	0.2554	0.031	Benign	0.93
1	2340173	C	T	14.02	1.0201	6.847	-0.7666	-1.321	2.72	0.4311	1.9401	0	0.5501	0.0108	0.0108	6.33	7.95	7.95	0	0	0	0.4937	0.216	Pathogenic	0.58
1	2343936	G	C	3.581	1.17624	3.514	-0.0518	-0.2735	-9.29	0.4271	1.1717	1	1.021	0.0213	0.0213	0	0	0	0	0	0	0.0095	0.016	Benign	0.55
1	3329269	C	T	0.096	0.0484385	5.039	-0.089	-0.415	-8.65	0.6545	0.6909	1	0.6706	0	0.0072	9.35	7.75	7.75	0	0	0	0.0702	0.704	Pathogenic	0.78
1	5923976	G	A	17.12	1.5213	7.299	0.1135	0.523	3.41	0.7725	1.5988	0	0.4596	0.0909	0	0	0	0	0	0	0	0.0085	0.194	Benign	0.57
1	5924518	G	A	0.157	-0.19201	1.301	-3.4769	-2.253	-9.28	0.6545	0.6909	1	0.5269	0	0.0233	0	0	0	0	0	0	0.0127	0.099	Benign	0.6
1	5924557	G	A	0.361	-0.0276937	8.746	-2.6242	-2.071	-6.82	0.9288	0.1425	1	0.5269	0	0	0	0	0	0	0	0	0.013	0.007	Benign	0.52
1	5925201	C	T	18.87	1.56161	5.383	0.3074	0.901	4.09	1.291	0.0212	0	0.5338	0.0455	0	0	0	0	0	0	0	0.018	0.002	Benign	0.57
1	5933384	C	G	0.631	0.334792	0.497	6.307	2.764	2.63	1.3455	0.3455	0	0.6462	0	0.0667	0	0	0	0	0	0	0.0812	0.156	Benign	0.79
1	5935038	C	T	0.019	-0.405797	5.18	-0.0708	-0.351	-9.75	1.1353	0.6767	1	0.8867	0.0408	0.0408	0	0	0	0	0	0.5	0.0939	0.037	Benign	1
1	5935158	C	T	0.393	0.0644206	0.727	-0.0521	-0.275	-4.62	0.912	0.4848	1	0.8867	0	0.0208	4.34	0.75	-0.75	0.75	0	0	0.0949	0.141	Benign	0.94
1	5965372	T	C	5.847	0.617266	7.798	-0.5585	-1.148	-5.96	2.3713	1.9401	0	0.5091	0.0571	0.0294	4.44	0.33	0.33	-0.33	0	0	0.3279	0.041	Benign	0.91
1	5969233	C	T	1.086	0.827118	3.27	0.7406	1.343	1.57	0.529	0.9419	0	0.6889	0.1333	0	7.38	8.75	0	8.75	0	0	0.3577	0.259	Benign	0.66
1	6528205	G	A	14.5	1.22043	0.76	0.1463	0.607	1.75	1.062	0.5368	0	0.328	0	0	6.05	1.47	0.48	1.47	0	0	0.0801	0.154	Benign	0.68
1	6528262	G	A	0.141	-0.0131787	7.83	-0.5685	-1.157	-10.7	1.1245	0.185	1	0.328	0	0.0185	0	0	0	0	0	0	0.0823	0.222	Benign	0.66
1	6528286	C	T	11.28	1.04584	-0.491	-0.2242	-0.732	2.96	1.1064	0.6547	1	0.328	0	0.0063	0	0	0	0	0	0	0.0833	0.084	Benign	0.56
1	6528439	G	A	13.74	0.929685	4.967	-0.1792	-0.645	-8.13	0.8873	0.2255	1	0.328	0	0.0063	0	0	0	0	0	0	0.0892	0.022	Benign	0.75
1	6528463	G	A	18.47	1.78294	4.831	0.4678	1.099	1.26	0.4762	0.6243	0	0.328	0.0063	0	0	0	0	0	0	0	0.0902	0.211	Pathogenic	0.51
1	6528469	G	A	7.385	0.602953	2.037	-0.672	-1.246	-10.7	0.9296	0.1407	1	0.328	0.0124	0	0	0	0	0	0	0	0.0904	0.018	Benign	0.62
1	6528565	G	A	0.787	0.353502	0.8	-0.8958	-1.408	-3.92	0.8952	0.5475	1	0.328	0	0.0063	3.24	1.24	1.24	0	0	0	0.0942	0.136	Benign	0.76
1	6529191	C	T	15.71	0.295966	1.012	0.3778	0.994	0.14	0.8455	0.309	0	0.2537	0.0238	0	0	0	0	0	0	0	0.1186	0.074	Benign	0.74
1	6529605	A	G	16.58	0.989452	7.323	-0.0402	-0.219	0.648	1.2962	0.1506	1	0.3749	0	0	10.19	0.51	0.51	-0.51	1	0	0.1349	0.234	Pathogenic	0.58
1	6531575	G	C	15.48	1.64772	9.004	-1.7683	-1.821	2.85	0.4517	0.8445	1	0.9569	0	0.037	2.35	0.81	0	0.81	0	0	0.2121	0.028	Benign	0.74
1	6532670	G	T	12.95	1.46983	0.427	-0.8311	-1.365	-4.36	1.2698	0.0635	1	0.5195	0.0455	0.0455	0	0	0	0	0	0	0.255	0.075	Benign	0.86
1	6533112	G	A	1.268	0.837456	3.374	0.0119	0.081	-9.09	0.9296	0.1407	1	0.3995	0.0312	0.0606	0	0	0	0	0	0	0.2723	0.002	Benign	0.96
1	6533148	G	A	7.412	1.23099	8.628	-0.1233	-0.515	-8.77	0.9288	0.1425	1	0.3995	0.0312	0	0	0	0	0	0	0	0.2737	0.009	Benign	0.93
1	6533353	G	A	8.926	1.35704	5.43	-0.1485	-0.578	-4.01	0.8952	0.5475	1	0.6356	0.0652	0	5.11	1.74	1.74	-1.74	0	0	0.2818	0.066	Benign	0.69
1	6537599	A	G	9.966	1.13221	7.899	-0.9147	-1.42	2.54	1.1737	0.3832	0	0.5804	0.0357	0.0357	6.94	0.81	-0.81	0.81	0	0	0.4478	0.008	Benign	0.67
1	10384882	C	T	0.058	-0.411895	9.873	-5.0651	-2.507	-11.4	0.9296	0.1407	1	0.5172	0.0476	0	0	0	0	0	0	0	0.3323	0	Benign	0.9
1	10425550	C	T	11.16	1.49318	9.343	-0.2165	-0.719	3.61	1.1457	0.1506	0	0.4571	0.025	0.025	4.04	0.24	0.24	-0.24	0	0	0.0943	0.014	Benign	0.55
1	10435053	C	T	9.187	1.45446	4.051	-0.0168	-0.083	3.27	0.9418	0.1163	0	0.3655	0	0	6.92	0.63	0.63	-0.63	0	0	0.0387	0	Pathogenic	0.54
1	10659338	C	G	16.43	1.87169	4.365	0.3493	0.958	5.14	1	0.3455	0	0.2812	0.0714	0	0	0	0	0	0	0	0.2021	0.03	Benign	0.56
1	10689678	G	A	5.964	1.03234	5.17	-0.0518	-0.2735	-2.46	0.4679	1.3839	0	0.4297	0	0	0	0	0	0	0	0	0.0073	0.008	Benign	0.54
1	10689705	A	G	8.112	0.967981	7.13	-0.0518	-0.2735	-7.73	0.3255	0.5771	1	0.4297	0.0082	0	2.49	1.11	1.11	0	0	0	0.0071	0.026	Benign	0.7
1	10689735	G	A	0.183	0.167038	5.408	-0.0518	-0.2735	-9.4	0.9026	0.5771	1	0.4297	0	0.0123	3.91	0.94	-0.94	0.94	0	0	0.0069	0.131	Benign	0.82
1	11298640	C	T	10.78	0.974206	9.435	-0.1497	-0.58	0.185	0.912	0.4848	1	0.4118	0.0312	0	6.5	7.95	7.95	1.63	0	0	0.1536	0.044	Benign	0.69
1	12010414	C	T	14.16	1.00402	7.827	-0.1217	-0.511	2.01	0.8952	0.5475	0	0.4577	0	0	6.96	0.29	-0.29	0.29	1	0	0.3837	0.181	Benign	0.65
1	12017961	C	T	3.405	0.0384183	5.385	-1.5437	-1.735	-9.38	0.985	0.4361	1	0.68	0.1304	0.0476	3.07	1.16	0.25	1.16	0	0	0.4317	0	Benign	0.94
1	12018704	C	T	2.511	0.163739	9.79	1.353	1.71	-8.41	0.8385	0.3231	0	0.8486	0	0	9.3	1.47	-1.47	1.47	1	0	0.4134	0.328	Benign	0.65
1	12020750	C	T	7.619	0.544877	-0.189	-0.2613	-0.794	-2.21	0.6545	0.6909	0	0.3658	0	0	0	0	0	0	0	0	0.3634	0.095	Benign	0.92
1	12023673	G	C	8.356	1.1524	2.919	-0.4139	-1	-0.323	1.1005	0.1058	0	0.6034	0	0	6.78	1.3	1.3	-1.3	0	0	0.2919	0.002	Benign	0.55
1	12024800	G	A	12.45	1.51068	3.665	-0.0823	-0.392	5.02	0.8668	0.2664	0	0.2752	0	0.04	0	0	0	0	0	0	0.2643	0.105	Benign	0.78
1	12030789	C	A	11.88	1.45716	0.727	-1.6067	-1.76	5.03	0.5079	0.9007	1	0.7692	0	0	2.45	0.48	0	0.48	0	1	0.1177	0.188	Benign	0.52
1	12059092	C	T	11.48	1.64222	7.16	3.6277	2.362	4.72	0.9418	0.1163	0	0.5	0.0435	0	0	0	0	0	0	0	0.4346	0.027	Benign	0.77
1	12061532	C	T	2.466	0.0841273	2.285	-0.2777	-0.82	-10.5	1.062	0.5368	1	0.5789	0.0455	0	2.86	0.88	0	0.88	0	0	0.3614	0.002	Benign	0.97
1	12064157	G	A	1.083	0.0476855	9.466	-0.0473	-0.253	-11.3	1.1353	0.6767	1	0.9071	0	0.1176	0	0	0	0	0	0	0.2826	0.04	Benign	0.99
1	12065913	C	T	10.67	1.20175	9.209	-0.4381	-1.027	-9.94	0.7904	0.3832	1	0.3183	0.05	0	0	0	0	0	0	0	0.2298	0.004	Benign	0.8
1	12066705	C	T	9.976	1.16028	1.136	-0.9457	-1.439	-2.69	1.1245	0.185	0	0.2786	0	0	7.01	0.28	0.28	-0.28	0	0	0.206	0.061	Benign	0.72
1	12067157	C	G	1.438	0.50841	7.525	0.0541	0.316	-2.8	2.3713	1.1976	0	0.288	0.0606	0	0	0	0	0	0	0	0.1924	0.178	Benign	0.94
1	12069736	G	A	11.73	1.65085	6.993	-2.0025	-1.902	4.35	0.8668	0.2664	0	0.3516	0	0	0	0	0	0	0	1	0.115	0.017	Benign	0.53
1	17313066	G	A	14.95	1.63958	5.377	-4.698	-2.457	-0.292	1.1457	0.1506	1	0.3667	0.0286	0.0286	7.38	0.55	0.55	-0.55	0	0	0.0236	0.049	Pathogenic	0.63
1	17314960	C	G	18.52	1.74905	8.618	0.3716	0.987	3.46	0.9555	0.8962	1	0.6136	0	0	0	0	0	0	0	0	0.0966	0.017	Benign	0.78
1	17318817	C	T	1.491	0.136927	0.109	-0.0442	-0.238	-11.5	0.912	0.4848	1	0.5296	0.027	0	3.45	1.71	0	1.71	0	0	0.2452	0.002	Benign	0.95
1	17322984	G	A	13.96	1.18068	3.596	0.458	1.088	1.02	0.9138	0.1724	0	0.2332	0.1	0	0	0	0	0	0	0	0.4058	0.25	Benign	0.77
1	17323582	G	A	5.091	0.155299	5.963	-0.0836	-0.396	-11.1	0.9138	0.1724	1	0.5298	0.0811	0.0286	7.76	0.55	0.55	-0.55	0	0	0.4288	0.124	Benign	0.73
1	17355095	G	A	13.37	0.920313	9.047	0.0465	0.282	-4.01	1.1457	0.1506	0	0.1481	0	0	8.4	1.19	-1.19	1.19	1	0	0.2786	0.314	Benign	0.53
1	19203949	C	T	15.65	1.50613	1.241	0.5835	1.213	2.39	1	0	0	1.116	0	0.0227	0	0	0	0	0	0	0.3096	0	Benign	0.79
1	19203961	C	G	14.1	1.17226	9.143	-0.3512	-0.924	-0.239	1.2962	0.8445	1	1.116	0.0444	0	7.65	0.8	-0.8	0.8	0	0	0.3103	0.008	Benign	0.68
1	20417080	T	C	0.327	0.238715	-0.198	-0.0518	-0.2735	1.39	1.1615	0.3231	1	0.258	0	0.0143	0	0	0	0	0	0	0.0605	0.141	Benign	0.89
1	20971064	G	A	11.78	0.230326	1.054	-0.058	-0.3	-11.7	1.1064	0.6547	1	0.608	0.0233	0.0233	5.56	0.79	-0.79	0.79	0	0	0.3845	0.068	Benign	0.98
1	20971142	G	A	18	1.4737	7.965	-0.1397	-0.557	1.62	0.6561	0.5503	0	0.608	0.0455	0	0	0	0	0	0	0	0.3802	0.011	Benign	0.82
1	20979408	G	A	12.72	0.405328	7.767	-0.0588	-0.303	-11.6	0.6545	0.6909	1	0.4363	0	0	0	0	0	0	0	0	0.1176	0.101	Benign	0.85
1	20980847	C	T	16.51	1.15348	7.493	0.8413	1.417	1.69	1	0	0	0.6658	0	0	3.1	0.11	0.11	-0.11	0	0	0.2648	0.021	Benign	0.79
1	20987471	C	T	17.3	2.20437	5.015	-0.0902	-0.419	-6.58	0.8455	0.309	0	0.473	0	0	0	0	0	0	0	0	0.058	0.019	Benign	0.52
1	20987696	G	A	21.8	2.82745	3.065	-0.0518	-0.2735	3.05	0.7725	1.5988	0	0.8843	0.0286	0.0145	0	0	0	0	0	0	0.0348	0.038	Pathogenic	0.68
1	20987778	C	T	13.65	2.16793	0.745	-0.0518	-0.2735	-0.202	0.912	0.4848	1	0.8843	0.0145	0.0145	4.43	7.95	7.95	4.26	0	0	0.0264	0.157	Benign	0.56
1	20987855	T	G	8.126	1.58154	-0.18	-0.0518	-0.2735	-10.1	1.2063	0.0635	1	0.8843	0	0.0286	5.61	8.04	0	8.04	0	0	0.0186	0.129	Benign	0.78
1	21894692	C	T	6.749	0.518749	2.237	-1.2369	-1.597	-5.5	0.9296	0.1407	1	0.6207	0.0833	0	0	0	0	0	0	0	0.148	0	Benign	0.95
1	22150828	G	A	6.387	0.634473	8.024	-0.2864	-0.833	-7.1	0.7904	0.3832	1	0.4484	0	0.1429	0	0	0	0	0	0	0.0182	0.003	Benign	0.58
1	22155493	G	A	14.81	0.802867	2.956	-0.0286	-0.157	-4.68	0.9296	0.1407	1	0.6703	0.0385	0	0	0	0	0	0	0	0.0588	0.007	Benign	0.66
1	22157795	G	A	10.44	1.86379	6.89	-0.0366	-0.201	4.37	1.0835	0.3251	0	0.7195	0.0455	0.0455	0	0	0	0	0	0	0.0789	0.015	Benign	0.8
1	22161215	G	A	0.39	0.499175	5.828	0.0642	0.359	-1.29	0.9418	0.1163	1	0.5744	0.0213	0.0213	4.42	1.44	1.44	-1.44	0	0	0.1087	0.05	Benign	0.86
1	22161380	G	A	0.131	0.272542	2.052	-0.1964	-0.68	-0.388	0.8385	0.3231	1	0.5744	0	0	0	0	0	0	0	1	0.1101	0.02	Benign	0.82
1	22166021	G	A	8.547	1.49414	1.202	0.3266	0.928	0.954	0.8385	0.3231	0	0.4377	0.0541	0	0	0	0	0	0	0	0.1504	0.121	Benign	0.79
1	22176959	C	T	6.579	1.05403	1.513	0.0728	0.392	4.53	0.912	0.4848	1	0.677	0	0	0	0	0	0	0	0	0.2457	0.036	Benign	0.91
1	22178111	G	A	7.083	0.716822	5.996	-0.274	-0.814	0.206	0.9138	0.1724	1	0.546	0	0	6.04	0.96	0.96	-0.96	0	0	0.2557	0.204	Benign	0.79
1	22178363	G	A	0.181	0.652281	3.582	-0.1131	-0.487	-9.35	0.8873	0.2255	1	0.5812	0	0	7.54	1.49	-1.49	1.49	0	1	0.2579	0.012	Benign	0.79
1	22183650	G	A	5.856	0.892989	7.246	-0.2825	-0.827	-4.28	0.9418	0.1163	1	0.4541	0	0.0312	0	0	0	0	0	0	0.304	0.024	Benign	0.92
1	22190686	C	T	0.469	0.42929	4.513	-0.648	-1.227	-9.6	1.1353	0.6767	1	0.57	0	0.0952	0	0	0	0	0	1	0.3652	0.008	Benign	1
1	22191474	C	T	0.272	0.526164	9.132	-0.0419	-0.227	-9.5	1.1353	0.6767	1	0.735	0.0256	0.0256	0	0	0	0	0	0	0.372	0.028	Benign	0.98
1	22192291	G	A	8.018	1.00081	6.047	0.1741	0.67	-3.24	0.8873	0.2255	1	0.542	0.0476	0.0476	5.35	2.47	-2.47	2.47	0	0.5	0.3791	0.053	Benign	0.94
1	22199197	A	G	0.645	0.0360558	2.056	2.8057	2.191	-5	1.4427	0.5475	1	0.2812	0.0333	0	0	0	0	0	0	0	0.4391	0.003	Benign	0.82
1	22201462	G	A	5.799	0.52853	6.547	0.124	0.552	-9.38	1.1457	0.1506	1	0.6046	0.1	0.1	0	0	0	0	0	0	0.4589	0.242	Benign	0.92
1	22202878	C	T	0.339	0.478574	3.317	1.0691	1.561	-2.4	0.8455	0.309	0	0.3866	0	0	0	0	0	0	0	0	0.4712	0.002	Benign	0.78
1	24122717	C	T	17.95	1.382	4.671	-0.3087	-0.866	3.49	0.4679	1.3839	0	0.3605	0	0.05	0	0	0	0	0	0	0.1205	0.089	Pathogenic	0.56
1	24122750	C	T	13.21	0.561932	2.335	-0.2873	-0.834	-6.8	1.1064	0.6547	1	0.3605	0.05	0	0	0	0	0	0	0	0.1268	0.025	Benign	0.89
1	25880525	G	A	0.619	-0.443662	9.769	-0.1548	-0.592	-11.2	0.9026	0.5771	1	0.5946	0.0333	0.0333	0	0	0	0	0	0	0.4128	0.08	Benign	0.97
1	25883695	C	T	6.419	0.821022	9.453	-0.1726	-0.631	-4.64	1.0835	0.3251	1	0.5756	0.0455	0	2.81	0.53	0.53	-0.53	0	0	0.4618	0.002	Benign	0.98
1	25890207	C	T	8.237	1.2011	4.731	0.1233	0.55	2.16	1.1245	0.185	0	0.5458	0	0.0476	4.65	0.41	0.41	-0.41	0	0	0.2044	0.031	Benign	0.97
1	26131694	G	A	0.507	0.319045	1.397	-0.747	-1.307	-8.16	1.1353	0.6767	1	0.533	0.0385	0.0385	0	0	0	0	0	1	0.2784	0.003	Benign	1
1	26135262	G	A	0.134	0.134293	1.059	-0.4121	-0.997	-10.6	1.1064	0.6547	1	0.5226	0	0.0263	0	0	0	0	0	0	0.476	0.051	Benign	0.97
1	26140412	G	A	22	1.78839	7.494	-3.3115	-2.223	4.47	0.9026	0.5771	1	0.391	0	0	0	0	0	0	0	0	0.2383	0.036	Pathogenic	0.59
1	26140663	C	T	21.2	1.69609	7.4	0.437	1.065	4.61	0.6545	0.6909	0	0.3415	0.0556	0	4.66	7.75	7.75	0	0	0	0.2243	0.361	Pathogenic	0.66
1	26142059	C	T	20.9	1.53797	2.131	-0.0518	-0.2735	4	0.9418	0.1163	0	0.2278	0	0.0022	0	0	0	0	0	0	0.1469	0.021	Pathogenic	0.6
1	26142140	G	A	15.1	0.652272	4.868	-0.0518	-0.2735	0.0212	1.1064	0.6547	1	0.2278	0.0067	0	0	0	0	0	0	0	0.1424	0.033	Benign	0.7
1	27120873	G	A	5.835	0.857898	0.315	-0.1636	-0.611	-1.7	0.4311	1.9401	0	0.2372	0	0	3.44	0.64	-0.64	0.64	0	0	0.3936	0.079	Benign	0.93
1	33272110	C	G	9.803	1.12293	8.963	-0.342	-0.912	1.99	1.1737	1.1976	0	0.31	0	0.0741	0	0	0	0	0	0	0.2693	0.07	Benign	0.86
1	33272179	G	A	1.018	-0.211741	9.477	-0.1268	-0.525	-9.64	1.1245	0.185	1	0.31	0	0.0741	7.11	0.84	0.84	-0.84	0	0	0.2676	0.125	Benign	0.85
1	40539844	C	G	12.85	1.02009	7.581	-0.0518	-0.2735	1.81	1.3455	0.3455	0	0.1727	0.0059	0.0117	0	0	0	0	0	0	0.059	0.083	Benign	0.74
1	40766905	C	T	7.552	0.953934	9.147	-0.0518	-0.2735	-1.71	0.9026	0.5771	1	0.2844	0.0068	0.0136	0	0	0	0	0	0	0.0441	0.065	Benign	0.79
1	40767530	T	C	6.065	0.461043	6.571	-3.3357	-2.227	-5.95	1.1545	0.309	0	0.3732	0	0.0769	4.3	6.61	6.61	0	0	0	0.0813	0.033	Benign	0.64
1	40768807	C	A	10.37	1.62464	6.162	-0.0687	-0.343	2.39	0.7904	1.5808	0	0.5893	0.0769	0.0769	0	0	0	0	0	0.5	0.1574	0.112	Benign	0.72
1	40770175	C	T	15.3	1.19277	1.754	-5.7018	-2.582	2.88	0.4679	1.3839	0	0.1731	0.0909	0	0	0	0	0	0	0	0.2393	0.102	Benign	0.51
1	40771827	G	A	15.06	1.38388	1.668	-0.2531	-0.781	-1.8	0.6545	0.6909	0	0	0.1667	0.1667	0	0	0	0	0	0	0.3378	0.066	Benign	0.52
1	43392754	G	A	3.93	-0.00695718	8.36	-0.0518	-0.2735	-11.3	1.1457	0.1506	1	0.2247	0.0033	0.0098	0	0	0	0	0	0	0.0505	0.032	Benign	0.96
1	43392796	G	A	0.898	-0.0901186	5.435	-0.0518	-0.2735	-11.2	1.1245	0.185	1	0.2247	0.0033	0	7.77	0.74	0.74	-0.74	0	0	0.0517	0.096	Benign	0.75
1	43394690	C	T	12.32	1.50743	7.649	0.1748	0.672	4.58	0.8455	0.309	0	0.6774	0	0.0769	0	0	0	0	0	0	0.1079	0.173	Benign	0.79
1	43394947	C	A	6.833	0.28236	5.763	0.6543	1.274	-8.69	0.6545	0.3455	0	0.9344	0.0357	0	4.15	7.65	7.65	0	0	0	0.1155	0.234	Benign	0.84
1	43394959	G	A	11.38	1.13004	8.963	-0.4126	-0.998	-0.646	0.9288	0.1425	1	0.9344	0	0	0	0	0	0	0	0	0.1159	0.119	Benign	0.67
1	43395354	G	A	16.58	1.55761	7.581	-0.1894	-0.666	3.23	1.0835	0.3251	0	0.5786	0	0.0303	0	0	0	0	0	0	0.1276	0.038	Benign	0.7
1	43395680	G	A	15.09	1.05365	7.785	-0.0875	-0.41	0.568	0.6545	0.6909	0	0.511	0	0.037	3.35	7.75	7.75	0	0	0	0.1373	0.345	Benign	0.53
1	43396315	G	A	2.448	0.107862	8.963	-0.0392	-0.214	-9.56	0.7249	0.2306	1	0.6336	0	0	5.07	0.45	0.45	-0.45	0	0	0.1562	0.011	Benign	0.96
1	43396492	G	A	9.26	0.452859	3.361	-0.0031	0.007	-4.6	1.062	0.5368	1	0.6336	0.0213	0	0	0	0	0	0	0	0.1614	0.015	Benign	0.97
1	43396718	G	T	15.94	1.42864	1.386	0.0477	0.288	2.1	1.2698	0.0635	1	0.5242	0	0	4.85	8.04	8.04	0	0	0	0.1681	0.55	Pathogenic	0.65
1	43396734	G	A	14.37	0.879164	9.285	-0.2013	-0.689	-4.67	0.9288	0.1425	1	0.5242	0	0	0	0	0	0	0	0.2857	0.1686	0.002	Benign	0.76
1	43424305	C	T	23.1	2.64415	2.496	-0.0518	-0.2735	2.07	0.8668	0.2664	0	0.8209	0	0	10.47	2.07	-2.07	2.07	1	0	0.016	0.87	Pathogenic	0.94
1	43886430	A	G	8.356	1.18188	3.272	-0.6148	-1.199	-0.508	1.471	0.9419	0	0.6323	0	0	0	0	0	0	0	0	0.4789	0.119	Benign	0.81
1	44365273	C	T	12.67	0.18142	8.855	0.8384	1.415	4.78	0.4762	0.6243	0	0.8657	0	0	0	0	0	0	0	0	0.1411	0.289	Benign	0.72
1	44365315	C	T	8.137	-0.463882	9.362	0.2842	0.868	-3.37	0.8873	0.2255	1	0.8657	0	0	0	0	0	0	0	0	0.141	0.007	Benign	0.92
1	44386462	T	C	9.206	-0.732727	9.125	-1.8965	-1.866	-6.1	1.2962	0.1506	0	0.514	0	0.0455	0	0	0	0	0	0	0.0464	0.025	Benign	0.61
1	44386507	C	T	8.641	-0.598291	7.71	-0.8801	-1.398	-4.49	0.9296	0.1407	1	0.514	0.0455	0	0	0	0	0	0	0	0.0462	0.015	Benign	0.55
1	44395844	G	A	22.2	-0.253397	4.227	-0.0518	-0.2735	3.59	0.912	0.4848	1	0.1725	0.0056	0	0	0	0	0	0	0	0.0044	0.188	Pathogenic	0.75
1	45795028	G	T	6.036	-0.587851	0.068	-0.0518	-0.2735	1.18	1.2698	0.0635	1	0.3275	0	0	5.54	8.04	8.04	0	0	0	0.0105	0.149	Benign	0.74
1	45795073	G	T	9.583	-0.609232	0.653	-0.0518	-0.2735	0.163	1.2698	0.0635	1	0.3275	0.027	0	7.41	8.04	8.04	1.25	0	0	0.0146	0.125	Benign	0.6
1	45795080	C	G	6.56	-1.12403	1.212	-0.0518	-0.2735	-5.99	1.2962	0.8445	1	0.3275	0	0.027	9.32	1.91	1.91	-1.91	0	0	0.0152	0.063	Pathogenic	0.56
1	45795080	C	T	7.297	-0.905792	1.212	-0.0518	-0.2735	-5.99	1.1064	0.6547	1	0.3275	0	0	0	0	0	0	0	0.2857	0.0152	0.08	Benign	0.84
1	45796899	C	G	9.685	-0.71624	8.91	1.6272	1.833	0.057	1.4211	0.9624	1	0.4399	0.0645	0.0333	3.69	0.25	-0.25	0.25	0	0	0.1824	0.1	Benign	0.81
1	45797164	G	A	8.126	-0.635897	0.415	0.0123	0.084	1.15	0.4762	0.6243	0	0.3802	0.0312	0.0312	5.87	7.76	7.76	0	0	0	0.2069	0.485	Benign	0.68
1	45797224	C	A	15.8	-0.285584	6.728	-0.0265	-0.145	0.254	0.7904	1.5808	0	0.3802	0	0	5.61	5.08	1.14	5.08	0	0	0.2124	0.063	Benign	0.64
1	45797481	C	T	0.376	-0.107877	5.152	-4.7835	-2.468	-4.4	0.9026	0.5771	1	0.1011	0.0323	0.0323	9.98	7.96	7.96	-7.96	0	0	0.2362	0.18	Pathogenic	0.76
1	45797756	C	T	3.365	-0.0902281	3.775	-0.7125	-1.28	0.15	0.4679	1.3839	0	0.3516	0	0	7.48	4.53	4.53	0.13	1	0	0.2616	0.196	Pathogenic	0.54
1	45797958	G	A	17.59	1.39849	5.968	0.0481	0.289	2.64	0.9296	0.1407	0	0.2517	0	0	0	0	0	0	0	0	0.2803	0.058	Benign	0.64
1	45798155	G	A	8.294	0.0938662	3.439	-0.1302	-0.533	-3.46	0.985	0.4361	1	0.528	0.1364	0.05	4.97	1.85	-1.85	1.85	0	0	0.2985	0.094	Benign	0.94
1	45798282	G	A	22	1.77255	6.414	5.0452	2.595	5.43	0.8873	0.2255	0	0.3341	0.0741	0	2.68	0.74	0.74	0	0	0	0.3103	0.283	Pathogenic	0.71
1	45798822	G	A	17.87	1.37561	7.376	0.5557	1.187	2.58	0.7725	1.5988	0	0.1869	0.0476	0	0	0	0	0	0	0	0.3604	0.214	Benign	0.79
1	45799217	C	T	8.426	0.258332	0.805	-0.1143	-0.491	-6.07	1.1064	0.6547	1	0.4967	0.037	0.037	0	0	0	0	0	0	0.397	0.212	Benign	0.96
1	45800079	C	T	5.935	0.446506	0.008	0.6464	1.267	0.865	0.8668	0.2664	0	0.1967	0.0588	0.0588	0	0	0	0	0	0	0.4762	0.305	Benign	0.83
1	45800178	G	A	12	1.38554	1.676	-2.0159	-1.906	3.35	1.0835	0.3251	0	0.1967	0	0	0	0	0	0	0	0	0.47	0.055	Benign	0.79
1	45974641	T	C	13.01	0.775161	9.402	-0.0518	-0.2735	-5.39	1.1005	0.6243	1	0.2261	0.0059	0	0	0	0	0	0	0	0.1927	0.004	Benign	0.99
1	46658616	A	G	13.78	1.2946	7.276	1.08	1.569	0.538	1.5988	0.5368	1	0	0	0	0	0	0	0	0	0	0.1352	0.002	Benign	0.92
1	46659302	G	C	11.97	1.0697	7.043	0.8788	1.444	0.518	1.2063	0.1058	0	0.4	0	0.1538	9.16	1.3	-1.3	1.3	0	0	0.157	0.248	Benign	0.59
1	46660619	G	A	12.86	1.69454	8.92	-0.1006	-0.451	3.99	0.9288	0.1425	0	0.1614	0	0.05	6.18	0.12	-0.12	0.12	0	0	0.1989	0.024	Benign	0.71
1	46661564	C	T	6.688	0.385886	9.42	-0.7229	-1.288	-11.2	1.1353	0.6767	1	0.6895	0	0	0	0	0	0	0	0	0.2288	0.098	Benign	0.95
1	47717297	T	C	10.57	1.33381	2.243	-0.0518	-0.2735	2.03	1.2698	0.0212	0	0.2932	0	0.0046	8.98	8.18	8.18	0	0	0	0.0232	0.633	Pathogenic	0.89
1	47737872	G	C	8.079	0.0293385	3.767	0.1784	0.679	2.64	0.3255	0.984	1	0.1025	0.0556	0	3.83	1.91	0	1.91	0	0	0.3446	0.004	Benign	0.83
1	47746060	T	A	10.74	0.639939	4.084	-0.1509	-0.583	-2.15	1.1245	0.2219	0	0.1772	0.0072	0	0	0	0	0	0	0	0.4725	0.005	Benign	0.98
1	47755125	T	C	11.58	1.38791	3.619	0.111	0.516	0.621	1.1545	0.309	0	0.2074	0	0	0	0	0	0	0	0	0.3858	0.181	Benign	0.93
1	53675934	T	C	19.71	1.52803	0.827	-0.1298	-0.532	4.31	1.2962	0.1506	0	0.3721	0	0	0	0	0	0	0	0	0.2215	0.007	Benign	0.55
1	53676768	C	A	16.34	1.26635	6.3	0.1081	0.507	1.81	0.912	0.6869	0	0.3721	0	0.0046	2.15	1.73	0	1.73	0	0	0.1746	0.024	Benign	0.72
1	53679096	T	C	17.75	1.41104	9.781	-0.0518	-0.2735	1.15	1.0712	0.1425	1	0.2306	0	0.0079	0	0	0	0	0	0	0.0435	0.058	Benign	0.62
1	55352712	G	A	22.7	3.08671	8.559	-0.0518	-0.2735	5.21	0.7904	0.3832	0	1.0233	0	0.0167	4.73	0.47	0.47	-0.47	0	0	0.0056	0.063	Pathogenic	0.58
1	55464922	C	T	0.152	-0.248112	8.622	-0.0518	-0.2735	-8.89	0.7904	0.3832	1	0.4229	0	0	10.06	1.95	-1.95	1.95	0	0	0.0309	0.008	Benign	0.62
1	55464961	C	T	3.492	0.950207	3.294	-0.0518	-0.2735	1.54	0.8873	0.2255	1	0.4229	0.0156	0.0156	2.13	1.21	1.21	0	0	0	0.0349	0.004	Benign	0.61
1	55470706	C	T	5.195	0.138341	3.989	-0.9884	-1.465	-6.34	0.7249	0.2306	0	0.2621	0.1111	0	0	0	0	0	0	0	0.3818	0.047	Benign	0.85
1	55505651	C	T	13.66	0.95441	0.594	-0.0518	-0.2735	-6.36	1.1245	0.185	1	0.7923	0	0.0133	0	0	0	0	0	0	0.0198	0.094	Benign	0.78
1	55518054	C	T	0.688	-0.316316	4.304	0.1337	0.577	-8.09	1.1457	0.1506	1	0.6617	0.069	0.069	0	0	0	0	0	0	0.4917	0.19	Benign	0.91
1	55518370	C	T	8.983	0.764556	6.452	-1.1247	-1.542	-2.26	0.8952	0.5475	1	0.5608	0.125	0	4.85	3.01	3.01	0	0	0	0.4791	0.033	Benign	0.9
1	55518385	C	T	1.122	0.118661	8.219	-0.5982	-1.184	-8.04	0.6545	0.6909	1	0.5608	0	0.0455	4.97	7.75	7.75	0	0	0	0.4785	0.343	Benign	0.81
1	55518418	C	T	5.352	0.314357	8.219	0.1585	0.636	-7.11	0.4762	0.6243	1	0.5608	0.0455	0.0455	0	0	0	0	0	0	0.4772	0.031	Benign	0.96
1	55523033	A	G	10.3	1.05034	8.174	-0.5456	-1.136	1.02	1.471	0.9419	0	0.2306	0	0	0	0	0	0	0	0	0.2954	0.135	Benign	0.93
1	55529200	C	T	1.584	-0.170213	-1.137	-0.0518	-0.2735	-6.26	1.062	0.5368	1	0.331	0	0.0046	0	0	0	0	0	0	0.0522	0.007	Benign	0.98
1	62959955	T	A	4.235	-0.994203	9.343	-0.0255	-0.139	-5.81	0.7249	0.257	0	0.2626	0.0323	0	8.16	2.02	2.02	-2.02	0	0	0.1693	0.001	Benign	0.53
1	63862257	G	A	0.79	-0.323547	0.108	-3.6761	-2.289	-10.9	1.1064	0.6547	1	0.5965	0	0	5	7.96	7.96	0	0	0	0.4084	0.043	Benign	0.84
1	63876817	A	G	12.57	-0.245445	7.5	1.2781	1.675	-1.26	1.471	0.9419	0	0.2768	0	0	0	0	0	0	0	0	0.3863	0.229	Benign	0.87
1	63894794	T	C	5.79	0.683283	0.785	0.539	1.171	2.35	1.1127	0.2255	0	0	0	0.0556	0	0	0	0	0	0	0.133	0.199	Benign	0.88
1	64095623	A	G	9.881	0.828747	7.871	3.5067	2.338	-6.23	0.4517	0.6547	1	0	0.1667	0	0	0	0	0	0	0	0.1819	0.101	Benign	0.86
1	64101931	T	C	5.977	0.490522	9.661	-0.0025	0.01	-7.48	1.1615	0.3231	1	0.6008	0	0.0606	0	0	0	0	0	0	0.3523	0.019	Benign	1
1	66102617	A	G	0.36	0.0863423	1.437	-0.0518	-0.2735	-8.34	0.4271	0.4848	1	0.193	0	0.0074	0	0	0	0	0	0	0.0026	0.047	Benign	0.88
1	68914353	A	G	11.49	1.06912	7.1	9.5059	3.059	-4.93	1.0712	0.1425	1	0.3799	0	0	0	0	0	0	0	0	0.061	0	Benign	0.74
1	76211515	T	C	16.16	1.23811	3.027	0.1925	0.708	0.308	1.0704	0.1407	0	0.2163	0	0	5.81	1.34	-1.34	1.34	0	0	0.4537	0.013	Benign	0.67
1	76211569	A	G	18.18	1.13509	5.418	0.2827	0.865	-0.731	0.4271	0.4848	1	0.2163	0	0.1333	0	0	0	0	0	0	0.4524	0.109	Pathogenic	0.52
1	76226855	C	T	11.25	1.40703	7.406	-0.1496	-0.58	2.31	0.4611	0.0299	0	0.211	0	0	0	0	0	0	0	0	0.0636	0.025	Pathogenic	0.53
1	78383674	G	A	10.23	1.2968	9.007	1.1791	1.623	2.39	0.8455	0.309	0	0	0.1667	0	0	0	0	0	0	0	0.4679	0.053	Benign	0.76
1	78392445	C	A	16.37	0.0065264	8.916	-0.4004	-0.984	4.5	1.1064	0.1899	1	0.9833	0.0833	0.0833	3.89	8.05	8.05	0	0	0	0.3094	0.243	Pathogenic	0.6
1	78395165	G	A	9.594	-0.519251	5.474	-0.1086	-0.474	-3.12	0.912	0.4848	1	0.3462	0.05	0	0	0	0	0	0	0	0.2603	0.007	Benign	0.97
1	78398978	T	C	9.604	-0.337832	6.456	1.3898	1.728	-2.71	1.0704	0.1407	1	0.674	0	0.0455	0	0	0	0	0	0	0.1914	0.045	Benign	0.88
1	94461749	C	T	0.239	0.57923	8.827	3.0369	2.242	-5.61	0.4679	1.3839	0	0.348	0	0	13.19	5.88	5.88	0.4	1	0.5	0.0261	0.009	Pathogenic	0.5
1	94467441	G	A	8.82	1.12068	9.171	0.6437	1.265	2.61	0.7904	0.3832	0	0.4939	0	0.0312	0	0	0	0	0	0	0.0705	0.034	Benign	0.73
1	94502755	C	T	0.676	-0.00329882	3.115	-0.1407	-0.559	-11	1.1353	0.6767	1	0.0848	0.0345	0.0667	0	0	0	0	0	0	0.3459	0.081	Benign	0.97
1	94508360	G	A	6.54	1.23551	8.018	3.6718	2.37	1.31	0.8873	0.2255	0	0.472	0	0	0	0	0	0	0	0	0.3895	0.009	Benign	0.79
1	94528814	G	A	14.61	1.13128	7.454	-0.0222	-0.118	3.1	1.062	0.5368	0	0.4292	0	0	2.15	0.24	0.24	0	0	0	0.451	0	Benign	0.6
1	94543300	C	T	4.174	0.691006	3.464	0.7296	1.335	-0.0925	1.291	0.0212	0	0.4051	0	0	0	0	0	0	0	0	0.3382	0.116	Benign	0.93
1	94544962	G	A	8.878	1.06795	8.696	-0.2889	-0.837	0.185	1.0835	0.3251	1	0.4106	0	0	0	0	0	0	0	0	0.3252	0.011	Benign	0.94
1	100316637	C	T	17.2	2.00709	6.868	-4.9055	-2.486	4.39	0.9418	0.1163	1	0.5747	0	0	0	0	0	0	0	0.2	0.0135	0.021	Pathogenic	0.67
1	100327237	A	G	7.806	0.780923	3.211	-0.4601	-1.051	-1.41	1.471	0.9419	0	0.4271	0	0.05	6.45	8.75	8.75	1.02	0	0	0.1568	0.063	Benign	0.62
1	100340349	G	A	1.539	0.294292	4.532	-0.0522	-0.275	-7.61	1.1353	0.6767	1	0.8435	0.05	0	0	0	0	0	0	0	0.3341	0.001	Benign	1
1	100346327	G	T	5.649	1.03884	7.433	-0.0724	-0.357	-0.892	0.985	0.5263	1	0.2789	0.05	0.0952	0	0	0	0	0	0	0.415	0.006	Benign	0.97
1	100346640	A	G	7.83	1.14036	6.168	1.8943	1.934	3.5	0.3255	0.5771	1	0.2361	0	0	2.01	1.31	0	1.31	0	0	0.4193	0.054	Benign	0.69
1	100358135	G	A	9.725	1.32326	7.315	-0.0271	-0.148	3.3	0.8668	0.2664	0	0	0	0	0	0	0	0	0	0	0.4252	0.233	Benign	0.88
1	100361927	A	T	10.53	1.25559	3.702	-0.1908	-0.669	-2.83	0.6545	0.3455	0	0.412	0	0	3.54	3.02	3.02	0	0	0	0.3739	0.06	Benign	0.77
1	100696395	G	A	9.827	1.1813	9.417	-0.0106	-0.042	0.178	0.985	0.4361	0	0.546	0	0.1053	4.39	0.63	0.63	-0.63	0	0	0.3021	0.052	Benign	0.91
1	100696431	G	A	12.09	1.6972	7.441	-0.0227	-0.121	5.1	0.8952	0.5475	0	0.546	0.0556	0	0	0	0	0	0	0	0.3016	0.264	Benign	0.76
1	103379193	C	T	9.042	0.713723	6.03	-2.8782	-2.125	-2.06	1.1064	0.6547	1	0.3506	0.25	0	10.9	2.62	-2.62	2.62	1	0	0.1602	0.941	Pathogenic	0.76
1	103388907	C	T	5.204	0.495615	7.103	17.0405	3.475	-10.3	1	0	0	0	0.1429	0	0	0	0	0	0	0	0.2021	0.032	Benign	0.75
1	103405970	C	G	1.386	0.136102	7.794	2.0974	1.999	-10.9	1.3455	0.3455	0	0.1929	0.0556	0	0	0	0	0	0	0	0.2756	0.002	Benign	0.91
1	103461438	C	T	11.5	0.15877	5.718	6.712	2.814	4.68	0.8668	0.2664	0	0	0.1667	0.1667	0	0	0	0	0	0	0.4853	0.374	Benign	0.62
1	109444442	A	G	17.21	1.41954	9.873	-0.1481	-0.577	2.37	1.1332	0.2664	0	0.3145	0	0.1053	0	0	0	0	0	0	0.4648	0.192	Benign	0.69
1	109472550	G	A	7.4	0.370205	0.555	-0.0518	-0.2735	3.49	0.9026	0.5771	1	0.3911	0	0	0	0	0	0	0	0	0.0092	0.206	Benign	0.62
1	110146108	A	G	18.1	1.3839	7.91	-0.0518	-0.2735	0.342	1.0582	0.1163	0	0.3095	0	0.0278	0	0	0	0	0	0	0.0223	0.048	Benign	0.65
1	110153101	G	A	12.88	1.53654	8.585	-4.1274	-2.368	4.89	1.0835	0.3251	1	0.3839	0	0	2.74	0.29	-0.29	0.29	0	0	0.2651	0.014	Benign	0.67
1	110170866	C	T	16.54	-0.441644	9.564	-0.2375	-0.754	-2.57	0.8873	0.2255	1	0.7592	0.0417	0	0	0	0	0	0	0	0.4724	0.048	Benign	0.69
1	111147033	C	T	11.51	1.61632	6.138	-0.296	-0.847	5.11	0.8455	0.309	0	0.287	0	0	0	0	0	0	0	0.0714	0.3923	0.366	Pathogenic	0.56
1	115216659	G	A	15.99	1.11099	9.343	-0.4431	-1.032	-1.32	1.0835	0.3251	1	0.3026	0	0	0	0	0	0	0	0	0.0418	0.049	Benign	0.59
1	115218549	C	T	10.32	1.44096	8.042	0.0906	0.454	2.71	0.8455	0.309	0	0.1556	0.0625	0	4.45	0.38	-0.38	0.38	0	0	0.1259	0.171	Benign	0.86
1	115256486	G	A	19.02	1.32826	7.575	-0.0747	-0.366	3.13	0.6545	0.6909	1	0.2602	0.0333	0	6.66	7.76	7.76	0	0	0	0.2438	0.6	Pathogenic	0.88
1	115829024	G	A	14	0.594675	7.778	-0.0518	-0.2735	-7.5	0.6545	0.6909	1	0.5689	0	0.0071	0	0	0	0	0	0	0.0093	0.141	Benign	0.77
1	116247897	C	G	10.76	1.42612	8.955	0.0045	0.031	3.68	1.1737	1.1976	1	0.808	0.0417	0	0	0	0	0	0	0	0.0766	0.002	Benign	0.91
1	116287498	G	T	10.86	1.36949	6.289	1.7623	1.888	1.99	1	0.3455	0	0	0	0.125	0	0	0	0	0	0	0.3477	0.006	Benign	0.83
1	116310965	C	T	0.112	-0.221572	2.564	-0.0518	-0.2735	-11	1.1353	0.6767	1	0.4303	0	0.0263	2.61	0.75	0	0.75	0	0.1818	0.0067	0.142	Benign	0.88
1	120277370	T	C	12.18	1.02964	4.767	1.2948	1.683	0.4	1.2962	0.1506	0	0.1994	0.0833	0	0	0	0	0	0	0	0.2925	0.027	Benign	0.82
1	120300050	G	T	2.445	0.478575	0.5	-0.1365	-0.549	3.28	1.291	0.6349	1	0.4877	0	0	0	0	0	0	0	0	0.4506	0.107	Benign	0.94
1	120300054	G	A	0.253	-0.030143	-0.088	-0.042	-0.228	-2.6	0.8952	0.5475	1	0.4877	0	0	0	0	0	0	0	0	0.4508	0.026	Benign	1
1	120302551	G	A	10.77	1.05862	7.588	0.7847	1.376	1.78	1.1457	0.1506	0	0.4211	0	0	8.72	0.39	-0.39	0.39	0	0	0.4299	0.223	Benign	0.72
1	120307084	C	T	8.635	1.15215	7.54	-0.1239	-0.517	2.16	0.529	0.9419	0	0.185	0	0	0	0	0	0	0	0	0.2135	0.038	Benign	0.63
1	120307180	G	A	10.67	0.93102	7.342	-0.1979	-0.683	2.32	1.062	0.5368	0	0.185	0.0127	0.0127	0	0	0	0	0	0	0.2089	0.004	Benign	0.84
1	120466379	C	T	1.828	0.0975713	1.745	-0.0472	-0.252	-8.67	0.8668	0.2664	0	0.1987	0	0.0179	0	0	0	0	0	0	0.0772	0.021	Benign	0.91
1	120480612	G	T	10.85	1.31084	1.659	-0.4789	-1.071	5.73	1.2698	0.0635	1	0.3039	0.037	0	4.9	11.1	11.1	1.26	0	0	0.0214	0.454	Pathogenic	0.73
1	120497686	T	G	11.12	0.852793	7.778	-0.0203	-0.106	-8.18	1.3455	0.3455	0	0.371	0	0.0238	0	0	0	0	0	0.2	0.1483	0.006	Benign	0.98
1	151315529	C	T	16.3	1.12929	4.085	-0.0518	-0.2735	-1.17	0.6561	0.5503	0	0.1819	0.0026	0.0053	0	0	0	0	0	0	0.3616	0.091	Benign	0.53
1	151315531	G	T	21.3	1.67295	3.583	-0.0518	-0.2735	5.37	1.2698	0.0635	1	0.1819	0	0	0	0	0	0	0	0	0.3619	0.403	Pathogenic	0.72
1	154245965	A	T	11.75	1.35667	2.781	3.4731	2.332	-9.85	1.1457	0.0393	0	0.6217	0.0667	0	0	0	0	0	0	0	0.2788	0.047	Benign	0.83
1	154544535	C	T	1.971	0.31933	-0.261	0.03	0.196	1.89	0.6545	0.6909	0	0.8927	0.0059	0.0117	0	0	0	0	0	0	0.354	0.15	Benign	0.98
1	154548384	C	T	20.7	1.7364	3.863	-0.0518	-0.2735	4.23	0.9296	0.1407	0	0.1939	0.0029	0	8.28	0.89	0.89	-0.89	0	0	0.3278	0.061	Pathogenic	0.74
1	154557704	G	C	12.45	1.60761	5.548	-0.134	-0.543	5.28	1	0.3455	0	0.3657	0	0.0455	0	0	0	0	0	0	0.121	0.171	Benign	0.67
1	155112468	G	T	17.77	1.15371	1.299	-0.0518	-0.2735	-4.61	0.912	0.6869	1	0.539	0.0167	0	0	0	0	0	0	0	0.1598	0.163	Benign	0.59
1	156084787	C	T	18.94	3.41471	3.351	-0.2553	-0.784	2.88	1.0835	0.3251	0	0.889	0.0163	0	4.47	0.19	0.19	-0.19	0	0	0.014	0.428	Pathogenic	0.78
1	156084820	G	A	20.8	3.70589	7.619	-0.0631	-0.321	4.77	0.8455	0.309	0	0.889	0	0.0082	0	0	0	0	0	0	0.0155	0.277	Pathogenic	0.57
1	156084901	C	T	17.61	3.15629	7.822	-0.1621	-0.608	-0.487	0.985	0.4361	1	0.889	0	0.0163	0	0	0	0	0	0	0.019	0.313	Benign	0.58
1	156085003	G	A	18.3	3.36496	3.226	-0.0381	-0.209	3.99	0.8455	0.309	0	0.889	0	0	4.43	0.33	0.33	-0.33	0	0	0.0233	0.042	Pathogenic	0.65
1	156100408	C	T	16.95	2.59244	2.957	-0.2679	-0.805	4.68	0.4762	0.6243	0	0.4103	0	0	9.18	0.58	-0.58	0.58	1	0	0.3129	0.223	Pathogenic	0.85
1	156100522	G	A	3.181	0.977328	0.613	-0.0485	-0.258	-11.2	1.1353	0.6767	1	0.4103	0.0385	0.0741	0	0	0	0	0	0	0.308	0.148	Benign	0.97
1	156104599	C	T	11.3	1.19494	6.205	-0.0366	-0.201	2.37	0.7725	1.5988	0	0.668	0	0	0	0	0	0	0	0	0.1322	0.043	Benign	0.75
1	156104682	G	A	6.638	0.00174538	4.819	-0.2981	-0.85	-10.9	0.912	0.4848	1	0.668	0	0	2.48	4.25	0	4.25	0	0	0.1287	0.065	Benign	0.91
1	156104688	G	A	9.811	0.47871	2.618	-0.154	-0.59	-5.26	0.912	0.4848	1	0.668	0	0.0455	3.09	0.61	0.61	-0.61	0	0	0.1284	0.027	Benign	0.95
1	156104745	G	A	12.4	1.48204	9.768	-0.5385	-1.129	3.67	0.4311	1.9401	0	0.668	0	0	0	0	0	0	0	0	0.126	0.211	Benign	0.62
1	156105037	G	A	13.32	1.68307	7.991	0.1183	0.537	4.68	0.8455	0.309	0	0.3846	0.0455	0	0	0	0	0	0	0	0.1133	0.175	Benign	0.75
1	156105772	G	A	4.589	-0.162033	9.795	-0.0786	-0.38	-11.1	0.912	0.4848	1	0.6312	0	0	0	0	0	0	0	0	0.0815	0.076	Benign	0.95
1	156105806	A	C	11.38	0.761223	3.364	0.064	0.358	-1.93	1.2063	0.0635	1	0.6312	0	0.0556	0	0	0	0	0	0	0.0801	0.076	Benign	0.93
1	156105853	G	A	12.3	1.38328	2.131	0.006	0.041	2.29	0.8668	0.2664	0	0.6312	0	0.0286	0	0	0	0	0	0	0.0781	0.093	Benign	0.56
1	156105877	C	T	7.787	0.534018	7.817	0.0554	0.322	-4.8	0.8385	0.3231	1	0.6312	0	0.0286	0	0	0	0	0	0	0.077	0.114	Benign	0.96
1	156105904	G	A	12.56	1.54814	9.746	0.0684	0.375	4.38	0.8455	0.309	0	0.6312	0.0286	0	0	0	0	0	0	0	0.0759	0.241	Benign	0.84
1	156106032	G	A	10.94	1.08061	5.334	0.0644	0.359	1.58	0.9026	0.5771	1	0.6982	0	0.0204	6.43	0.17	-0.17	0.17	0	0	0.0703	0.052	Benign	0.83
1	156106158	C	T	7.038	0.496071	9.847	-0.0606	-0.311	-4.78	0.8952	0.5475	1	0.6982	0	0.04	0	0	0	0	0	0	0.0648	0.301	Benign	0.91
1	156106161	G	A	10.21	-0.425054	2.337	0.1057	0.501	-3.71	1	0	0	0.6982	0	0.04	0	0	0	0	0	0	0.0647	0.079	Benign	0.87
1	156106819	G	A	20.4	1.62114	9.401	-0.2714	-0.809	4.2	1.1353	0.6767	1	0.3491	0	0	11.45	3.11	-3.11	3.11	1	0	0.0363	0.892	Pathogenic	1
1	156106966	G	A	12.58	1.89395	4.521	0.1498	0.616	5.7	0.529	0.9419	0	0.3158	0.08	0.0417	0	0	0	0	0	0	0.0299	0.095	Benign	0.53
1	156106981	C	T	10.53	0.921819	9.818	-0.0733	-0.36	-3.9	0.9138	0.1724	1	0.3158	0.1154	0.0417	0	0	0	0	0	0	0.0292	0.077	Benign	0.82
1	156107492	C	T	6.747	-0.72284	4.589	-3.0311	-2.162	-2.77	0.9296	0.1407	1	0.4835	0.0294	0	0	0	0	0	0	0	0.0071	0.035	Pathogenic	0.57
1	156108329	G	A	8.614	0.639496	5.421	-0.6455	-1.225	-7.98	0.9026	0.5771	1	0.5329	0.0152	0.0152	0	0	0	0	0	0	0.061	0.009	Benign	0.53
1	156108353	C	T	8.799	0.875055	6.932	0.7661	1.362	-3.69	0.9138	0.1724	1	0.5329	0.0299	0.0152	0	0	0	0	0	0	0.0601	0.069	Benign	0.87
1	156108431	C	T	11.42	1.38142	3.352	-0.9943	-1.468	0.572	1.062	0.5368	0	0.5329	0.0152	0	0	0	0	0	0	0	0.057	0.122	Benign	0.53
1	156124453	G	A	11.01	0.827557	-0.778	-3.4855	-2.255	-3.18	1.1353	0.6767	1	0.316	0.0312	0.0312	0	0	0	0	0	0	0.1696	0.103	Benign	0.96
1	156844403	C	T	1.12	0.0246479	4.746	-2.3509	-2	-10.8	0.9296	0.1407	1	0.5385	0.1429	0	0	0	0	0	0	0	0.3453	0.002	Benign	0.89
1	156845892	C	A	15.75	1.06228	2.356	-0.2675	-0.804	1.88	1.2698	0.0635	1	0.3425	0	0	0	0	0	0	0	0	0.2742	0.143	Benign	0.66
1	156846287	C	T	15.35	1.20262	9.629	-0.6713	-1.246	-2.27	0.9288	0.1425	1	0.7879	0.0303	0	0	0	0	0	0	0	0.2553	0.019	Benign	0.76
1	156849913	C	T	8.192	0.74769	9.346	-0.1398	-0.557	-1.07	0.8873	0.2255	1	0.7635	0	0.0357	0	0	0	0	0	0	0.0824	0.095	Benign	0.89
1	158607894	G	A	2.343	0.551965	4.328	-0.1785	-0.643	-2.64	0.8385	0.3231	1	0.4062	0.04	0	0	0	0	0	0	0	0.3604	0.006	Benign	0.97
1	158655108	C	T	11.58	1.64693	8.449	-3.2923	-2.219	4.26	0.4611	0.3114	0	0.5121	0	0	0	0	0	0	0	0	0.0184	0.15	Pathogenic	0.61
1	160011708	T	C	11.78	1.27136	4.978	-0.0518	-0.2735	2.18	1.1332	0.2664	0	0.1688	0	0.0014	0	0	0	0	0	0	0.1357	0.134	Benign	0.86
1	160012104	C	T	6.871	0.0771447	6.623	-0.0518	-0.2735	-10.3	0.912	0.4848	1	0.1688	0.0014	0	9.37	0.31	-0.31	0.31	0	0	0.1478	0.004	Benign	0.69
1	160093164	C	T	6.555	0.399966	3.86	-0.0253	-0.138	-5.59	0.8873	0.2255	1	0.4317	0	0.0278	0	0	0	0	0	0	0.2742	0.014	Benign	0.99
1	160094217	T	C	12.63	1.21097	9.343	0.1001	0.484	-4.01	1.0862	0.1724	0	0.4655	0	0.0526	4.86	7.76	0.2	7.76	0	0	0.3121	0.074	Benign	0.88
1	160098516	G	A	9.821	-0.529957	2.508	-0.0272	-0.148	-4.34	1.1353	0.6767	1	0.656	0.0256	0.05	0	0	0	0	0	0	0.4664	0.059	Benign	0.97
1	160105238	C	T	9.494	-0.818507	9.571	-0.0883	-0.413	-5.8	1.062	0.5368	1	0.5516	0	0	0	0	0	0	0	0	0.2921	0	Benign	0.98
1	160106732	G	A	8.979	-0.537175	7.608	-0.1383	-0.553	-0.442	1.1353	0.6767	1	0.5447	0	0.1	2.61	1.26	0	1.26	0	0	0.2383	0.06	Benign	0.96
1	160109713	C	T	5.534	-0.377078	1.001	-1.9298	-1.877	0.384	0.8873	0.2255	0	0.5576	0.1333	0	10.12	0.74	-0.74	0.74	0	0	0.1313	0.399	Pathogenic	0.55
1	160251964	C	T	9.46	1.17972	6.076	-0.7625	-1.318	2.5	0.4311	1.9401	0	0.1824	0.0455	0	0	0	0	0	0	0	0.3572	0.001	Benign	0.58
1	161183716	G	A	12.09	0.503401	1.038	-5.0994	-2.511	-0.744	1.1353	0.6767	1	0.307	0.0112	0.0112	7.12	3.89	-3.89	3.89	0	0	0.0381	0.752	Pathogenic	0.66
1	161298207	G	A	11.5	1.40429	4.987	-1.1748	-1.567	3.43	1.1353	0.6767	1	0.5322	0.0833	0.1538	0	0	0	0	0	0	0.2788	0.376	Benign	0.58
1	161332133	A	G	16.21	-0.671492	5.61	-0.0518	-0.2735	-3.53	1	0	0	0.1034	0	0	0	0	0	0	0	0	0.0477	0.057	Benign	0.66
1	169446405	G	A	6.238	0.14379	3.779	0.0497	0.296	-4.65	1.1457	0.1506	1	0.1763	0.0319	0.0319	0	0	0	0	0	0	0.399	0.199	Benign	0.96
1	169446561	C	T	19.99	1.58219	4.626	-0.0246	-0.133	4.01	0.8668	0.2664	0	0.1763	0.0215	0	5.46	0.8	0.8	-0.8	0	0	0.3919	0.136	Pathogenic	0.62
1	169446639	C	A	16.18	1.10155	4.755	-0.051	-0.27	-1.45	0.7904	1.5808	0	0.1763	0	0.0109	4	3	3	0	0	0	0.3884	0.143	Benign	0.59
1	171085385	T	C	9.353	1.17459	1.903	2.0625	1.987	3.55	1.0582	0.1163	1	0.5368	0	0.2	0	0	0	0	0	0	0.0585	0.016	Benign	0.66
1	173802588	G	A	11.64	1.52	4.133	-0.5252	-1.116	4.02	0.4311	1.9401	0	0.7949	0	0	0	0	0	0	0	0	0.2595	0.004	Benign	0.67
1	173826663	C	T	11.43	1.55282	2.99	-0.0518	-0.2735	3.92	0.9296	0.1407	0	0.1447	0.0094	0	0	0	0	0	0	0	0.03	0.013	Pathogenic	0.5
1	173878973	G	A	12.43	1.57166	8.933	-0.0128	-0.057	3.57	0.9288	0.1425	0	0.32	0	0	0	0	0	0	0	1	0.4442	0.019	Benign	0.9
1	173879976	G	A	2.513	-0.123901	9.437	-3.5009	-2.257	-11.5	0.985	0.4361	1	0.6183	0	0.0455	0	0	0	0	0	0	0.4818	0.016	Benign	0.95
1	179544913	G	C	3.4	0.133823	1.57	-0.0518	-0.2735	-3.52	0.4271	1.1717	1	0.8605	0.0233	0.0118	0	0	0	0	0	0	0.0067	0.033	Benign	0.7
1	183192386	C	T	10.05	1.18261	7.427	-0.0383	-0.21	3.11	0.4611	0.0299	0	0.1583	0.027	0	0	0	0	0	0	0	0.3705	0	Benign	0.78
1	183559372	G	A	1.55	0.131447	1.878	-0.1634	-0.611	-9.94	1.062	0.5368	1	0.1542	0.0141	0	0	0	0	0	0	0	0.0105	0.005	Benign	0.87
1	185704025	G	T	12.39	1.51412	9.642	-0.0518	-0.2735	3.73	0.6545	0.3455	0	0.3818	0	0.0143	0	0	0	0	0	0	0.0007	0.328	Benign	0.58
1	193094311	G	A	9.554	1.17083	7.619	1.1042	1.582	-1.23	0.4679	1.3839	0	0.6115	0.0667	0.0667	0	0	0	0	0	0	0.0243	0.216	Benign	0.7
1	197057551	A	G	0.624	0.089125	9.281	-0.084	-0.398	-11.7	1.4211	0.4361	0	0.4097	0.0625	0.0625	0	0	0	0	0	0	0.0686	0.033	Benign	0.96
1	197059498	A	C	9.485	1.26154	2.105	0.165	0.651	1.97	0.3255	0.799	1	0.3151	0	0.05	0	0	0	0	0	0	0.0998	0.125	Benign	0.7
1	197062200	A	G	9.996	1.26393	1.832	0.0253	0.169	1.55	1.3455	0.6909	0	0.6494	0	0.05	0	0	0	0	0	0	0.143	0.053	Benign	0.96
1	197062230	A	G	0.904	0.362543	3.747	0.0229	0.154	-1.42	1.3095	0.185	0	0.6494	0	0.0952	3.6	0.73	0.73	-0.73	0	0	0.1435	0.047	Benign	1
1	197070215	A	G	0.826	0.664236	1.37	0.0056	0.038	-2.97	1.1127	0.2255	0	0.283	0	0.002	0	0	0	0	0	0	0.2711	0.164	Benign	0.99
1	197070464	T	C	3.545	0.459578	0.47	0.0109	0.074	-1.74	1.1332	0.2664	0	0.283	0	0	0	0	0	0	0	0	0.2751	0.106	Benign	0.99
1	197070761	T	C	6.587	0.519572	2.413	0.0092	0.063	-3.77	0.4271	0.4848	1	0.283	0	0.002	0	0	0	0	0	0	0.2798	0.086	Benign	1
1	197070827	T	C	6.381	1.05528	1.303	-0.0324	-0.178	2.1	1.2698	0.0212	0	0.283	0	0.002	3.03	1.68	1.68	0	0	0	0.2809	0.126	Benign	0.87
1	197070830	A	G	0.092	0.187446	1.528	0.0062	0.042	-3.65	1.1127	0.2255	0	0.283	0	0.0061	2.23	0.88	0.88	0	0	0	0.2809	0.213	Benign	0.97
1	197071028	C	T	2.224	0.345294	0.093	-0.0017	0.012	-1.49	0.4611	0.3114	0	0.283	0	0	0	0	0	0	0	0	0.2841	0.09	Benign	0.97
1	197071358	G	A	6.927	0.55896	5.78	-0.0205	-0.107	-0.882	1.0835	0.3251	0	0.283	0.002	0	5.39	0.51	0.51	0.19	0	0	0.2894	0.058	Benign	0.96
1	197071664	C	G	1.823	0.71876	4.391	0.0013	0.017	1.14	1.1737	1.1976	0	0.283	0.002	0.002	0	0	0	0	0	0	0.2943	0.062	Benign	0.99
1	197071679	T	C	1.123	0.470392	1.564	-0.0008	0.014	-1.65	1.471	0.9419	0	0.283	0	0	7.08	1.12	-1.12	1.12	0	0	0.2945	0.079	Benign	0.87
1	197072441	G	A	2.309	0.736685	0.402	-0.0408	-0.222	1.58	0.8873	0.2255	0	0.283	0.002	0	0	0	0	0	0	0.006	0.3067	0.05	Benign	0.95
1	197087024	G	A	0.066	-0.0217225	3.687	-0.6852	-1.257	-4.48	0.7904	0.3832	1	0.4	0.2143	0	2.65	0.16	-0.16	0.16	0	0	0.4604	0.031	Benign	0.85
1	197093441	T	C	11.55	1.46158	1.804	0.4975	1.13	4.41	0.7725	0.3114	0	0	0	0	4.52	7.95	3.52	7.95	0	0	0.3578	0.067	Benign	0.63
1	197098326	G	A	9.112	0.665555	9.422	-0.5367	-1.128	-6.71	1.062	0.5368	1	0.2599	0	0.1429	0	0	0	0	0	0	0.2797	0.04	Benign	0.94
1	197111915	T	C	17.46	1.47111	2.021	-0.0004	0.015	4.3	1.2698	0.0212	0	0.3204	0.0069	0	0	0	0	0	0	0	0.0625	0.015	Benign	0.6
1	197391061	C	G	1.434	0.34208	2.598	0.1849	0.693	-0.0409	0.4517	0.8445	1	0.2939	0	0.008	0	0	0	0	0	0	0.2689	0.079	Benign	0.98
1	198711120	C	T	12.52	1.86935	7.462	-0.1765	-0.639	4.98	0.8952	0.5475	0	0.1014	0.0312	0	2.54	0.53	0.53	-0.53	0	0	0.1308	0.269	Benign	0.62
1	201013501	C	T	18.28	1.46141	7.064	-2.4117	-2.018	2.97	0.4311	1.9401	0	0.5119	0	0	0	0	0	0	0	0	0.0666	0.158	Benign	0.58
1	201035065	C	T	7.419	1.18533	8.91	0.4746	1.106	-1.67	0.4679	1.3839	0	0.7059	0	0.0714	0	0	0	0	0	0	0.3619	0.086	Benign	0.79
1	201046246	C	A	3.593	0.327533	3.825	-0.0134	-0.061	-3.57	0.985	0.5263	1	0.5732	0.0833	0	0	0	0	0	0	0	0.485	0.018	Benign	0.93
1	201063039	A	G	8.367	0.574692	7.902	0.0097	0.066	-3.92	1.0582	0.1163	1	0.5564	0	0	0	0	0	0	0	0	0.2551	0	Benign	0.97
1	201063084	G	A	6.801	0.730355	6.174	-0.0641	-0.325	-2.2	0.8873	0.2255	1	0.5564	0	0.0625	8.87	0.33	-0.33	0.33	0	0	0.2545	0.027	Benign	0.64
1	201328765	G	A	1.975	0.523127	1.871	-2.3892	-2.011	-8.14	0.9418	0.1163	1	1.3016	0	0	0	0	0	0	0	0	0.0337	0.005	Pathogenic	0.53
1	201332502	G	A	10.72	1.87954	2.245	-1.8165	-1.839	3.99	0.9418	0.1163	0	0.4667	0.0455	0	0	0	0	0	0	0	0.2337	0.032	Benign	0.58
1	201334762	G	C	2.656	0.0658409	9.59	1.2116	1.641	-9.36	0.4517	0.8445	1	0.4485	0	0.25	0	0	0	0	0	0	0.3547	0.025	Benign	0.96
1	215820991	C	T	0.024	0.0566332	-1.431	-0.1324	-0.539	-5.76	1.1353	0.6767	1	0.3152	0.0571	0.0294	0	0	0	0	0	0	0.0309	0.024	Benign	0.99
1	215821935	C	T	0.001	-0.674245	1.12	0.0102	0.069	-11.2	1.1353	0.6767	1	0.3244	0.025	0.0488	0	0	0	0	0	0	0.0321	0.086	Benign	0.97
1	215847813	C	T	3.626	0.750622	3.776	0.0119	0.081	-1.27	1.291	0.0212	0	0.2454	0.0083	0.0042	0	0	0	0	0	0	0.0644	0.027	Benign	0.96
1	215901510	C	T	0.034	0.0469049	4.902	-0.0048	-0.003	-2.33	1.1353	0.6767	1	0.376	0.0185	0.0364	0	0	0	0	0	0	0.1315	0.052	Benign	0.99
1	215956195	C	A	1.442	0.581316	2.181	-0.3509	-0.924	-4.02	0.7249	1.1269	0	0.2095	0	0	0	0	0	0	0	0	0.1998	0.021	Benign	0.88
1	216040485	G	A	3.7	0.535773	3.983	-0.1382	-0.553	-4.92	0.9288	0.1425	1	0.7175	0.0385	0	3.71	0.17	-0.17	0.17	0	0	0.3051	0	Benign	0.96
1	216138741	G	A	0.099	0.0892519	-0.08	0.5479	1.179	-7.55	0.8385	0.3231	1	0.4405	0.0357	0.0357	5.78	0.53	-0.53	0.53	0	0	0.4279	0.015	Benign	0.95
1	216348643	C	A	6.736	0.80978	6.623	-0.0683	-0.341	-2.06	0.6545	0.3455	0	0.1554	0.012	0.006	2.85	8.5	0	8.5	0	0.0084	0.0054	0.328	Benign	0.67
1	216348661	G	A	0.403	0.106587	0.645	-0.0394	-0.215	-8.95	1.0835	0.3251	0	0.1554	0	0	3.47	0.72	0.72	-0.72	0	0	0.0055	0.004	Benign	0.91
1	216348781	G	A	8.738	1.3152	1.759	0.0643	0.359	1.95	0.8952	0.5475	0	0.1554	0.006	0	2.96	0.12	-0.12	0.12	0	0	0.006	0.05	Pathogenic	0.5
1	216372979	C	T	2.342	0.220421	-0.598	0.004	0.029	-1.76	0.912	0.4848	1	0.2046	0.0154	0	2.94	7.96	7.96	0	0	0	0.103	0.03	Benign	0.88
1	216373132	G	A	9.834	0.919975	4.702	0.0109	0.074	4.97	0.8873	0.2255	1	0.2046	0	0	6.06	0.67	0.36	0.67	0	0	0.1036	0.013	Benign	0.66
1	216373159	G	A	16.52	1.07963	3.841	-0.0059	-0.01	-0.253	1.0835	0.3251	0	0.2046	0	0	0	0	0	0	0	0	0.1037	0.041	Benign	0.75
1	216405408	A	G	1.617	0.574963	2.145	0.0683	0.374	4.81	1.0582	0.1163	0	0.102	0	0	0	0	0	0	0	0	0.233	0.01	Benign	0.88
1	216424411	G	A	7.585	1.13238	1.847	0.2251	0.77	-1.09	0.8385	0.3231	1	0.1933	0.0909	0	2.43	1.05	1.05	0	0	0	0.3092	0.059	Benign	0.85
1	216465626	G	A	10.18	1.34999	6.895	-0.0876	-0.411	3.88	0.9138	0.1724	0	0.3187	0.0833	0	3.19	7.76	7.76	0	0	0	0.4744	0.402	Benign	0.62
1	216495279	T	A	0.1	-0.251142	-0.076	-0.2237	-0.731	-11.3	0.985	0.1504	0	0.3316	0	0	0	0	0	0	0	0	0.4067	0.002	Benign	0.91
1	216495288	G	A	6.135	0.89614	7.477	-0.2086	-0.704	0.0092	0.9138	0.1724	1	0.3316	0.1	0.0526	0	0	0	0	0	0	0.4067	0.171	Benign	0.79
1	216496836	G	A	0.106	0.0249617	2.279	-9.8193	-2.898	-5.38	0.9296	0.1407	1	0.5511	0.0333	0	0	0	0	0	0	0	0.4005	0	Benign	0.91
1	216497659	T	C	10.21	1.26513	2.497	-0.0134	-0.061	0.302	1.471	0.9419	0	0.1735	0	0.087	0	0	0	0	0	0	0.3972	0.212	Benign	0.89
1	218607501	C	T	14.67	1.02382	7.425	-0.2175	-0.721	-4.42	0.6545	0.6909	1	0.6394	0	0	6.38	7.76	7.76	0	0	0	0.1054	0.609	Pathogenic	0.83
1	218609355	T	A	12	1.57994	1.76	0.0583	0.334	5.03	1.1353	0.1504	0	0.4149	0	0	0	0	0	0	0	0	0.0867	0.012	Benign	0.81
1	218614599	C	T	9.779	0.846558	9.635	-0.0518	-0.2735	-7.26	0.9138	0.1724	1	0.28	0.003	0	7.78	1.18	1.18	-1.18	0	0	0.0339	0.12	Benign	0.55
1	220330777	C	T	4.206	0.0215838	3.623	-1.1616	-1.561	-10.9	0.912	0.4848	1	0.2133	0.0303	0	3.5	0.85	-0.85	0.85	0	0.25	0.0738	0.013	Benign	0.56
1	220355605	C	T	9.307	0.992196	2.846	0.3815	0.999	1.16	0.4311	1.9401	0	0.2127	0.0833	0	0	0	0	0	0	0	0.2737	0.078	Benign	0.88
1	220375655	T	C	17.29	-0.251449	8.706	-0.1865	-0.66	-4.3	2.3713	1.9401	0	0	0.0625	0	0	0	0	0	0	0	0.4352	0.07	Benign	0.74
1	220445641	G	A	21	2.65832	2.573	-0.0518	-0.2735	2.46	0.9296	0.1407	0	0.558	0	0.0385	6.77	0.37	-0.37	0.37	0	0	0.0016	0.022	Pathogenic	0.62
1	225600289	T	C	0.119	-0.28521	4.457	0.7453	1.347	-11.9	1.8517	1.3839	0	0.729	0.0417	0	0	0	0	0	0	0	0.4053	0.004	Benign	0.94
1	227076719	G	C	8.742	0.932264	7.937	-0.0886	-0.414	-2.3	1.5988	1.1717	1	0.2656	0.0541	0	0	0	0	0	0	0	0.2776	0.04	Benign	0.96
1	227079046	C	T	11.16	1.32079	1.097	-0.0277	-0.151	3.32	1.1457	0.1506	0	0.4291	0.0625	0.0625	0	0	0	0	0	0	0.1864	0.063	Benign	0.86
1	227149149	G	A	1.35	0.010241	1.555	-0.1177	-0.5	-10.8	0.912	0.4848	1	0.2936	0.04	0	0	0	0	0	0	0	0.4481	0.196	Benign	0.93
1	227152781	A	C	0.434	0.188539	-0.003	1.6426	1.839	-6.75	1.5988	0.6869	1	0.4694	0	0.0123	3.68	8.04	0	8.04	0	0	0.4751	0.141	Benign	0.83
1	227152814	C	T	0.374	0.267837	-0.466	-0.6894	-1.261	0.766	1.1245	0.185	1	0.4694	0	0.0123	4	0.68	0.68	-0.68	0	0	0.4744	0.1	Benign	0.95
1	227170612	C	T	8.935	1.49416	2.152	-0.0563	-0.293	4.75	0.9296	0.1407	0	0.8206	0	0	0	0	0	0	0	0	0.0982	0.218	Benign	0.66
1	227170648	C	T	8.592	0.75519	9.818	-0.0955	-0.435	-5.53	0.9288	0.1425	1	0.8206	0.0476	0.0909	0	0	0	0	0	0	0.0974	0.013	Benign	0.96
1	227171487	C	T	6.773	0.779511	9.049	-0.3884	-0.969	-6.48	0.9296	0.1407	1	0.6646	0	0	0	0	0	0	0	0	0.0796	0.019	Benign	0.7
1	227174267	T	C	15.27	0.748417	7.78	-0.0518	-0.2735	-8.11	1.4086	0.3251	0	0.3821	0	0	0	0	0	0	0	0	0.0207	0.068	Benign	0.88
1	227174294	C	G	15.61	1.27449	7.78	-0.0518	-0.2735	0.302	1.8517	0.8962	0	0.3821	0.0132	0.0066	2.62	1.24	0	1.24	0	0	0.0201	0.074	Benign	0.69
1	227174294	C	T	15.86	1.27449	7.78	-0.0518	-0.2735	0.302	0.7249	0.2306	0	0.3821	0.0132	0.0066	0	0	0	0	0	0	0.0201	0.07	Benign	0.57
1	227174303	C	T	6.865	0.142827	9.82	-0.0518	-0.2735	-11.7	1.1457	0.1506	1	0.3821	0.0066	0.0132	2.62	2.18	0	2.18	0	0	0.0199	0.037	Benign	0.98
1	231398585	A	T	11.67	1.33757	9.87	0.3519	0.962	0.266	1.0835	0.5756	0	0.1667	0.0667	0	0	0	0	0	0	0	0.4116	0.042	Benign	0.91
1	231403582	T	C	11.44	0.906581	3.087	-0.0283	-0.155	-0.609	1.5988	0.5368	0	0.0862	0.0323	0	0	0	0	0	0	0	0.2756	0.043	Benign	0.94
1	231406677	C	T	7.43	0.734814	3.319	-0.4132	-0.999	-4.34	0.7725	1.5988	0	0.3383	0	0	0	0	0	0	0	0	0.1915	0.02	Benign	0.92
1	235909802	T	C	0.197	-1.06265	4.716	-0.0431	-0.233	-8.86	1.471	0.9419	0	0.6234	0	0.0333	4.2	8.75	8.75	0	0	0	0.4151	0.082	Benign	0.83
1	235915426	T	C	8.563	-0.458346	5.632	0.0153	0.105	-4.64	1.471	0.9419	0	0	0	0.05	3.6	0.49	-0.49	0.49	0	0	0.4424	0.037	Benign	0.97
1	235916436	A	G	5.483	0.914181	4.727	0.0441	0.27	-1.18	1.0582	0.1163	0	0	0	0	8.09	0.87	-0.87	0.87	0	0.1	0.4473	0.033	Benign	0.82
1	235952123	T	G	11.17	-0.00932826	2.579	0.4672	1.099	1.94	1.5988	0.6869	1	0.4265	0.0769	0.0769	5.74	1.77	1.77	-1.77	0	0	0.3793	0.026	Benign	0.8
1	235969667	T	G	10.61	0.913743	7.728	0.0215	0.145	-1.1	1.3095	0.4069	1	0.3007	0.0182	0.0182	2.9	5.51	5.51	0	0	0	0.294	0.034	Benign	0.99
1	235971805	C	T	9.325	1.29249	2.736	-0.0018	0.012	2.93	0.529	0.9419	0	0.292	0.0039	0	2.91	8.75	0	8.75	0	0	0.2836	0.155	Benign	0.78
1	235993709	G	A	7.371	0.923865	3.389	-3.0238	-2.161	-3.63	0.985	0.4361	1	0.5628	0	0	0	0	0	0	0	0	0.1773	0.157	Benign	0.91
1	236849991	C	A	13.56	1.83498	1.962	-0.0518	-0.2735	1.55	1.1064	0.1899	1	0.9919	0	0.0145	0	0	0	0	0	0	0.0028	0.097	Benign	0.56
1	236890987	T	C	10.27	0.79257	9.873	3.2046	2.276	-6.59	1.0704	0.1407	1	0.3798	0	0.1429	0	0	0	0	0	0	0.4703	0.002	Benign	0.91
1	236899014	G	A	12.01	1.20972	6.592	-4.4038	-2.41	-0.0022	0.912	0.4848	1	1.2741	0	0.0588	6.31	7.96	7.96	0	0	0	0.3671	0.112	Benign	0.53
1	236902643	C	T	11.58	1.48819	2.734	0.2401	0.796	3.64	0.9418	0.1163	0	0.6691	0.025	0	0	0	0	0	0	0	0.3204	0.107	Benign	0.81
1	236902829	G	A	10.97	1.33525	8.004	0.4068	1.03	2.39	0.4679	1.3839	0	0.6691	0	0	3.1	6.18	6.18	0	0	0	0.318	0.11	Benign	0.88
1	236907993	G	A	10.17	1.33267	0.979	0.0185	0.126	3.17	0.4311	1.9401	0	1.0714	0.0938	0	0	0	0	0	0	0	0.2516	0.109	Benign	0.88
1	236908041	C	T	9.873	0.662721	9.848	0.0742	0.397	-3.44	0.4762	0.6243	1	1.0714	0.0333	0.0333	0	0	0	0	0	0	0.251	0.033	Benign	0.94
1	236908053	C	T	6.735	0.236391	9.848	0.0111	0.076	-9.91	1.0835	0.3251	1	1.0714	0.0333	0	0	0	0	0	0	0	0.2508	0.017	Benign	1
1	236911012	G	A	10.5	1.49401	2.147	-0.7074	-1.275	3.8	0.529	0.9419	0	0.7507	0	0	0	0	0	0	0	1	0.2128	0.02	Benign	0.74
1	236918327	C	T	11.96	0.995342	7.759	-0.2446	-0.767	2.69	1.062	0.5368	0	0.3417	0	0.0455	0	0	0	0	0	0	0.1187	0.08	Benign	0.74
1	236925775	G	A	5.616	0.13168	9.684	-0.0518	-0.2735	-10.9	0.912	0.4848	1	0.307	0	0	3.02	7.95	7.95	0	0	0	0.0229	0.128	Benign	0.87
1	236925802	G	A	6.458	0.306863	9.684	-0.0518	-0.2735	-10.9	1.1064	0.6547	1	0.307	0.0092	0.0046	0	0	0	0	0	0	0.0226	0.058	Benign	0.92
1	236925835	C	T	5.612	0.319419	-0.21	-0.0518	-0.2735	-7.85	1.1457	0.1506	1	0.307	0	0.0137	0	0	0	0	0	0	0.0221	0.106	Benign	0.93
1	236925883	G	A	0.951	0.00140205	7.892	-0.0518	-0.2735	-10.9	0.912	0.4848	1	0.307	0	0	0	0	0	0	0	0	0.0215	0.029	Benign	0.89
1	236966874	A	C	13.23	1.4814	3.13	5.804	2.701	4.95	1.2063	0.0635	1	0.4521	0.0323	0.0323	0	0	0	0	0	0	0.0763	0.247	Benign	0.53
1	236995270	A	G	9.471	0.888145	9.223	0.4733	1.105	-3.34	2.3713	1.9401	0	0.3669	0.0714	0	3.93	4.07	4.07	0	0	0	0.3375	0.06	Benign	0.93
1	237001821	C	T	0.424	0.235925	9.685	-0.1919	-0.671	-11.9	0.9296	0.1407	1	0.2331	0.0588	0	0	0	0	0	0	0	0.3978	0.086	Benign	0.93
1	237015847	T	C	11.33	1.24169	9.374	1.5069	1.782	1.94	1.4427	0.5475	1	0.321	0	0.2222	0	0	0	0	0	0	0.4732	0.017	Benign	0.8
1	237052623	C	T	8.258	0.848378	8.834	-0.8378	-1.37	-3.32	0.9418	0.1163	1	0.5417	0.0385	0	0	0	0	0	0	0.2	0.1349	0	Benign	0.92
1	237058726	G	A	9.255	1.29876	3.447	-0.0701	-0.348	2.64	0.4311	1.9401	0	0.644	0.0227	0.0227	0	0	0	0	0	0	0.0787	0.186	Benign	0.58
1	237494228	C	T	9.855	-0.282641	7.627	4.4786	2.509	-2.3	0.7904	0.3832	0	0.3281	0	0	0	0	0	0	0	0	0.3644	0.012	Benign	0.78
1	237550619	C	T	0.637	-0.485619	2.3	-0.7154	-1.282	-10.9	1.062	0.5368	1	0.4762	0	0	5.23	0.75	0.75	-0.18	0	0	0.4356	0.009	Benign	0.96
1	237551394	C	T	9.448	0.999333	7.986	0.7821	1.374	-0.0902	0.7904	0.3832	0	0.3031	0	0	0	0	0	0	0	1	0.4366	0.001	Benign	0.91
1	237580403	A	G	12.21	1.41844	4.774	-9.2778	-2.872	2.47	1.2698	0.0212	0	0.7143	0.2	0	3.07	0.92	0.92	-0.92	0	0	0.4733	0.001	Benign	0.6
1	237617802	G	A	9.281	1.31767	1.993	0.0219	0.148	2.46	0.8455	0.309	0	0.4457	0	0	0	0	0	0	0	0	0.4795	0.003	Benign	0.88
1	237619950	C	T	6.411	0.920785	9.241	-0.5038	-1.095	1.61	0.8952	0.5475	0	0.4982	0.0952	0.05	4.98	1.37	-1.37	1.37	0	0	0.4768	0.174	Benign	0.83
1	237632393	G	A	18.33	1.33723	6.848	-0.8133	-1.353	2.9	0.912	0.4848	1	0.6261	0.0714	0	10.36	7.95	7.95	0.97	0	0	0.4611	0.452	Pathogenic	0.91
1	237666766	G	A	7.649	0.685944	7.772	-0.0162	-0.079	-7	1.1353	0.6767	1	0.434	0.0556	0.0811	0	0	0	0	0	0	0.4176	0.003	Benign	0.99
1	237670039	A	C	10.15	1.37747	1.259	0.0217	0.146	1.89	1.4086	0.9007	0	0.4487	0	0.125	0	0	0	0	0	0	0.4135	0.006	Benign	0.93
1	237675029	G	A	10.04	1.35666	7.974	0.0274	0.182	2.1	0.8455	0.309	0	0.3333	0.0667	0	0	0	0	0	0	0	0.4072	0.009	Benign	0.91
1	237675041	G	A	9.294	1.19175	7.754	0.0331	0.215	-2.7	0.4311	1.9401	0	0.3333	0	0	0	0	0	0	0	0	0.4072	0	Benign	0.84
1	237713882	C	T	12.47	0.441231	1.04	0.0379	0.24	-4.03	0.8873	0.2255	0	0.7831	0.0526	0	0	0	0	0	0	0	0.3581	0	Benign	0.91
1	237713930	C	T	3.067	-0.178705	7.878	-0.0265	-0.145	-10.3	0.4762	0.6243	1	0.7831	0	0.0526	3.89	7.75	7.75	0	0	0	0.3581	0.073	Benign	0.94
1	237713957	C	T	10.56	0.388468	9.735	-0.012	-0.051	-5.95	0.8873	0.2255	1	0.7831	0	0	6.13	0.29	-0.29	0.29	0	0	0.358	0	Benign	0.95
1	237732558	T	C	3.415	0.277553	9.413	0.1784	0.679	-10	1.3455	0.6909	1	0.5503	0	0	0	0	0	0	0	0	0.3345	0.011	Benign	0.99
1	237753229	G	A	11.2	1.40041	9.808	0.5146	1.146	2.78	1.291	0.0212	0	0.102	0.0938	0.0333	4.79	1.48	-1.48	1.48	0	0	0.3084	0.303	Benign	0.73
1	237754020	C	T	0.752	0.621235	2.867	0.0479	0.288	2.15	0.9418	0.1163	0	0.4892	0.0169	0	0	0	0	0	0	0	0.3074	0.007	Benign	0.88
1	237754176	G	A	11.43	1.75826	4.72	-0.0684	-0.342	4.95	0.8668	0.2664	0	0.4892	0.0169	0	2.13	0.13	0.13	0	0	0	0.3072	0.033	Benign	0.79
1	237774073	T	C	7.789	0.789802	1.358	0.3458	0.954	-5.01	1.2962	0.1506	0	0.6202	0.0238	0	0	0	0	0	0	0	0.2821	0.006	Benign	0.98
1	237774112	C	T	0.455	-0.232678	2.217	-0.3199	-0.882	-10.5	1.1457	0.1506	1	0.6202	0	0	0	0	0	0	0	0	0.282	0.019	Benign	1
1	237777369	G	A	8.263	1.36082	3.09	-0.0022	0.011	0.967	0.529	0.9419	0	0.2979	0.0083	0	0	0	0	0	0	0	0.2779	0.201	Benign	0.9
1	237777618	G	A	0.421	-0.0605625	2.72	-0.0497	-0.264	-10.9	1.1353	0.6767	1	0.2979	0.0083	0.0165	3.91	7.95	7.95	0	0	0	0.2776	0.081	Benign	0.93
1	237777801	C	A	3.708	1.04471	9.291	0.0159	0.109	0.24	1.1353	0.2857	0	0.2979	0	0	0	0	0	0	0	0	0.2774	0.011	Benign	0.97
1	237777999	G	A	0.011	-0.430974	4.928	-0.0348	-0.191	-11.2	1.1064	0.6547	1	0.2979	0	0.0165	0	0	0	0	0	0	0.2771	0.013	Benign	1
1	237778014	C	T	0.007	-0.241142	-0.596	0.0126	0.086	-7	0.9296	0.1407	0	0.2979	0.0083	0	0	0	0	0	0	0	0.2771	0.047	Benign	0.99
1	237778047	A	G	0.097	-0.0638518	3.067	0.0754	0.401	-11.2	0.4271	0.4848	1	0.2979	0	0.0083	0	0	0	0	0	0	0.2771	0.02	Benign	0.97
1	237780633	G	A	10.78	1.11787	5.345	0.9232	1.474	3.49	0.6561	0.5503	0	0.4515	0	0.027	0	0	0	0	0	0	0.2738	0.007	Benign	0.74
1	237811844	A	G	9.265	1.42826	6.054	-0.0309	-0.17	3.98	1.471	0.9419	0	0.3632	0.0333	0	0	0	0	0	0	0	0.2343	0.231	Benign	0.83
1	237813206	G	A	10.25	1.68487	9.804	-0.1507	-0.583	5.48	0.4611	0.3114	0	0.3387	0.0303	0.0303	0	0	0	0	0	0	0.2326	0.392	Benign	0.59
1	237829868	T	C	2.229	0.381441	6.898	-0.4218	-1.008	-7.08	0.9555	0.2306	0	0.391	0	0.0625	0	0	0	0	0	0	0.2116	0.083	Benign	0.97
1	237838052	G	A	9.771	1.3487	9.324	-0.1455	-0.571	3.84	0.4311	1.9401	0	0.5354	0	0	0	0	0	0	0	0	0.2012	0.419	Benign	0.66
1	237843773	T	C	10.26	1.36003	5.785	4.3433	2.486	2.2	1.4086	0.3251	1	0.4108	0	0.0909	4.59	0.67	-0.67	0.67	0	0	0.194	0.004	Benign	0.75
1	237865345	T	C	9.951	1.19967	6.246	0.0381	0.24	1.14	1.4427	0.5475	0	0.3241	0	0	0	0	0	0	0	0	0.1667	0.009	Benign	0.93
1	237870271	G	A	8.127	1.30925	7.862	-0.093	-0.428	3.53	0.4679	1.3839	0	0.4529	0	0	0	0	0	0	0	0.1429	0.1605	0.269	Benign	0.79
1	237870334	C	T	0.556	-0.0406529	7.882	-0.0623	-0.318	-11.4	1.062	0.5368	1	0.4529	0.0233	0	0	0	0	0	0	0	0.1604	0.001	Benign	0.99
1	237872264	G	A	3.791	1.10147	9.818	0.1802	0.683	1.05	0.8455	0.309	0	0.2347	0.0238	0	0	0	0	0	0	0	0.158	0.092	Benign	0.81
1	237872273	C	T	1.29	0.663407	0.036	0.0402	0.251	-0.397	0.8385	0.3231	0	0.2347	0.0465	0	0	0	0	0	0	0	0.158	0.01	Benign	0.97
1	237880626	G	T	4.249	0.904872	9.818	0.1648	0.65	-7.23	0.6545	0.3455	0	0.3732	0	0.0455	5.19	7.65	7.65	-1.65	0	0	0.1474	0.282	Benign	0.8
1	237886514	G	A	2.204	0.43016	6.486	-3.4204	-2.241	-6.57	1.1353	0.6767	1	0.1893	0.0714	0.1333	3.55	10.41	0	10.41	0	0	0.14	0.063	Benign	0.83
1	237936939	G	A	8.904	1.31051	7.999	0.2209	0.762	1.57	0.8455	0.309	0	0.256	0.0833	0	6	0.56	0.56	-0.56	0	0	0.0763	0.027	Benign	0.73
1	237947039	C	T	1.233	0.484156	9.818	-0.0158	-0.077	-2.24	0.9418	0.1163	1	0.7146	0	0.0054	0	0	0	0	0	0	0.0635	0.099	Benign	0.97
1	237947171	G	A	8.599	1.49851	6.293	0.0078	0.053	4.21	0.8455	0.309	0	0.7146	0	0	0	0	0	0	0	0	0.0633	0.005	Benign	0.68
1	237947717	C	T	5.056	1.2303	3.906	-0.0133	-0.06	4.12	0.9288	0.1425	0	0.7146	0	0	0	0	0	0	0	0.1667	0.0626	0.014	Benign	0.7
1	237949334	C	T	7.938	0.600706	6.526	-1.3049	-1.629	-8.18	1.062	0.5368	1	0.4722	0.25	0	6.61	2.18	-2.18	2.18	1	0	0.0606	0.701	Benign	0.52
1	237955434	G	A	8.921	1.60327	8.679	0.6334	1.257	2.41	0.8668	0.2664	0	0.4867	0.0233	0	0	0	0	0	0	0	0.0529	0.134	Benign	0.64
1	237955497	T	C	0.009	-0.103749	0.104	0.2075	0.737	-11	1.1615	0.3231	0	0.4867	0	0.0667	0	0	0	0	0	0	0.0528	0.063	Benign	0.97
1	237955506	C	T	0.413	0.428721	2.553	-0.2994	-0.852	-3.96	1.0835	0.3251	1	0.4867	0.0233	0.0233	0	0	0	0	0	0	0.0528	0.005	Benign	0.65
1	237961363	C	T	1.259	1.11319	9.818	-0.2481	-0.773	-1.86	0.8873	0.2255	1	0.3102	0.0833	0.0833	0	0	0	0	0	0	0.0454	0.018	Benign	0.51
1	237982386	G	T	0.087	-0.0593827	9.818	0.0682	0.374	-11.2	0.6545	0.3455	0	0.6062	0	0.0588	2.5	7.65	7.65	0	0	0	0.0188	0.331	Benign	0.79
1	237993877	G	C	8.403	1.42443	7.775	-0.0427	-0.231	4.44	0.9555	0.8962	0	0.2126	0.0625	0.0625	2.38	0.11	0.11	-0.11	0	0	0.0043	0.044	Benign	0.59
1	241671939	A	C	11.58	1.09246	9.422	3.0627	2.247	0.78	0.4586	0.5263	1	0.124	0	0.0385	5.68	6.48	6.48	1.66	0	0	0.4986	0.01	Benign	0.73
1	241680482	T	G	15.66	1.19604	9.126	-0.6644	-1.24	0.515	1.2962	0.1899	0	0.7867	0	0	0	0	0	0	0	0	0.1171	0.886	Pathogenic	0.59
1	241680542	G	A	5.054	0.270803	7.398	-0.2637	-0.798	-8.93	0.6545	0.6909	1	0.7867	0.125	0.0667	0	0	0	0	0	0	0.1144	0.084	Benign	0.82
1	241682990	C	G	12.81	1.72391	0.159	-0.0518	-0.2735	-2.03	1.3095	0.984	1	1.0617	0	0	0	0	0	0	0	0	0.0043	0.006	Benign	0.68
1	241683011	T	C	13.58	1.60448	1.822	-0.0518	-0.2735	-2.96	0.4271	0.4848	1	1.0617	0	0.0278	0	0	0	0	0	0	0.0033	0.014	Benign	0.55
1	243434326	T	C	19.85	1.46881	3.028	0.2107	0.744	4.39	1.4427	0.5475	1	0.5621	0	0	0	0	0	0	0	0	0.0615	0.103	Benign	0.56
1	243434338	G	A	14.45	1.01927	0.932	0.0753	0.401	-1.75	1.1064	0.6547	1	0.5621	0.1667	0	0	0	0	0	0	0	0.0616	0.085	Benign	0.82
1	247588335	C	T	1.959	0.0227733	8.531	-0.0024	0.01	-8.33	1.062	0.5368	1	0.4101	0.0035	0	0	0	0	0	0	0	0.2249	0.01	Benign	0.99
1	247588869	C	T	0.698	0.195731	2.011	0.004	0.029	2.25	0.7904	0.3832	0	0.4101	0	0	3.58	0.24	0.24	-0.24	0	0	0.2421	0.005	Benign	0.91
2	1418210	G	A	0.058	-0.135295	0.433	-4.2588	-2.39	-9.9	1.1353	0.6767	1	0.5621	0.0769	0.2	3.3	1.28	1.28	-1.28	0	0	0.0076	0.02	Benign	0.61
2	1459895	C	T	1.285	0.579518	2.668	-1.192	-1.576	-5.82	0.7249	0.2306	0	0.516	0.0233	0.0233	0	0	0	0	0	0	0.33	0.152	Benign	0.92
2	21224992	G	A	5.982	0.526104	3.318	-0.0518	-0.2735	0.637	1.1245	0.185	0	0.2541	0	0.0042	3.19	0.31	-0.31	0.31	0	0	0.0162	0.005	Benign	0.84
2	21225391	G	A	0.221	0.0641408	-1.409	-0.0518	-0.2735	-6.07	0.9296	0.1407	0	0.2541	0	0	0	0	0	0	0	0	0.0255	0	Benign	0.91
2	21225850	G	T	11.95	0.89351	1.801	-0.0518	-0.2735	0.457	0.912	0.6869	0	0.2541	0.0042	0.0083	0	0	0	0	0	0	0.0363	0.025	Benign	0.6
2	21226042	A	G	14.84	1.33259	2.446	-0.0518	-0.2735	2.01	1.1127	0.2255	1	0.2541	0	0	0	0	0	0	0	0	0.0408	0.006	Pathogenic	0.54
2	21227204	G	A	10.11	0.78945	3.723	-0.3248	-0.889	-3.05	0.985	0.4361	1	0.5786	0.0588	0	0	0	0	0	0	0	0.068	0.009	Benign	0.56
2	21229039	C	T	0.004	-0.304518	0.536	-0.0518	-0.2735	-11.7	1.1353	0.6767	1	0.2479	0	0	3.48	8.43	0	8.43	0	0.0066	0.1111	0	Benign	0.94
2	21229165	G	A	2.068	0.745024	4.069	-0.0518	-0.2735	-4.04	0.8952	0.5475	0	0.2479	0	0	2.6	0.2	-0.2	0.2	0	0	0.114	0.073	Benign	0.91
2	21229609	C	T	5.914	0.920762	9.339	-0.0518	-0.2735	-0.974	0.4311	1.9401	0	0.2479	0.0011	0.0011	4.51	0.63	-0.63	0.63	0	0	0.1244	0.078	Benign	0.78
2	21230446	G	A	7.521	1.81537	4.99	-0.0518	-0.2735	5.87	0.8873	0.2255	0	0.2479	0	0	0	0	0	0	0	0.0066	0.144	0.075	Benign	0.67
2	21230851	G	A	4.91	1.16981	6.067	-0.0518	-0.2735	1.77	1.0835	0.3251	0	0.2479	0	0	0	0	0	0	0	0	0.1535	0.001	Benign	0.87
2	21231592	G	A	1.333	0.76531	7.451	-0.0518	-0.2735	1.2	1.0835	0.3251	1	0.2479	0	0	2.04	0.21	0.21	0	0	0	0.1709	0.026	Benign	0.98
2	21231751	A	G	10.01	1.45425	9.281	-0.0518	-0.2735	3.74	1.4086	0.3251	1	0.2479	0	0.0011	6.49	1.36	-1.36	1.36	0	0	0.1746	0.056	Benign	0.69
2	21232128	G	A	8.749	1.6005	3.797	-0.0518	-0.2735	4.35	0.7725	1.5988	0	0.2479	0.0032	0	6.99	1.14	-0.26	1.14	0	0.0066	0.1834	0.219	Pathogenic	0.55
2	21233827	C	T	6.469	1.00015	7.274	-0.0518	-0.2735	1.3	0.4311	1.9401	0	0.2479	0	0	5.14	0.72	-0.72	0.72	0	0	0.2232	0.01	Benign	0.85
2	21233977	T	C	9.646	1.14851	7.773	-0.0518	-0.2735	1.66	1	0	0	0.2479	0	0	0	0	0	0	0	0	0.2267	0.018	Benign	0.84
2	21234811	C	T	6.238	0.796855	6.363	-0.0518	-0.2735	-2.78	0.912	0.4848	1	0.2479	0.0011	0	0	0	0	0	0	0	0.2463	0.004	Benign	0.98
2	21235084	A	G	8.641	0.93337	0.011	-0.0518	-0.2735	2.08	1.4427	0.5475	1	0.2479	0	0.0011	3.29	1.07	1.07	-1.07	0	0	0.2527	0.043	Benign	0.89
2	21235291	T	C	4.256	0.813686	7.36	-0.0518	-0.2735	-1.43	1.1545	0.309	0	0.2479	0.0011	0.0011	0	0	0	0	0	0	0.2575	0.039	Benign	1
2	21236405	G	A	4.563	0.76091	7.19	-0.0518	-0.2735	-1.08	0.8952	0.5475	1	0.3259	0	0	9.35	0.35	-0.35	0.35	1	0	0.2836	0.153	Benign	0.66
2	21238279	A	G	1.161	0.617844	0.871	0.1841	0.692	-6.66	1.1127	0.2255	1	0.2927	0.0606	0.0312	4.82	1.06	-1.06	1.06	0	0	0.3277	0.024	Benign	0.97
2	21238324	C	T	0.038	0.0925207	1.001	-0.0205	-0.107	-1.24	0.9026	0.5771	1	0.2927	0	0.0312	0	0	0	0	0	0	0.3287	0.041	Benign	0.99
2	21239465	A	G	7.753	1.07621	0.896	0.2873	0.872	1.31	2.3713	1.5988	0	0.5497	0	0.0323	0	0	0	0	0	0	0.3555	0.021	Benign	0.91
2	21242741	C	T	0.285	0.380985	4.124	1.9916	1.965	-2.7	0.8455	0.309	0	0.4841	0	0	3.49	7.61	0	7.61	0	0	0.4323	0.131	Benign	0.79
2	21245813	G	A	9.93	1.5182	5.903	0.0325	0.211	2.69	0.9418	0.1163	0	0.3523	0	0.0357	0	0	0	0	0	0	0.4957	0.009	Benign	0.79
2	25457211	T	C	9.217	0.641808	9.868	-0.0518	-0.2735	-4.89	0.3255	0.5771	1	0.4773	0	0.0058	0	0	0	0	0	0	0.0127	0.088	Benign	0.82
2	26414236	G	A	10.62	0.489555	7.416	-0.0518	-0.2735	-3.97	0.6545	0.6909	1	0.2274	0.0194	0.0194	2.33	0.94	0.94	0	0	0	0.0135	0.069	Benign	0.73
2	26415198	G	A	12.86	0.710506	1.825	-0.2347	-0.75	-5.8	0.7725	1.5988	0	0.4228	0	0.05	0	0	0	0	0	0	0.0314	0.031	Pathogenic	0.52
2	26426939	C	G	10.65	1.29764	9.301	1.6906	1.86	1.89	0.9555	0.8962	0	0.4196	0.0556	0.0556	0	0	0	0	0	0	0.2485	0.091	Benign	0.84
2	26492857	A	G	15.07	1.18353	4.703	0.2021	0.727	-4.07	0.4271	0.4848	1	0.45	0	0	0	0	0	0	0	0	0.4481	0.027	Pathogenic	0.52
2	26502941	C	T	16.87	1.6184	8.878	-0.583	-1.17	4.54	1.0835	0.3251	0	0.3361	0.0556	0	0	0	0	0	0	0.2	0.2274	0.021	Benign	0.58
2	26508421	G	A	10.66	1.10686	7.927	-0.9011	-1.411	2.84	0.912	0.4848	1	0.1703	0	0	4.03	1.27	-1.27	1.27	0	0	0.1074	0.002	Benign	0.59
2	26680980	C	T	19.92	0.131056	7.379	-0.0518	-0.2735	3.89	0.4611	0.3114	0	0.3086	0	0	4.1	7.95	7.95	0	0	0	0.0435	0.141	Pathogenic	0.62
2	26681001	G	A	19.31	1.51034	9.248	-0.0518	-0.2735	4.06	1.0835	0.3251	0	0.3086	0	0	0	0	0	0	0	0	0.0445	0.001	Benign	0.62
2	26683586	C	T	12.03	0.534628	9.34	-3.9438	-2.339	-0.578	0.4311	1.9401	0	0.1169	0.0667	0	4.17	0.85	0.85	-0.85	0	1	0.1684	0.02	Benign	0.71
2	26684703	G	A	9.961	1.81024	7.996	-0.1139	-0.49	4.82	0.9296	0.1407	0	0.6745	0.0408	0	0	0	0	0	0	0	0.222	0.006	Benign	0.8
2	26688897	G	A	7.756	1.34602	8.042	0.0903	0.453	1.1	0.8873	0.2255	0	0.6095	0.0385	0	3.11	0.22	0.22	-0.22	0	0	0.4233	0.039	Benign	0.91
2	26689599	G	T	12.18	1.6333	4.554	-1.3507	-1.651	4.92	1.291	0.6349	1	0.6923	0.0357	0	3.96	3.87	3.87	0	0	0	0.457	0.307	Benign	0.51
2	26693545	C	T	0.048	-0.393545	0.314	-1.4677	-1.703	-11.6	0.912	0.4848	1	0.2345	0.0435	0	0	0	0	0	0	0	0.3538	0.063	Benign	0.94
2	26697480	C	T	6.084	0.326548	1.063	-0.0857	-0.404	-11.2	0.912	0.4848	1	0.6316	0.0303	0.0588	0	0	0	0	0	0	0.1649	0.087	Benign	0.97
2	26699003	G	A	10.93	1.59645	3.262	-0.5033	-1.094	4.53	0.7249	0.2306	0	0.2832	0	0	0	0	0	0	0	0	0.0917	0.036	Pathogenic	0.65
2	26702457	C	T	0.431	-0.0742029	2.351	-1.0136	-1.478	-6.19	1.1064	0.6547	1	0.6464	0.0323	0	0	0	0	0	0	1	0.221	0.043	Benign	0.99
2	26705323	G	A	11.08	1.03521	9.285	-0.6699	-1.245	0.683	1.0835	0.3251	1	0.6616	0	0.027	0	0	0	0	0	0	0.2492	0.007	Benign	0.96
2	26707398	C	G	9.917	0.920211	7.701	0.3237	0.924	-1.51	1.3455	0.3455	1	0.6075	0.0833	0.0435	0	0	0	0	0	0	0.2697	0.043	Benign	0.99
2	26712089	G	A	9.05	1.42254	7.936	0.905	1.462	4.48	0.8873	0.2255	0	0.544	0.0625	0	2.32	0.49	0.49	0	0	0	0.3159	0.035	Benign	0.85
2	26739429	G	A	0.038	-0.12875	3.702	-0.9698	-1.454	-9.68	0.9296	0.1407	1	0.4375	0	0	0	0	0	0	0	0	0.4149	0	Benign	0.91
2	26741908	C	T	8.771	0.664002	6.848	-2.5975	-2.065	-4.75	1.1353	0.6767	1	0.4464	0.0588	0.0588	0	0	0	0	0	0	0.3904	0.005	Benign	0.95
2	26781389	G	A	13.59	0.723	1.538	-0.0518	-0.2735	-2.49	0.6545	0.6909	1	0.5777	0.0541	0.0278	0	0	0	0	0	1	0.0017	0.201	Benign	0.63
2	27545358	C	A	18.46	2.11542	1.538	0.595	1.223	-0.904	0.4762	0.7302	0	0.5	0.1333	0	0	0	0	0	0	0	0.045	0.222	Benign	0.57
2	27587447	T	C	15.22	1.00018	3.301	-0.0518	-0.2735	1.09	1.471	0.9419	0	0.4318	0	0	6.12	8.75	8.75	0.8	0	0	0.0398	0.08	Pathogenic	0.55
2	29416609	G	A	1.606	0.476217	2.467	-0.0518	-0.2735	-1.16	1.1245	0.185	0	0.3833	0	0	3.17	0.94	-0.94	0.94	0	0	0.0013	0.035	Benign	0.89
2	29443572	C	T	16.52	1.38725	3.281	-3.8331	-2.319	1.77	1.1064	0.6547	1	0.5818	0	0	10.9	2.62	-2.62	2.62	1	0	0.0383	0.932	Pathogenic	0.94
2	29443584	G	T	8.203	0.981555	4.699	-0.0559	-0.291	-0.435	1.1353	0.2857	0	0.5818	0	0.1053	0	0	0	0	0	0	0.0384	0.102	Benign	0.82
2	29446276	G	A	11.68	1.38634	5.926	-0.1045	-0.463	2.63	0.9138	0.1724	0	0.5362	0	0	0	0	0	0	0	1	0.0421	0.096	Benign	0.51
2	29541191	C	G	0.284	-0.067181	5.973	-2.0132	-1.905	-11.9	1.2962	0.8445	1	0.4654	0	0	0	0	0	0	0	0	0.1723	0.02	Benign	0.93
2	30142929	G	A	16.44	1.47447	4.894	-0.0518	-0.2735	2.45	0.6545	0.6909	0	0.7275	0.0032	0.0032	2.85	2.39	2.39	0	0	0	0.0021	0.133	Pathogenic	0.54
2	30143142	C	T	16.57	1.43003	6.535	-0.0518	-0.2735	3.55	0.8668	0.2664	0	0.7275	0.0032	0.0032	0	0	0	0	0	0	0.0018	0.349	Pathogenic	0.68
2	30143454	C	T	7.714	0.596759	1.371	-0.0518	-0.2735	-0.574	1	0	0	0.7275	0	0	0	0	0	0	0	0	0.0014	0.035	Benign	0.82
2	39241082	T	G	12.12	1.66902	6.73	0.8306	1.409	4.69	1.4086	0.9007	1	0.3688	0	0	0	0	0	0	0	0	0.2333	0.021	Benign	0.83
2	39347525	T	C	16.17	1.83752	3.76	-0.0518	-0.2735	0.597	1.1545	0.309	0	0.7971	0.0455	0.0455	0	0	0	0	0	0	0.0006	0.064	Benign	0.71
2	44099404	G	A	0.015	-0.360867	-0.096	-4.1438	-2.371	-7.92	1.1353	0.6767	1	0.8816	0.0476	0.0476	0	0	0	0	0	0	0.1571	0.014	Benign	0.95
2	44170945	G	A	0.989	0.0969259	0.746	-0.0988	-0.445	-12.1	0.6545	0.6909	1	0.2416	0.0476	0	0	0	0	0	0	0	0.4756	0.087	Benign	0.94
2	44173344	T	C	9.113	1.10074	5.757	-0.0131	-0.059	-1.8	1.1545	0.309	0	0.5391	0	0.0909	0	0	0	0	0	0	0.4537	0.156	Benign	0.89
2	44190796	A	G	2.912	0.808872	3.673	0.104	0.495	0.552	1.0704	0.1407	0	0.238	0.1	0.1818	0	0	0	0	0	0	0.2947	0.051	Benign	0.97
2	44222952	G	A	7.572	-0.996312	0.231	-0.0518	-0.2735	-1.79	1.062	0.5368	1	0.931	0.025	0	0	0	0	0	0	0	0.0017	0.035	Benign	0.84
2	44222991	G	A	9.112	0.789793	1.812	-0.0518	-0.2735	1.09	0.6545	0.6909	0	0.931	0.025	0	0	0	0	0	0	0	0.0014	0.109	Benign	0.56
2	47596707	C	G	8.304	1.04173	0.515	-0.0518	-0.2735	2.9	0.4271	1.1717	1	0.9982	0.0323	0	5.83	1.63	-1.63	1.63	0	0	0.0235	0.115	Benign	0.53
2	47630336	G	C	19.1	2.1659	5.585	0.8995	1.458	4.53	1.5988	1.1717	1	1.0219	0	0	2.61	1.51	1.51	0	0	0	0.0016	0.236	Pathogenic	0.56
2	47630445	C	A	16.38	1.95903	9.033	-0.4496	-1.04	4.81	1.2698	0.0635	1	1.0219	0.0164	0	6.12	8.04	8.04	0	0	0	0.003	0.44	Pathogenic	0.88
2	47630462	G	A	11.59	0.98826	9.033	-0.5749	-1.163	-5.3	1.1353	0.6767	1	1.0219	0.0164	0.0323	3.79	7.95	7.95	0	0	0	0.0032	0.089	Benign	0.71
2	47630489	C	T	16.06	1.24684	7.062	-1.429	-1.685	-0.341	1.062	0.5368	1	1.0219	0.0164	0	0	0	0	0	0	0	0.0035	0.123	Benign	0.59
2	47635664	C	A	5.267	0.759997	8.079	0.469	1.1	2.51	0.9026	0.4069	0	0.2719	0	0.1333	0	0	0	0	0	0	0.0681	0.028	Benign	0.82
2	47637337	C	T	10.96	-0.251971	7.729	0.0056	0.038	1.62	0.6545	0.6909	0	0.1385	0	0	3.59	7.76	7.76	0	0	0	0.089	0.226	Benign	0.78
2	47637454	A	C	9.437	0.811409	9.27	-0.0122	-0.053	0.408	1.2962	0.1899	0	0.1385	0.05	0	0	0	0	0	0	0	0.0904	0.062	Benign	0.89
2	47637472	C	G	5.55	0.619718	3.581	-0.0372	-0.204	-2.7	0.4517	0.8445	1	0.1385	0	0	0	0	0	0	0	0	0.0907	0.017	Benign	0.85
2	47641431	G	A	10.99	1.01721	3.212	-0.4372	-1.026	2.33	0.912	0.4848	1	0.1786	0.087	0.0455	3.88	7.95	7.95	7.85	0	0	0.1401	0.18	Benign	0.66
2	47641458	A	T	8.193	0.756061	9.54	0.2612	0.831	-6.77	1.1245	0.2219	0	0.1786	0	0	2.32	8.36	0	8.36	0	0	0.1404	0.056	Benign	0.96
2	47641464	T	C	10.78	1.18538	3.762	0.0776	0.409	-1.27	1.0704	0.1407	0	0.1786	0	0.0455	5.17	0.54	-0.54	0.54	0	0	0.1405	0.013	Benign	0.92
2	47643488	G	A	8.763	1.04251	7.923	-0.1443	-0.568	-6.2	0.8668	0.2664	0	0	0	0	0	0	0	0	0	1	0.1658	0.002	Benign	0.96
2	47656887	T	C	10.03	1.4605	1.72	0.0618	0.349	2.88	1.0582	0.1163	0	0.5698	0	0	0	0	0	0	0	0	0.3329	0.01	Benign	0.87
2	47656998	A	G	10.39	-0.515903	6.976	0.0854	0.437	-3.42	0.4271	0.4848	1	0.5698	0	0	0	0	0	0	0	0	0.3342	0.038	Benign	0.95
2	47672704	T	C	6.664	0.798657	5.648	0.0392	0.246	-2.06	2.3713	1.5988	0	0.275	0	0.1429	0	0	0	0	0	0	0.4699	0.009	Benign	0.96
2	47672721	G	T	8.792	1.3341	3.357	-0.3382	-0.907	0.229	0.7249	1.1269	0	0.275	0.0769	0	0	0	0	0	0	0.4	0.4696	0.028	Benign	0.66
2	47672724	T	C	10.11	1.33945	3.844	0.0126	0.086	1.67	1.4211	0.4361	0	0.275	0.0769	0	0	0	0	0	0	0	0.4696	0.017	Benign	0.89
2	47693846	A	G	10.51	1.14736	4.327	-1.9835	-1.896	0.854	1	0	0	0.3872	0.0588	0.0588	0	0	0	0	0	0	0.2062	0.12	Benign	0.58
2	47693924	G	A	10.87	1.52037	8.466	-2.9587	-2.144	3.33	0.8668	0.2664	0	0.3872	0.1579	0	0	0	0	0	0	0	0.2052	0.185	Benign	0.67
2	47693945	C	T	17.6	1.53513	5.466	-1.7418	-1.812	3.7	0.9418	0.1163	0	0.3872	0	0.0588	7.15	3.17	-0.83	3.17	1	0	0.2049	0.93	Pathogenic	1
2	47698104	C	T	10.71	1.14112	4.847	-0.2302	-0.742	2.1	0.8952	0.5475	0	0	0	0	8.01	1.26	-1.26	1.26	1	0	0.153	0.403	Pathogenic	0.78
2	47702165	C	G	13.58	1.21453	7.32	-0.1188	-0.503	3.81	1	0.3455	0	0.3216	0	0	9.39	8.28	8.28	-0.34	1	0.2	0.1024	0.686	Pathogenic	0.94
2	47702258	A	G	3.188	0.0720134	7.32	0.093	0.462	-11.1	0.4517	0.6547	1	0.3216	0	0	5.87	8.18	8.18	-0.45	0	0	0.1012	0.136	Benign	0.82
2	47702277	T	C	11.21	1.26868	7.302	0.0389	0.245	1.07	2.3713	1.5988	0	0.3216	0	0.0303	0	0	0	0	0	0	0.101	0.003	Benign	0.84
2	47702342	T	C	10.83	1.60659	7.444	0.1298	0.567	4.82	1.0704	0.1407	1	0.3216	0	0.0303	0	0	0	0	0	0	0.1002	0.03	Benign	0.9
2	47703510	C	T	11.03	1.40117	8.963	-0.0046	-0.002	4.29	1.1457	0.1506	0	0.2679	0	0	0	0	0	0	0	0	0.0856	0.015	Benign	0.89
2	47703543	A	G	3.411	0.603489	4.972	-0.0019	0.012	-9.68	1.471	0.9419	0	0.2679	0	0.0714	2.28	8.75	8.75	0	0	0	0.0852	0.011	Benign	0.89
2	47703582	T	C	12.09	1.45474	9.477	0.0062	0.042	2.19	1.0712	0.1425	1	0.2679	0	0	0	0	0	0	0	0	0.0847	0.006	Benign	0.88
2	47703705	C	T	7.955	1.20561	4.626	-0.0171	-0.085	2.96	1.0835	0.3251	0	0.2679	0	0	8.86	1.21	-1.21	1.21	0	0	0.0832	0.092	Pathogenic	0.59
2	47707839	C	T	10.86	1.50419	7.406	-1.0929	-1.524	3.73	0.7249	0.2306	0	0.144	0	0	0	0	0	0	0	0.2	0.0315	0.007	Pathogenic	0.58
2	47707848	A	G	8.675	0.905583	8.619	-0.1196	-0.505	-5.29	1.471	0.9419	0	0.144	0	0.0714	3.78	8.75	8.75	0	0	0	0.0314	0.037	Benign	0.77
2	47707921	C	T	11.75	1.47971	4.631	0.1	0.483	6.04	0.7725	1.5988	0	0.144	0	0	0	0	0	0	0	0	0.0305	0.088	Benign	0.59
2	47707956	G	T	0.269	0.208164	0.829	-1.5442	-1.736	-3.34	1.1245	0.799	1	0.144	0.0714	0	0	0	0	0	0	0	0.0301	0.048	Benign	0.66
2	47707962	A	G	2.716	0.33438	-0.044	-4.3706	-2.407	-1.18	1	0	0	0.144	0	0	6.84	8.18	8.18	0	0	0.3333	0.03	0.27	Pathogenic	0.57
2	48010465	C	T	12.16	0.965484	0.531	-0.0518	-0.2735	2.52	0.6545	0.6909	1	0.8121	0.0109	0.0109	3.58	7.75	7.75	0	0	0	0.0102	0.368	Pathogenic	0.54
2	48010477	C	T	11.64	0.881715	1.403	-0.0518	-0.2735	1.36	1.062	0.5368	1	0.8121	0	0.0109	0	0	0	0	0	0	0.0107	0.084	Benign	0.66
2	48010489	G	A	16.03	-0.168402	4.255	-0.0518	-0.2735	3.61	1	0	0	0.8121	0.0109	0	10.27	1.7	-1.7	1.7	0	0	0.0112	0.246	Pathogenic	0.71
2	48010606	A	G	13.51	0.602555	0.137	-0.0518	-0.2735	0.386	1.2698	0.0212	0	0.8121	0	0	5.44	8.18	8.18	0	0	0	0.0161	0.337	Benign	0.71
2	48010612	A	G	8.639	0.171714	0.873	-0.0518	-0.2735	-5.15	1.8517	1.3839	0	0.8121	0	0.0109	0	0	0	0	0	0	0.0164	0.417	Benign	0.78
2	48010621	T	G	6.844	0.0477803	0.947	-0.0518	-0.2735	-8.12	0.4271	0.6349	1	0.8121	0.0109	0	7.43	2.29	-2.29	2.29	0	0	0.0167	0.099	Benign	0.73
2	48018072	C	T	17.52	1.44072	2.884	-1.0174	-1.481	2.99	0.9296	0.1407	0	0.2706	0.0357	0	6.37	1.28	1.28	-1.28	0	0	0.3287	0.024	Pathogenic	0.5
2	48018108	G	A	17.6	1.40895	9.873	0.4735	1.105	1.42	0.8455	0.309	0	0.2706	0	0	0	0	0	0	0	0	0.3302	0.062	Benign	0.86
2	48018138	C	T	16.87	1.21348	4.195	-0.9374	-1.435	0.234	0.8873	0.2255	0	0.2706	0.069	0	0	0	0	0	0	0	0.3315	0.021	Benign	0.65
2	48018144	C	T	18.44	1.41743	7.82	-0.0588	-0.303	3.52	0.8385	0.3231	0	0.2706	0.069	0	0	0	0	0	0	0	0.3317	0.014	Benign	0.82
2	48018237	C	T	18.35	1.49024	2.556	-1.1218	-1.54	3.82	0.8952	0.5475	0	0.2706	0	0	3.1	3.56	3.56	0	0	0	0.3356	0.034	Benign	0.55
2	48023088	A	G	19.01	1.32628	5.857	0.121	0.544	2.53	1.1545	0.309	0	0.1362	0	0	0	0	0	0	0	0	0.4612	0.021	Benign	0.57
2	48023190	A	G	14.36	0.641691	6.116	-8.0744	-2.79	-7.06	1.1545	0.309	0	0.1362	0	0.05	0	0	0	0	0	0	0.4569	0.004	Benign	0.83
2	48025962	T	C	19.94	1.15529	7.364	0.0798	0.417	3.12	1.4427	0.5475	1	0.285	0	0.0092	0	0	0	0	0	0	0.3408	0.002	Benign	0.7
2	48026067	T	G	14.04	0.811841	2.796	0.4313	1.058	-0.981	0.3255	0.799	1	0.285	0	0.0031	0	0	0	0	0	0	0.3364	0.09	Benign	0.88
2	48026172	C	T	14.44	1.08013	1.868	-0.0112	-0.046	3.51	1.062	0.5368	0	0.285	0	0	0	0	0	0	0	0	0.332	0.144	Benign	0.82
2	48026187	T	C	17.44	1.07483	3.381	-0.4981	-1.089	0.158	1.3455	0.6909	1	0.285	0.0031	0	0	0	0	0	0	0	0.3314	0.078	Benign	0.77
2	48026190	T	C	20.2	1.34107	1.287	0.2935	0.882	4.41	1.3455	0.6909	1	0.285	0	0	0	0	0	0	0	0	0.3313	0.027	Benign	0.62
2	48026254	A	C	21.6	1.50281	4.76	2.1946	2.028	4.26	0.6561	0.6349	1	0.285	0.0031	0	0	0	0	0	0	0	0.3286	0.01	Pathogenic	0.54
2	48026289	C	T	14.19	0.555977	5.452	-0.018	-0.091	-4.14	1.1457	0.1506	1	0.285	0.0031	0	0	0	0	0	0	0	0.3271	0.106	Benign	0.95
2	48026292	T	C	16.46	1.07749	7.844	0.2359	0.789	-3.52	1.0704	0.1407	0	0.285	0	0.0031	0	0	0	0	0	0	0.327	0.113	Benign	0.92
2	48026298	T	C	18.56	1.30739	2.466	0.0924	0.46	2.26	1.0704	0.1407	1	0.285	0	0.0031	0	0	0	0	0	0	0.3267	0.115	Benign	0.69
2	48026313	T	C	18.37	1.31005	7.631	0.1294	0.566	2.16	1.1127	0.2255	1	0.285	0	0.0031	0	0	0	0	0	0	0.3261	0.25	Benign	0.76
2	48026787	A	G	6.346	0.141489	7.984	0.192	0.707	-5.62	0.4271	0.4848	1	0.285	0	0.0031	5.63	15.52	15.52	0	0	0	0.3063	0.307	Benign	0.78
2	48026790	T	C	16.89	1.27756	9.798	0.1164	0.532	2.99	1.1127	0.2255	1	0.285	0	0.0031	6.96	2.12	2.12	-2.12	0	0	0.3062	0.135	Pathogenic	0.51
2	48026862	G	A	16.5	0.851055	2.877	0.1121	0.519	0.943	0.9026	0.5771	1	0.285	0	0	0	0	0	0	0	0	0.3031	0.017	Benign	0.74
2	48026916	A	G	17.91	1.35159	6.645	-0.8588	-1.384	2.91	1.1332	0.2664	0	0.285	0	0.0031	0	0	0	0	0	0	0.3009	0.019	Benign	0.74
2	48027096	G	A	18.07	1.16947	3.86	0.1214	0.545	4.8	0.4679	1.3839	0	0.285	0	0	8.17	3.34	3.34	0.47	0	0	0.2933	0.255	Pathogenic	0.83
2	48027283	A	C	14.92	0.973669	3.384	0.1729	0.668	3.85	0.6561	0.6349	1	0.285	0	0.0031	0	0	0	0	0	0	0.2855	0.319	Pathogenic	0.59
2	48027316	C	A	21	1.68634	7.936	-0.0201	-0.104	5.54	1.291	0.6349	1	0.285	0.0031	0	0	0	0	0	0	0.0164	0.2841	0.064	Benign	0.52
2	48027363	G	C	19.56	1.63735	9.273	0.0522	0.308	4.65	1.1737	1.1976	0	0.285	0	0	0	0	0	0	0	0	0.2822	0.025	Benign	0.74
2	48027393	C	T	4.014	0.234659	0.128	0.1004	0.485	-1.86	0.985	0.4361	0	0.285	0	0.0031	0	0	0	0	0	0	0.2809	0.037	Benign	0.99
2	48027534	A	G	16.61	1.26526	0.931	0.1521	0.621	1.25	1.1332	0.2664	0	0.285	0	0.0092	0	0	0	0	0	0	0.275	0.053	Benign	0.86
2	48027540	C	T	15.5	0.857626	7.808	-0.0738	-0.362	0.203	1.1245	0.185	1	0.285	0	0.0092	0	0	0	0	0	0	0.2748	0.046	Benign	0.84
2	48027642	C	T	18.15	1.33876	2.109	-0.3485	-0.92	1.81	0.8952	0.5475	0	0.285	0.0092	0.0062	0	0	0	0	0	0	0.2705	0.052	Benign	0.68
2	48027768	T	C	16.13	1.27383	3.481	0.1042	0.496	3.32	1.0712	0.1425	0	0.285	0.0031	0.0092	0	0	0	0	0	0.0164	0.2652	0.012	Benign	0.72
2	48027847	T	C	13.57	0.877992	8.016	0.0827	0.427	-1.44	2.3713	1.5988	0	0.285	0	0	7.12	0.15	-0.15	0.15	0	0	0.2619	0.081	Benign	0.82
2	48027918	C	T	16.59	0.898434	8.016	-0.0346	-0.19	-1.31	0.6545	0.6909	0	0.285	0	0.0031	3.67	0.79	0.79	-0.79	0	0	0.2589	0.045	Benign	0.79
2	48028056	G	A	20.4	1.65546	2.272	0.0158	0.108	4.72	0.529	0.9419	0	0.285	0.0062	0.0031	0	0	0	0	0	0	0.2532	0.127	Pathogenic	0.53
2	48028080	C	T	14.24	0.797992	2.653	0.0667	0.368	0.434	0.985	0.4361	0	0.285	0.0031	0	0	0	0	0	0	0	0.2522	0.136	Benign	0.91
2	48028086	C	A	9.735	0.31262	2.408	0.3095	0.905	-7.19	0.6561	0.4444	0	0.285	0	0.0031	0	0	0	0	0	0	0.2519	0.004	Benign	0.97
2	48028101	A	G	15.53	0.9452	8.016	-0.7662	-1.32	-6.85	1.1545	0.309	0	0.285	0	0	2.43	8.19	8.19	0	0	0	0.2513	0.083	Benign	0.73
2	48028137	A	G	18.35	1.18522	8.016	-0.0445	-0.24	1.82	1.2063	0.5503	0	0.285	0.0031	0	5.88	8.18	8.18	0	0	0	0.2498	0.045	Benign	0.54
2	48028146	C	T	18.95	1.42828	7.55	-0.1299	-0.532	2.83	0.985	0.4361	0	0.285	0.0031	0	0	0	0	0	0	0.0164	0.2494	0.195	Benign	0.71
2	48030584	T	C	11.83	0.346389	9.311	0.0112	0.077	-9.09	1.1127	0.2255	0	0.4448	0	0.1071	3.94	0.52	0.52	-0.52	0	0	0.1473	0.116	Benign	0.96
2	48030632	G	A	12.53	0.891193	3.927	-0.0311	-0.171	2.92	1.1064	0.6547	1	0.4448	0	0.0385	2.22	7.95	7.95	0	0	0	0.1452	0.034	Benign	0.74
2	48030785	T	C	19.95	0.206024	9.839	0.0046	0.032	3.19	1.4211	0.4361	1	0.4448	0	0.0741	0	0	0	0	0	0	0.1388	0.025	Benign	0.73
2	48030812	G	A	13.4	-0.842201	6.061	-0.0159	-0.078	-8.06	1.1353	0.6767	1	0.4448	0	0.0385	0	0	0	0	0	0	0.1377	0.093	Benign	0.97
2	48032147	C	G	17.14	1.3157	7.726	0.1805	0.684	3.21	0.4271	1.1717	1	0.1536	0.0526	0	6.18	8.31	8.31	0	0	0	0.0817	0.071	Pathogenic	0.52
2	48032836	G	T	17.41	1.23451	9.482	-1.8208	-1.84	2.95	0.7249	1.1269	0	0	0.1667	0	2.63	0.97	0.97	0	0	0	0.0528	0.014	Pathogenic	0.52
2	48033371	G	A	19.36	1.34327	9.381	-0.1212	-0.51	5.36	1.1353	0.6767	1	0.5589	0.0769	0	0	0	0	0	0	0	0.0303	0.071	Benign	0.52
2	48033401	T	C	12.65	0.812301	5.019	-0.0415	-0.225	0.269	1.1737	0.3832	1	0.5589	0	0	0	0	0	0	0	0	0.0291	0.013	Benign	0.82
2	48033425	A	G	7.005	0.348128	0.334	0.1842	0.692	-4.06	0.4586	0.6767	1	0.5589	0	0.1429	7.18	14.13	14.13	0	0	0	0.0281	0.072	Benign	0.77
2	48033482	G	A	19	0.153454	3.585	-0.018	-0.091	3.71	0.4679	1.3839	0	0.5589	0	0	4.47	2.01	2.01	1.89	0	0	0.0257	0.062	Pathogenic	0.64
2	48033596	C	T	16.99	1.44863	9.311	0.611	1.238	4.26	0.9138	0.1724	0	0.381	0.0417	0.0417	3.93	7.76	7.76	0	0	0	0.0208	0.015	Benign	0.56
2	48033668	T	C	16.36	1.02086	8.016	0.0519	0.306	-0.692	1.5988	0.5368	0	0.381	0	0.0417	0	0	0	0	0	0	0.0178	0.045	Benign	0.88
2	48033740	T	C	16.23	1.0476	3.21	0.5537	1.185	-3.21	1.1615	0.3231	0	0.381	0	0.1481	0	0	0	0	0	0	0.0148	0.113	Benign	0.78
2	48033777	C	T	18.29	1.53713	5.853	-0.7448	-1.305	2.8	0.4611	0.0299	0	0.381	0.08	0	0	0	0	0	0	0	0.0133	0.013	Pathogenic	0.6
2	50149133	C	T	9.371	-0.0391767	6.561	-0.0518	-0.2735	1.17	0.912	0.4848	1	0.2814	0.0054	0	0	0	0	0	0	0	0.0081	0.037	Benign	0.68
2	50149214	A	G	7.385	-0.328313	7.871	-0.0518	-0.2735	-5.32	1.1615	0.3231	1	0.2814	0.0027	0.0054	0	0	0	0	0	0	0.0083	0.035	Benign	0.91
2	50149331	C	A	8.124	-0.38495	6.044	-0.0518	-0.2735	-0.759	0.4762	0.7302	0	0.2814	0	0.0054	8.93	7.65	7.65	0	0	0	0.0086	0.351	Pathogenic	0.73
2	50149352	T	C	9.766	-0.131505	9.679	-0.0518	-0.2735	0.618	0.4517	0.6547	1	0.2814	0.0027	0	0	0	0	0	0	0	0.0086	0.032	Benign	0.77
2	50149358	C	T	0.099	-1.51353	1.385	-0.0518	-0.2735	-11.9	1.1064	0.6547	1	0.2814	0.0108	0	0	0	0	0	0	0	0.0087	0.256	Benign	0.86
2	50149370	G	A	3.224	-1.02762	3.73	-0.0518	-0.2735	-9.98	0.6545	0.6909	1	0.2814	0.0054	0.0027	0	0	0	0	0	0	0.0087	0.147	Benign	0.79
2	50170891	G	C	10.68	0.294016	9.799	1.4806	1.77	4.93	0.4517	0.8445	1	0.2834	0.0909	0	0	0	0	0	0	0	0.0588	0.007	Benign	0.77
2	50463984	G	A	0.026	-0.669359	6.667	-0.0122	-0.053	-11.4	1.062	0.5368	1	0.5833	0.04	0	0	0	0	0	0	0	0.2584		Benign	0.939
2	50464089	A	G	11.86	1.47025	9.237	0.2088	0.74	3.34	1.0712	0.1425	0	0.5833	0	0.04	0	0	0	0	0	0	0.2581		Benign	0.891
2	50692695	G	A	9.778	1.38737	9.873	-1.5463	-1.737	3.06	1.1457	0.1506	0	0	0	0	0	0	0	0	0	0	0.491		Benign	0.693
2	50699461	G	A	7.93	1.16887	1.185	-0.1003	-0.45	1.8	0.9418	0.1163	1	0.5894	0.12	0	5.73	0.72	0.72	-0.72	0	0	0.4971		Benign	0.644
2	50699479	G	A	7.451	0.751829	6.264	-0.389	-0.97	-7.61	1.1245	0.185	1	0.5894	0	0.0435	0	0	0	0	0	0	0.4971		Benign	0.903
2	50699515	T	C	0.085	-0.431575	9.818	0.4791	1.111	-10.8	0.3255	0.5771	1	0.5894	0	0.0435	0	0	0	0	0	0	0.4972		Benign	0.873
2	50699551	T	C	5.025	0.852354	9.291	-0.1827	-0.652	0.234	1.8517	1.3839	0	0.5894	0	0.0435	0	0	0	0	0	0	0.4972		Benign	0.821
2	50699590	T	G	10.56	1.51196	7.778	-0.1321	-0.538	4.19	1.3455	0.3455	1	0.5894	0.0435	0.0435	0	0	0	0	0	0	0.4972		Benign	0.818
2	50723068	G	A	0.522	-0.155308	3.725	-0.0131	-0.059	-11.2	1.062	0.5368	1	0.5644	0.0385	0.0741	0	0	0	0	0	0	0.4817		Benign	0.92
2	50723071	G	A	0.316	-0.10496	5.745	0.017	0.116	-10.9	0.985	0.4361	1	0.5644	0.0741	0	0	0	0	0	0	0	0.4817		Benign	0.902
2	50724578	G	A	9.357	1.62835	7.871	0.0008	0.016	4.71	0.8873	0.2255	0	0.2418	0.0213	0.0213	0	0	0	0	0	0	0.4803		Benign	0.805
2	50724620	C	T	11.67	1.70142	4.986	-0.0058	-0.009	5.58	0.8668	0.2664	0	0.2418	0.0213	0.0213	3.48	8.75	0	8.75	0	0	0.4803		Benign	0.613
2	50733709	G	A	8.147	1.19378	8.042	0.4839	1.116	0.835	0.9418	0.1163	1	0.7455	0	0	0	0	0	0	0	0	0.4721		Benign	0.742
2	50733745	G	C	9.881	1.41407	9.873	3.294	2.296	3.41	0.4517	0.8445	1	0.7455	0.05	0	3.7	3.88	3.88	0	0	0	0.4721		Benign	0.72
2	50765497	C	T	11.06	1.48494	6.868	-0.0737	-0.362	3.26	1.1064	0.6547	1	0.3239	0.0244	0	0	0	0	0	0	0	0.4436		Benign	0.803
2	50765691	G	A	9.657	1.44625	2.571	0.2247	0.77	2.87	0.7725	1.5988	0	0.3239	0	0	0	0	0	0	0	0	0.4434		Benign	0.81
2	50779735	G	A	0.302	0.0769778	7.987	-0.0608	-0.312	-11.9	0.9296	0.1407	1	0.1995	0.0227	0	0	0	0	0	0	0	0.4308		Benign	0.913
2	50779909	T	C	11.25	1.4009	3.733	-0.1872	-0.661	2.04	1.2698	0.0212	0	0.1995	0	0.0227	0	0	0	0	0	0	0.4307		Benign	0.727
2	50780119	A	G	11.34	1.47582	9.343	0.0384	0.242	3.39	1.1737	0.3832	1	0.1995	0	0	0	0	0	0	0	0	0.4305		Benign	0.884
2	50780158	T	G	7.127	0.648014	9.343	0.0429	0.265	-3.47	0.9555	0.4876	0	0.1995	0.0444	0	0	0	0	0	0	0	0.4304		Benign	0.933
2	50850704	G	A	9	1.62933	7.871	-0.0518	-0.2735	4.39	0.8873	0.2255	1	0.2903	0.0217	0	0	0	0	0	0	0	0.3671		Benign	0.812
2	51254911	G	C	18.11	1.37052	7.207	0.0592	0.338	4.08	2.3713	1.1976	0	0.7329	0	0	0	0	0	0	0	0	0.0043		Benign	0.579
2	51254914	C	T	15.54	0.745724	7.846	-0.0456	-0.245	-3.65	0.912	0.4848	1	0.7329	0	0.0034	0	0	0	0	0	0	0.0043		Benign	0.716
2	51255190	G	A	16.58	1.18272	7.702	-0.027	-0.147	1.7	0.6545	0.6909	0	0.7329	0	0	0	0	0	0	0	0	0.004		Benign	0.517
2	51255307	G	T	15.22	0.899675	7.655	-0.1916	-0.671	-1	1	0.3455	1	0.7329	0.0034	0	0	0	0	0	0	0	0.0039		Benign	0.641
2	62053677	A	G	10.69	1.12742	1.046	-0.0518	-0.2735	2.98	1.4086	0.3251	1	0.3551	0	0.006	4.54	0.14	0.14	-0.14	0	0	0.0578	0.029	Benign	0.66
2	63540407	G	A	9.262	1.32992	5.832	-3.521	-2.261	1.23	0.9296	0.1407	1	0.5792	0	0	0	0	0	0	0	0	0.4106	0.026	Benign	0.8
2	69597209	A	G	10.45	0.948938	7.366	3.7849	2.393	-2.85	1.0704	0.1407	0	0	0	0.1429	0	0	0	0	0	0	0.2544	0.052	Benign	0.88
2	71185190	G	A	12.52	0.358832	9.237	-3.2486	-2.209	-3.81	0.912	0.4848	1	0.4615	0	0.0588	0	0	0	0	0	0	0.2498	0.083	Benign	0.93
2	71185265	G	A	16.09	0.693347	0.933	-0.4873	-1.079	-3.69	0.912	0.4848	1	0.4615	0	0	0	0	0	0	0	0	0.2473	0.013	Benign	0.77
2	71351402	A	C	6.43	0.364206	0.803	-1.1956	-1.577	-3.92	1.2063	0.7302	0	0.2114	0.0204	0	3.02	1.46	0	1.46	0	0	0.2911	0.014	Benign	0.95
2	71681132	C	T	17.41	1.7669	4.524	-0.0518	-0.2735	3.24	0.7725	1.5988	0	0.7877	0.0125	0	0	0	0	0	0	0	0.0016	0.199	Pathogenic	0.67
2	71709086	G	A	1.127	-0.00830184	3.882	-0.3625	-0.938	-8.44	1.1353	0.6767	1	0.1437	0.0667	0.0667	0	0	0	0	0	0	0.0693	0.007	Benign	0.66
2	71738969	G	A	4.214	0.409715	5.973	-0.6048	-1.19	-8.91	1.1064	0.6547	1	0.3262	0.0741	0.0385	0	0	0	0	0	0	0.205	0.036	Benign	0.97
2	71738988	C	T	4.872	0.536259	1.523	0.5608	1.192	-2.2	0.7725	1.5988	0	0.3262	0	0	0	0	0	0	0	0	0.2051	0.007	Benign	0.92
2	71740982	C	T	0.104	-0.315032	3.202	-0.5044	-1.095	-9.59	1.1457	0.1506	1	0.5163	0.037	0.0189	0	0	0	0	0	0	0.2142	0.001	Benign	1
2	71744157	C	T	0.501	-0.283689	8.17	-4.2159	-2.383	-9.2	0.7904	0.3832	1	0.683	0.1429	0	0	0	0	0	0	0	0.2286	0.004	Benign	0.93
2	71748034	T	G	10.57	0.410385	9.4	7.1987	2.864	-4.03	0.4517	0.6939	1	0.285	0	0	10.9	3.69	3.69	-3.69	1	0	0.2463	0.468	Pathogenic	0.63
2	71755462	C	T	11.09	1.41407	4.635	-0.2288	-0.74	3.89	1.0835	0.3251	0	0.8497	0	0	0	0	0	0	0	0	0.28	0.006	Benign	0.75
2	71762177	G	A	8.412	0.562959	9.097	-0.8773	-1.396	-6.27	1.1353	0.6767	1	0.1933	0.0769	0.0769	0	0	0	0	0	0	0.3105	0.035	Benign	0.95
2	71766311	C	A	5.385	0.687092	2.236	-2.4921	-2.04	-3.92	0.5079	0.9007	1	0.5413	0.0625	0.0625	0	0	0	0	0	0	0.3293	0.06	Benign	0.88
2	71778781	G	A	10.65	1.54965	9.073	-0.2193	-0.724	4.59	0.8455	0.309	0	0.3928	0.0556	0	0	0	0	0	0	0	0.386	0.033	Benign	0.68
2	71780278	G	A	9.099	0.755781	0.727	-0.3805	-0.96	-5.49	1.1064	0.6547	1	0.5717	0.0732	0	3.43	0.46	-0.46	0.46	0	0	0.3928	0.007	Benign	0.97
2	71780278	G	T	8.619	0.755781	0.727	-0.1483	-0.577	-5.49	1.1457	0.6939	1	0.5717	0.05	0	3.82	0.39	0.39	-0.39	0	0	0.3928	0.029	Benign	0.97
2	71780986	G	A	10.87	1.25032	1.289	-0.0614	-0.314	4	0.4679	1.3839	0	0.3157	0	0	2.53	5.39	5.39	0	0	0	0.396	0	Benign	0.73
2	71788999	C	T	0.03	-0.342949	4.034	-1.4865	-1.711	-11	0.7904	0.3832	1	0.2517	0	0	0	0	0	0	0	0	0.4324	0.001	Benign	0.91
2	71789035	G	A	1.272	0.35612	9.748	-1.9029	-1.867	-7.21	0.912	0.4848	1	0.2517	0.0323	0	0	0	0	0	0	0	0.4326	0.073	Benign	0.95
2	71795137	G	A	9.513	1.12136	8.042	0.0742	0.397	0.367	0.4311	1.9401	0	0.4251	0	0	4.24	1.28	-1.28	1.28	0	1	0.4603	0.019	Benign	0.8
2	71795188	G	A	9.071	0.998952	5.012	0.2071	0.736	-3.21	1	0	0	0.4251	0	0	0	0	0	0	0	0	0.4606	0	Benign	0.89
2	71795310	C	T	9.826	1.39248	5.923	-1.0771	-1.515	3.84	0.9418	0.1163	1	0.627	0	0	0	0	0	0	0	0	0.4611	0.002	Benign	0.79
2	71795424	C	T	0.923	-0.15305	9.635	-0.5071	-1.098	-8.64	1.062	0.5368	1	0.627	0.0323	0	0	0	0	0	0	0	0.4616	0	Benign	0.97
2	71797361	C	T	6.296	0.446856	6.238	-0.1977	-0.683	-6.6	0.9418	0.1163	1	0.3804	0	0	11.23	0.15	0.15	-0.15	1	0	0.4705	0.019	Benign	0.7
2	71797754	C	T	5.241	0.500631	3.811	-0.0982	-0.443	-1.63	1.1457	0.1506	0	0.6679	0.0323	0.0323	0	0	0	0	0	0	0.4723	0.137	Benign	0.96
2	71797757	G	A	7.277	0.700933	9.611	-0.825	-1.361	0.802	1.1064	0.6547	1	0.6679	0.0625	0.0323	5.97	7.96	7.96	0	0	0	0.4723	0.102	Benign	0.8
2	71801366	C	T	0.83	0.287696	7.458	1.8684	1.925	-7.38	0.8873	0.2255	1	0.7207	0.0323	0	2.11	0.24	0	0.24	0	0	0.4887	0.005	Benign	0.84
2	71816797	G	A	3.08	0.312824	4.887	-0.0276	-0.151	-7.89	1.1353	0.6767	1	0.94	0	0.1	0	0	0	0	0	0	0.4412	0.003	Benign	1
2	71825707	C	T	9.74	0.958701	9.608	-1.1585	-1.559	-0.514	1.0835	0.3251	1	0.6386	0	0	7.45	0.82	0.82	-0.82	0	0	0.4007	0.037	Benign	0.8
2	71825797	C	T	9.6	0.823273	9.601	-0.8838	-1.4	-4.44	1.0835	0.3251	1	0.6386	0	0	0	0	0	0	0	0	0.4003	0.001	Benign	0.97
2	71825875	T	C	5.84	0.38076	9.556	-1.3704	-1.661	-4.69	1.1127	0.2255	0	0.6386	0	0	7.77	2.21	2.21	-2.21	1	0	0.4	0.607	Pathogenic	0.65
2	71827927	G	A	0.059	-0.473788	3.734	1.3907	1.728	-11.1	1.1064	0.6547	1	0.6097	0	0	0	0	0	0	0	0	0.3906	0.007	Benign	0.91
2	71838678	C	T	6.19	0.685103	0.504	-0.1908	-0.669	-4.3	0.6545	0.6909	0	0.2939	0	0	0	0	0	0	0	0	0.3418	0.093	Benign	0.96
2	71839803	C	T	7.448	1.04452	4.869	0.8014	1.388	3.71	1.1457	0.1506	0	0.4611	0	0	4.83	0.13	0.13	-0.13	0	0	0.3367	0.005	Benign	0.84
2	71840465	C	T	4.024	0.770733	5.082	-1.4031	-1.674	-3.57	0.9296	0.1407	1	0.5066	0	0	10.87	1.17	1.17	-1.17	1	0	0.3336	0.118	Benign	0.62
2	71840504	C	T	7.895	0.670108	6.459	-3.8696	-2.324	-7.22	1.0835	0.3251	1	0.5066	0	0	0	0	0	0	0	0	0.3335	0.101	Benign	0.94
2	71871109	C	T	8.837	0.975755	8.503	-2.9775	-2.15	-2.17	1.0835	0.3251	1	0.3438	0.0667	0.0667	0	0	0	0	0	0	0.1945	0.053	Benign	0.96
2	71871127	C	T	11.2	1.48618	6.924	-0.2332	-0.748	3.33	0.9288	0.1425	0	0.3438	0	0	8.8	0.36	0.36	-0.36	0	0	0.1944	0.051	Pathogenic	0.62
2	71871188	C	T	7.266	1.04687	6.924	1.255	1.665	4.25	0.7725	1.5988	0	0.3438	0.0667	0.0667	2.89	1.02	1.02	0	0	0	0.1941	0.025	Benign	0.76
2	71883294	C	G	14.39	1.64825	6.033	1.2638	1.668	3.68	1.8517	0.8962	0	0.2646	0	0	6.59	0.96	0.96	-0.18	1	0	0.1391	0.383	Pathogenic	0.56
2	71886100	G	A	9.984	1.35255	8	0.3966	1.018	1.43	0.8455	0.309	0	0.2373	0	0	0	0	0	0	0	0	0.1263	0.018	Benign	0.92
2	71887761	G	T	3.879	0.531106	0.685	-5.0194	-2.502	-7.08	0.985	0.5263	1	0.3983	0.0588	0.0588	0	0	0	0	0	0	0.1188	0.007	Benign	0.84
2	71891404	C	T	7.358	0.64615	9.86	-0.7342	-1.297	-1.73	0.9288	0.1425	1	0.5537	0	0	0	0	0	0	0	0	0.1022	0.039	Benign	0.72
2	71891488	C	T	1.778	0.130912	9.86	-0.5378	-1.129	-8.47	1.0835	0.3251	1	0.5537	0	0	8.51	2.22	-2.22	2.22	0	0	0.1019	0	Benign	0.55
2	71896320	C	T	9.372	0.777355	9.721	-1.4757	-1.706	-4.81	0.8952	0.5475	1	0.6207	0	0	0	0	0	0	0	0	0.0799	0.026	Benign	0.7
2	71896834	C	T	8.705	0.595143	2.435	-5.0598	-2.506	-6.06	0.9288	0.1425	1	0.3688	0	0	4.14	0.13	0.13	-0.13	0	0	0.0775	0.009	Benign	0.62
2	71909660	G	A	18.61	1.6071	7.753	-0.7469	-1.306	5.1	1.291	0.0212	0	0.6732	0	0	8.1	0.71	-0.71	0.71	1	0	0.0192	0.235	Pathogenic	0.78
2	73115507	C	T	11.25	2.22469	1.982	-0.025	-0.136	0.565	0.8873	0.2255	0	0.3467	0.0213	0	0	0	0	0	0	0	0.2085	0.212	Benign	0.74
2	73613203	C	T	12.59	1.10111	2.425	-0.0518	-0.2735	3.58	0.9296	0.1407	1	0.6699	0.0225	0	0	0	0	0	0	0	0.0014	0.022	Pathogenic	0.54
2	73650097	T	A	12.44	1.60948	2.634	0.4459	1.075	5.58	1.1064	0.0393	0	0.2185	0	0.0625	0	0	0	0	0	0	0.166	0.042	Benign	0.68
2	73651615	T	C	11.39	1.42101	4.74	0.0196	0.133	3.16	1.4427	0.5475	1	0.421	0.0164	0	2.87	5.02	0	5.02	0	0	0.1728	0.002	Benign	0.81
2	73651654	C	T	7.538	0.851225	0.129	-0.0229	-0.122	1.78	0.9296	0.1407	0	0.421	0.0164	0	0	0	0	0	0	0	0.1729	0.006	Benign	0.93
2	73677029	A	G	0.397	0.0725512	0.275	-0.0518	-0.2735	-0.991	1.8517	1.3839	0	0.1184	0	0	0	0	0	0	0	0	0.2862	0.045	Benign	0.97
2	73677788	T	C	0.481	0.0178549	0.245	-0.0518	-0.2735	0.0043	1.3095	0.185	0	0.1184	0.0021	0.0011	0	0	0	0	0	0	0.2895	0.021	Benign	1
2	73677998	A	G	1.358	0.288657	0.52	-0.0518	-0.2735	2.99	2.3713	1.9401	0	0.1184	0	0	0	0	0	0	0	0	0.2905	0	Benign	0.9
2	73680191	C	T	6.141	0.272177	1.831	-0.0518	-0.2735	0.271	0.985	0.4361	1	0.1184	0.0011	0	0	0	0	0	0	0	0.3003	0.023	Benign	0.98
2	73680269	A	T	1.365	0.139263	1.44	-0.0518	-0.2735	-2.28	0.7904	0.3593	0	0.1184	0.0011	0	0	0	0	0	0	0.0106	0.3006	0.062	Benign	0.98
2	73717525	A	G	16.99	1.20895	1.648	-0.0031	0.007	2.19	1.1545	0.309	0	0.2457	0	0	0	0	0	0	0	0	0.4668	0.263	Benign	0.6
2	73717531	A	G	19.18	1.34362	1.636	0.0137	0.094	4.29	0.3255	0.5771	1	0.2457	0	0	0	0	0	0	0	0	0.4668	0.037	Benign	0.57
2	73717969	G	A	14.97	0.987678	0.772	-0.0404	-0.22	3.6	1.1064	0.6547	1	0.2457	0.0041	0	0	0	0	0	0	0.0303	0.4688	0.221	Pathogenic	0.54
2	73761991	C	G	0.091	0.139821	0.51	3.8381	2.403	-3.16	0.4586	0.9624	1	0.4118	0.0588	0	0	0	0	0	0	0	0.3349	0	Benign	0.63
2	73762036	G	A	0.378	0.230804	1.715	-7.0794	-2.709	-2.39	1.1064	0.6547	1	0.4118	0.0588	0.0588	7.79	7.95	7.95	3.66	0	0	0.3347	0.127	Benign	0.54
2	73800332	C	T	0.264	0.307141	3.964	0.0061	0.042	-3.07	0.8385	0.3231	1	0.3728	0.0124	0.0063	0	0	0	0	0	0	0.1638	0.041	Benign	0.97
2	73827884	G	A	2.922	0.698564	0.598	0.6386	1.261	0.213	0.8455	0.309	0	0.5948	0	0.0435	0	0	0	0	0	0	0.0409	0.05	Benign	0.83
2	73835677	G	T	1.62	0.809009	1.304	-3.1615	-2.191	-1.33	0.4762	0.7302	0	0.5556	0.1176	0.0625	0	0	0	0	0	0	0.0061	0.186	Benign	0.62
2	74154160	C	G	17.4	1.94558	1.221	-0.0518	-0.2735	2.38	2.3713	1.1976	0	0.9435	0	0.0256	0	0	0	0	0	0	0.0064	0.123	Benign	0.54
2	74184365	G	A	15.1	0.594028	0.595	-0.2309	-0.743	-3.52	1.1353	0.6767	1	0.2802	0	0	0	0	0	0	0	0	0.0537	0.305	Benign	0.53
2	74598112	C	T	11.81	1.00453	7.898	-0.0676	-0.339	-6.25	0.912	0.4848	1	0.4231	0	0.0323	0	0	0	0	0	0	0.4871	0.03	Benign	0.95
2	74688861	A	G	13.94	1.40047	3.226	-0.0518	-0.2735	3.86	1.1127	0.2255	1	0.3061	0.003	0	6.49	0.92	0.92	0.16	0	0	0.1552	0.052	Benign	0.58
2	74689329	G	A	5.982	0.0625165	0.709	-0.0518	-0.2735	-10.4	0.9296	0.1407	1	0.3061	0.003	0	0	0	0	0	0	0	0.2625	0.016	Benign	0.98
2	74689407	T	G	15.11	1.2569	8.207	-0.0518	-0.2735	2.88	1.1737	0.7425	1	0.3061	0.003	0	0	0	0	0	0	0	0.2804	0.132	Benign	0.79
2	74691703	T	G	18.26	1.32345	1.287	1.6255	1.832	-1.91	1.2063	0.0635	1	0.4359	0.0392	0.0392	0	0	0	0	0	0	0.1921	0.195	Benign	0.72
2	74692126	G	C	13.01	1.97804	4.986	-2.4232	-2.021	0.651	0.4271	1.1717	1	0.9035	0.0174	0.0088	6.08	2.3	-2.3	2.3	0	0	0.0943	0.465	Pathogenic	0.52
2	84652653	G	A	0.841	0.0193929	9.873	-0.3841	-0.964	-11.9	1.062	0.5368	1	0.1676	0	0	0	0	0	0	0	0	0.0558	0.011	Benign	0.6
2	84668557	A	G	8.538	0.3348	9.863	-0.0778	-0.377	-11.8	1.5988	0.5368	0	0.3091	0	0	0	0	0	0	0	0	0.4984	0.078	Benign	0.95
2	86067312	C	T	13.33	0.955924	0.93	-0.0518	-0.2735	0.152	0.8455	0.309	0	0.381	0.0066	0	0	0	0	0	0	0	0.0364	0.058	Benign	0.52
2	86067465	G	A	12.4	0.669936	7.705	-0.0518	-0.2735	-10	0.9138	0.1724	1	0.381	0	0.0066	0	0	0	0	0	0	0.0418	0.029	Benign	0.84
2	86074998	G	A	0.575	-0.0739992	3.468	-0.1557	-0.594	-7.85	0.9288	0.1425	1	0.5059	0	0	2.45	0.98	0.98	0	0	0	0.306	0.005	Benign	0.97
2	86075181	C	T	3.969	0.480398	2.372	0.1159	0.53	2.24	0.8455	0.309	0	0.5059	0	0.0192	0	0	0	0	0	0	0.3124	0.221	Benign	0.9
2	86444180	C	A	15.48	1.25002	2.544	-0.0518	-0.2735	-2.63	1.1245	0.799	1	0.2493	0	0.0055	0	0	0	0	0	0	0.0247	0.051	Benign	0.59
2	86479089	A	T	10.64	1.13142	9.72	0.443	1.072	-3.09	0.912	0.1501	0	0.9048	0.1053	0.0556	3.99	6.79	0	6.79	0	0	0.306	0.033	Benign	0.86
2	86479101	C	T	7.585	0.535524	9.72	-0.8726	-1.393	-5.97	0.912	0.4848	1	0.9048	0.0556	0	0	0	0	0	0	0	0.3061	0.111	Benign	1
2	96920692	G	A	3.449	0.299037	8.831	-0.0574	-0.297	-7.93	1.0835	0.3251	1	0.7432	0	0.0541	0	0	0	0	0	0	0.3003	0.044	Benign	1
2	97427135	G	A	17.49	2.58367	0.952	-0.0518	-0.2735	2.7	0.4679	1.3839	0	0.6823	0	0	2.91	7.96	7.96	0	0	0	0.0097	0.098	Pathogenic	0.6
2	97465384	C	T	0.156	0.242661	2.829	-0.0584	-0.302	-8.33	1.1245	0.185	1	0.4686	0	0	10.9	0.8	-0.8	0.8	1	0	0.2401	0.103	Benign	0.82
2	98341599	G	A	9.456	1.38795	9.477	-0.2159	-0.718	2.66	0.4679	1.3839	0	0.7454	0	0	7.1	4.53	4.53	-4.53	0	0	0.4398	0.226	Pathogenic	0.76
2	110881452	C	T	15.18	1.22788	6.344	-0.0518	-0.2735	3.78	0.4311	1.9401	0	0.3956	0.0233	0	4.52	0.44	-0.44	0.44	0	0	0.0066	0.045	Pathogenic	0.71
2	110922207	G	T	0.329	-0.0156779	-0.136	0.1138	0.524	0.479	1.291	0.6349	1	0.4595	0.0278	0.0278	3.28	7.6	0	7.6	0	0	0.4947	0.13	Benign	0.91
2	112767592	C	T	3.286	0.514144	9.013	-0.2975	-0.85	-6.27	0.8873	0.2255	1	0.3526	0.05	0	0	0	0	0	0	0	0.148	0	Benign	0.86
2	113820149	G	A	2.305	0.34947	1.674	-0.0518	-0.2735	-5.23	0.4311	1.9401	0	0.2142	0	0	0	0	0	0	0	0	0.3847	0.005	Benign	0.98
2	113885270	G	A	2.794	0.142202	1.39	-1.4528	-1.695	-2.22	1.1353	0.6767	1	0.3547	0	0	0	0	0	0	0	0	0.0204	0.02	Benign	0.59
2	121747520	C	T	5.062	0.75039	1.708	-0.0518	-0.2735	3.67	0.7725	1.5988	0	0.5288	0.0025	0	5.64	0.13	-0.13	0.13	0	0	0.0139	0.102	Benign	0.52
2	121747987	T	C	2.195	0.170296	6.171	-0.0518	-0.2735	-9.75	1.4211	0.4361	1	0.5288	0.0025	0.0025	2.01	1.02	0	1.02	0	0	0.0115	0.023	Benign	0.88
2	121748047	C	T	8.082	0.709548	9.661	-0.0518	-0.2735	-3.81	0.6545	0.6909	1	0.5288	0	0	0	0	0	0	0	0	0.0112	0.23	Benign	0.77
2	127809840	C	A	11.2	1.94683	0.828	3.2828	2.293	3.84	0.6545	0.3455	0	0.4884	0	0.0455	0	0	0	0	0	0	0.0716	0.341	Benign	0.58
2	127811577	C	T	4.346	1.10757	5.391	-3.1929	-2.196	-10.7	1.1064	0.6547	1	0.4939	0.0417	0.08	5.74	1.25	-1.25	1.25	0	0	0.1009	0.171	Benign	0.65
2	127816647	G	A	7.873	1.39143	4.507	-0.396	-0.978	-4.16	0.8385	0.3231	1	0.677	0.0645	0	0	0	0	0	0	0	0.1863	0.004	Benign	0.79
2	127816665	G	A	6.927	0.89794	4.192	-0.4515	-1.041	-8.71	1.1457	0.1506	1	0.677	0.0333	0.0333	0	0	0	0	0	0	0.1866	0.006	Benign	0.99
2	127816701	G	A	8.647	1.88698	3.022	-0.2503	-0.776	2.12	0.8952	0.5475	0	0.677	0	0.0333	5.28	0.25	0.25	-0.25	0	0	0.1873	0.047	Benign	0.58
2	127827598	C	T	8.065	0.885366	6.121	0.1208	0.544	-9.61	1.1353	0.6767	1	0.4904	0.0588	0	4.46	8.18	0	8.18	0	0	0.3711	0.05	Benign	0.93
2	127864490	C	T	19.45	2.2422	5.818	-0.0518	-0.2735	2.83	1.1353	0.6767	1	1.001	0.0114	0.0114	0	0	0	0	0	0	0.007	0.155	Pathogenic	0.54
2	128186435	C	T	4.257	-0.934606	0.168	-0.0518	-0.2735	-3.62	0.6545	0.6909	1	0.4738	0.007	0	0	0	0	0	0	0	0.0357	0.283	Benign	0.78
2	135870769	C	T	7.703	0.946715	9.368	0.0283	0.187	-1.73	0.9296	0.1407	1	0.5172	0.0556	0	4.14	0.46	0.46	-0.46	0	0	0.4857	0.038	Benign	0.87
2	135920394	C	T	17.31	1.56024	4.162	0.0782	0.411	2.12	0.9288	0.1425	0	0.3302	0	0	6.69	0.96	0.96	-0.96	0	0	0.0666	0.001	Pathogenic	0.6
2	145147444	G	A	12.54	2.09588	7.999	-0.0518	-0.2735	4.62	0.8385	0.3231	0	0.4141	0.0018	0.0018	0	0	0	0	0	0	0.0404	0.326	Benign	0.6
2	145155988	T	A	11.84	1.51817	5.423	0.0024	0.02	3.27	1.1457	0.0393	0	0.2428	0	0	0	0	0	0	0	0	0.1033	0.019	Benign	0.8
2	145156402	A	G	11.33	1.41833	8.015	-0.0061	-0.011	2.99	1.3095	0.185	0	0.2428	0.0076	0	0	0	0	0	0	0	0.1063	0.062	Benign	0.88
2	145156528	T	A	9.869	1.01178	9.818	-0.0028	0.008	-2.32	1.1457	0.0393	0	0.2428	0	0	3.74	1.77	1.77	0	0	0	0.1073	0.011	Benign	0.9
2	145157212	C	A	9.947	1.26519	9.868	-0.0095	-0.034	0.157	1.1457	0.6939	1	0.2428	0.0076	0	7.47	1.82	1.82	-1.82	0	0	0.1123	0.063	Benign	0.61
2	145157212	C	T	10.35	1.26519	9.868	-0.0167	-0.083	0.157	1.1064	0.6547	1	0.2428	0.0038	0.0038	7.4	7.95	7.95	2.01	0	0	0.1123	0.077	Benign	0.56
2	145274909	C	T	21.7	1.92051	6.763	0.8818	1.446	1.76	0.529	0.9419	0	0.9435	0.0455	0	3.15	0.71	0.71	-0.71	0	0	0.0224		Pathogenic	0.636
2	149216387	A	G	11.66	1.49441	7.113	-0.0611	-0.313	3.73	1.471	0.9419	0	0.2235	0	0.0135	3.66	0.73	0.73	-0.73	0	0	0.111	0.238	Benign	0.74
2	149216396	G	A	12.47	1.79803	8.971	-0.3253	-0.89	5.18	0.4679	1.3839	0	0.2235	0.0135	0	3.22	6.56	4.67	6.56	0	0	0.111	0.361	Pathogenic	0.57
2	149221367	A	G	11.49	1.08123	9.756	0.1286	0.564	0.444	0.4271	0.4848	1	0.2323	0	0	0	0	0	0	0	0	0.1009	0.011	Benign	0.83
2	149226880	G	T	9.699	0.00431838	7.384	-0.2321	-0.746	2.02	1.1245	0.799	1	0.1822	0.0071	0	0	0	0	0	0	0	0.0897	0.01	Benign	0.54
2	149227966	G	A	10.79	0.322122	4.165	-0.0206	-0.108	3.86	1.1353	0.6767	1	0.1822	0.0036	0	6.27	1.31	-1.31	1.31	0	0	0.0875	0.017	Benign	0.65
2	149247830	A	G	10.23	1.59182	8.45	-0.2386	-0.756	3.56	1.471	0.9419	0	0.2876	0	0.0057	0	0	0	0	0	0	0.0471	0.176	Pathogenic	0.63
2	149247932	C	T	12	1.8511	5.622	-6.828	-2.688	5.95	0.8952	0.5475	1	0.2876	0	0	0	0	0	0	0	0	0.0469	0.207	Pathogenic	0.76
2	149247938	T	C	8.627	1.26296	9.16	0.0316	0.206	-0.419	1.0582	0.1163	1	0.2876	0	0	5.31	2.01	2.01	-0.95	0	0	0.0469	0.058	Benign	0.79
2	149248088	G	A	9.959	1.42711	5.262	-0.3689	-0.946	2.32	0.4311	1.9401	0	0.2876	0.0057	0	0	0	0	0	0	0	0.0466	0.038	Pathogenic	0.66
2	149248121	C	T	9.926	1.41838	4.583	-1.7236	-1.806	3.57	0.9296	0.1407	1	0.2876	0.0057	0.0057	0	0	0	0	0	0	0.0466	0.055	Pathogenic	0.64
2	152348631	T	C	16.84	-0.262048	5.987	-0.1097	-0.478	1.17	1.471	0.9419	0	0.3957	0	0.0345	0	0	0	0	0	0	0.0272	0.175	Benign	0.7
2	152348634	G	A	16.88	-0.0939964	6.105	-0.0844	-0.4	-0.487	0.9296	0.1407	0	0.3957	0	0	0	0	0	0	0	0	0.0272	0.068	Benign	0.62
2	152370904	C	T	8.141	0.104521	7.82	3.6753	2.37	2.35	1	0	0	0.1802	0	0	0	0	0	0	0	0	0.1166	0.001	Benign	0.82
2	152371335	G	A	8.726	1.42194	4.961	-0.2962	-0.847	2.87	0.8952	0.5475	1	0.4494	0	0	5.85	7.75	7.75	0	0	0	0.1184	0.669	Pathogenic	0.7
2	152373000	G	T	9.51	0.244776	7.865	-0.0173	-0.086	4.62	0.912	0.6869	0	0.4038	0	0	0	0	0	0	0	0	0.125	0.024	Benign	0.93
2	152382717	C	T	0.511	0.352306	7.915	-0.2707	-0.808	-10.7	1.1353	0.6767	1	0.4321	0.1875	0.1333	3.6	0.78	0.78	-0.78	0	0	0.164	0.016	Benign	0.95
2	152383516	C	T	6.687	1.16658	3.524	0.0678	0.372	-3.81	0.6561	0.5503	0	0.6	0.0556	0.0556	0	0	0	0	0	0	0.1672	0.088	Benign	0.74
2	152385739	G	A	6.136	1.64182	7.991	-0.1311	-0.536	4	0.8873	0.2255	0	0.2524	0.0909	0	0	0	0	0	0	0	0.1762	0.004	Benign	0.77
2	152388309	G	A	7.097	1.09278	5.269	-0.1429	-0.565	0.907	0.8952	0.5475	1	0.6818	0	0	0	0	0	0	0	0	0.1865	0.014	Benign	0.89
2	152397232	G	A	0.17	0.143371	3.418	-0.1398	-0.557	-7.54	0.9296	0.1407	1	0.3231	0.0769	0	0	0	0	0	0	0	0.2223	0.001	Benign	0.93
2	152408252	C	T	14.98	1.61876	4.687	-6.914	-2.696	5.08	0.9026	0.5771	1	0.402	0	0	9.1	5.06	-5.06	5.06	1	0	0.2665	0.98	Pathogenic	1
2	152410342	A	G	0.007	0.0582683	7.495	-0.0536	-0.281	-7.66	1.0704	0.1407	0	0.8071	0	0	7.1	0.94	0.94	-0.94	1	0	0.2749	0.628	Benign	0.58
2	152410513	C	T	9.011	1.50174	7.495	-0.0972	-0.44	3.68	0.8668	0.2664	0	0.8071	0.027	0	0	0	0	0	0	0.2	0.2756	0.005	Benign	0.92
2	152417109	G	A	15.89	1.56511	6.533	-0.0737	-0.362	5.23	0.8952	0.5475	0	0.125	0.0588	0.0588	0	0	0	0	0	0	0.3021	0.198	Pathogenic	0.6
2	152417767	C	A	0.002	-0.478686	8.581	-1.1193	-1.539	-10.9	0.985	0.5263	1	0.2083	0.1364	0.05	0	0	0	0	0	0	0.3047	0.003	Benign	0.92
2	152419233	C	T	7.404	1.33863	7.999	0.7822	1.374	2.86	0.529	0.9419	0	0.7021	0.0263	0.0263	2.57	4.58	4.58	0	0	0	0.3106	0.036	Benign	0.84
2	152420361	C	T	9.235	1.55533	7.616	0.0057	0.039	4.79	0.8668	0.2664	0	0.2647	0	0	0	0	0	0	0	0	0.3152	0.02	Benign	0.9
2	152424591	C	T	8.952	1.43308	5.27	1.901	1.936	4.34	0.529	0.9419	0	0.1662	0.0588	0	4.44	1.84	1.84	-1.84	0	0	0.3322	0.021	Benign	0.73
2	152426610	G	A	3.038	0.879193	8.042	0.0191	0.13	-3.31	0.8873	0.2255	1	0.4129	0.0164	0	0	0	0	0	0	0	0.3403	0.013	Benign	0.93
2	152427080	C	A	0.899	0.786059	0.533	0.7532	1.352	2.61	1.062	0.6349	1	0.3333	0.0769	0	0	0	0	0	0	0	0.3422	0.015	Benign	0.9
2	152432698	G	A	7.661	1.44159	7.218	0.1512	0.619	4.24	0.7249	0.2306	0	0.3649	0	0	0	0	0	0	0	0	0.3647	0.009	Benign	0.93
2	152446412	T	C	1.598	0.0911327	9.086	0.0346	0.223	-2.78	2.3713	1.9401	0	0.4105	0.0408	0	0	0	0	0	0	0	0.4197	0.064	Benign	0.94
2	152473926	A	G	8.806	0.88136	4.01	-0.1009	-0.452	-5.01	1.0704	0.1407	0	0.5147	0	0.1333	0	0	0	0	0	0	0.4698	0.2	Benign	0.9
2	152474840	C	T	0.028	-0.071597	1.851	-0.1701	-0.626	-6.53	1.1353	0.6767	1	0.6667	0.0435	0	0	0	0	0	0	0	0.4661	0.016	Benign	0.99
2	152476229	G	A	1.241	0.753853	7.731	0.0186	0.127	-10.9	0.6545	0.6909	1	0.5059	0	0	0	0	0	0	0	0	0.4606	0.102	Benign	0.95
2	152482066	A	G	8.755	1.26464	5.132	0.6903	1.304	0.295	1.0582	0.1163	0	0.2632	0	0	0	0	0	0	0	0	0.4372	0.018	Benign	0.76
2	152497001	C	T	6.192	0.825446	1.203	0.136	0.583	-0.0249	1	0	0	0.4656	0	0	0	0	0	0	0	0	0.3772	0.072	Benign	0.94
2	152497064	C	T	10.44	1.29241	2.586	0.1229	0.548	4.28	1.291	0.0212	0	0.4656	0.0185	0.0364	0	0	0	0	0	0	0.377	0.072	Benign	0.89
2	152499342	G	A	7.354	1.21053	9.253	-0.0868	-0.408	2.22	0.7249	0.2306	0	0.2807	0	0	5.28	0.27	0.27	-0.27	0	0	0.3678	0.001	Benign	0.83
2	152521904	G	A	0.384	0.301336	1.096	0.127	0.56	-7.04	0.8873	0.2255	1	0.352	0.0435	0	0	0	0	0	0	0	0.2773	0	Benign	0.96
2	152522655	G	A	0.061	-0.381677	9.873	-0.7792	-1.329	-11.7	1.1457	0.1506	1	0.2254	0.02	0	0	0	0	0	0	0	0.2742	0.001	Benign	0.99
2	152528910	C	G	0.034	-0.207722	2.566	-0.0065	-0.014	-11.8	1.4211	0.9624	1	0.2547	0.02	0	0	0	0	0	0	0	0.2491	0	Benign	0.97
2	152528961	C	T	1.667	0.797284	4.275	0.0241	0.162	0.77	0.529	0.9419	0	0.2547	0.0392	0	2	8.75	0	0	0	0	0.2489	0.007	Benign	0.91
2	152531902	A	G	9.901	1.25321	0.588	0.256	0.823	2.48	0.4311	0.0299	0	0	0	0	0	0	0	0	0	0	0.2371	0.007	Benign	0.81
2	152534217	G	A	0.162	-0.0578961	4.229	-0.2188	-0.723	-7.59	0.9296	0.1407	1	0.5625	0.04	0	0	0	0	0	0	0	0.2278	0.001	Benign	0.9
2	152534489	G	A	11.56	1.62116	3.899	-0.1168	-0.498	5.29	0.7249	0.2306	0	0.4301	0	0	0	0	0	0	0	0	0.2267	0.078	Benign	0.72
2	152534513	C	T	7.073	0.647857	0.458	-0.0427	-0.231	-2.9	0.912	0.4848	1	0.4301	0	0	6.35	7.96	7.96	0	0	0	0.2266	0.132	Benign	0.77
2	152534609	G	A	5.426	0.590157	6.29	-0.0309	-0.17	-6.83	0.9418	0.1163	1	0.4301	0	0	0	0	0	0	0	0.125	0.2263	0.034	Benign	0.98
2	152541295	G	A	1.024	0.204787	7.47	0.1138	0.524	-6.55	0.8952	0.5475	1	0.8337	0	0	0	0	0	0	0	0	0.1994	0.047	Benign	0.98
2	152544806	A	G	12.38	1.13372	6.386	0.0133	0.091	-2.77	1.0704	0.1407	0	0	0	0	10.93	1.82	1.82	-1.82	1	0	0.1853	0.697	Pathogenic	0.81
2	152544878	C	T	11.28	1.42997	3.447	0.0187	0.127	3.9	0.8668	0.2664	0	0	0.0833	0.0833	0	0	0	0	0	0	0.185	0.051	Benign	0.79
2	152547268	G	A	10.76	1.18668	8.524	-0.2402	-0.759	0.633	1.062	0.5368	0	0.442	0	0	2.85	1.41	1.41	0	0	0	0.1755	0.021	Benign	0.82
2	152548792	G	A	9.936	1.46065	2.003	-0.5139	-1.105	5.02	0.7725	1.5988	0	0	0.2143	0.0833	0	0	0	0	0	0	0.1693	0.184	Pathogenic	0.52
2	152553662	G	A	13.65	1.14753	5.639	0.1583	0.635	3.5	0.9296	0.1407	0	0.2763	0	0	10.93	1.82	-1.82	1.82	1	0	0.1498	0.585	Pathogenic	0.73
2	152553719	G	A	11.76	1.58379	7.128	0.258	0.826	4.97	0.9288	0.1425	0	0.2763	0	0	4.81	0.15	-0.15	0.15	0	0	0.1495	0.013	Benign	0.83
2	152554109	G	A	6.703	0.51487	7.714	0.5882	1.217	-7.71	0.9138	0.1724	1	0.5556	0	0	2.78	7.75	7.75	0	0	0	0.148	0.172	Benign	0.92
2	152566221	G	A	3.54	0.21746	7.673	-0.5179	-1.109	-11.1	0.985	0.4361	1	0.25	0.0833	0	4.2	0.59	-0.59	0.59	0	0	0.0994	0.004	Benign	0.72
2	152584322	C	T	0.185	-0.443851	0.093	0.5372	1.169	-0.507	0.529	0.9419	0	0.2561	0.0882	0.0312	0	0	0	0	0	0	0.0268	0.007	Benign	0.87
2	152589659	G	A	9.885	1.17572	2.712	-3.7937	-2.313	0.222	0.9296	0.1407	1	0.3283	0.0769	0	0	0	0	0	0	0	0.0054	0.041	Pathogenic	0.56
2	152737389	G	A	5.613	0.32484	7.799	-3.8526	-2.322	-10.8	0.6545	0.6909	1	0.5857	0.0667	0.125	0	0	0	0	0	0	0.1809	0.176	Benign	0.86
2	165946774	A	G	15.95	1.24128	9.873	-0.0518	-0.2735	0.697	1.3095	0.185	0	0.1905	0.0049	0.0025	0	0	0	0	0	0	0.0235	0.02	Benign	0.71
2	165947194	A	T	16.77	1.17879	9.873	-0.0518	-0.2735	0.112	1.1064	0.0393	0	0.1905	0	0.0025	5.64	2.22	-2.22	2.22	0	0	0.0271	0.14	Benign	0.58
2	165947764	A	T	14.73	1.3656	7.82	-0.0518	-0.2735	0.582	0.6561	0.1799	0	0.1905	0	0	0	0	0	0	0	0	0.032	0.15	Benign	0.56
2	166026960	A	G	13.17	1.51109	9.818	0.3564	0.967	4.88	1.5988	0.5368	0	0.2874	0	0	0	0	0	0	0	0	0.2884	0.014	Benign	0.83
2	166152357	G	A	10.01	0.868549	7.82	-0.4705	-1.062	-5.94	1.1064	0.6547	1	0.236	0.0465	0.0682	4.81	2.08	0.89	2.08	0	0	0.0205	0.02	Benign	0.71
2	166167032	A	G	11.56	1.17178	0.715	1.3841	1.725	4.14	0.3255	0.5771	1	0.2857	0.037	0	0	0	0	0	0	0	0.1695	0.23	Benign	0.69
2	166167095	T	C	10.69	1.30228	3.25	1.4647	1.764	2.86	1.4086	0.3251	1	0.2857	0.037	0.037	0	0	0	0	0	0	0.1702	0.039	Benign	0.82
2	166170504	G	A	10.52	1.41358	9.873	-0.7234	-1.288	2.94	0.4679	1.3839	0	0.3167	0	0.0526	2.55	7.96	7.96	0	0	0	0.2048	0.183	Benign	0.76
2	166179917	T	C	4.696	0.27895	9.873	0.2086	0.74	-9.75	1.0582	0.1163	1	0.4272	0.0149	0	0	0	0	0	0	0	0.3004	0	Benign	0.97
2	166183364	C	G	7.201	0.90372	4.563	-0.0765	-0.372	-0.16	1	0.3455	0	0.19	0.0833	0.0833	7.82	0.47	-0.47	0.47	1	0	0.3354	0.065	Benign	0.67
2	166201175	C	T	10.02	0.995092	9.739	-0.1276	-0.526	-0.0446	1.0835	0.3251	1	0.4121	0	0	0	0	0	0	0	0	0.4838	0.008	Benign	0.93
2	166210737	C	T	8.775	0.922893	8.039	0.0069	0.047	-2.35	1.1245	0.185	0	0.42	0	0	4.04	0.77	0.77	-0.77	0	0	0.3867	0.002	Benign	0.98
2	166210992	C	T	6.475	0.680691	4.649	-0.0628	-0.32	-0.188	0.9296	0.1407	1	0.42	0.0204	0	3.12	1.44	1.44	0	0	0	0.3841	0.005	Benign	0.94
2	166211154	C	T	7.15	0.672401	5.599	-0.0455	-0.244	-6.48	0.8952	0.5475	1	0.42	0.0204	0.0204	7.39	7.75	7.75	0	0	0	0.3825	0.349	Pathogenic	0.5
2	166221709	C	T	2.124	0.430162	7.903	-0.0079	-0.023	-4.13	1.062	0.5368	1	0.4074	0.0476	0	0	0	0	0	0	0	0.2753	0.02	Benign	0.99
2	166223785	C	A	10.18	1.19408	8.042	-0.0366	-0.201	3.18	0.4311	0.7425	0	0.3063	0.125	0	0	0	0	0	0	0	0.2542	0.055	Benign	0.89
2	166234109	C	T	13.36	1.31614	9.343	0.2877	0.873	1.01	1.062	0.5368	0	1.0286	0.0909	0.0909	9.1	0.7	-0.7	0.7	1	0	0.1494	0.041	Benign	0.58
2	166234139	T	C	8.939	1.38509	6.683	0.0532	0.312	3.19	1.1127	0.2255	1	1.0286	0	0.0909	3.16	0.12	-0.12	0.12	0	0	0.1491	0.1	Benign	0.91
2	166245437	G	A	8.49	1.26061	7.95	-0.0518	-0.2735	1.24	0.4311	1.9401	0	0.2966	0.0025	0.005	0	0	0	0	0	0	0.0343	0.229	Benign	0.55
2	166245471	T	C	9.042	0.930416	7.95	-0.0518	-0.2735	0.472	2.3713	1.5988	0	0.2966	0	0	0	0	0	0	0	0	0.034	0.115	Benign	0.8
2	166245635	G	A	5.174	0.925502	4.226	-0.0518	-0.2735	-1.74	0.912	0.4848	1	0.2966	0	0	0	0	0	0	0	0	0.0323	0.092	Benign	0.73
2	166245713	T	C	1.844	0.448646	9.775	-0.0518	-0.2735	-9.35	1.1127	0.2255	1	0.2966	0	0	0	0	0	0	0	0	0.0315	0.003	Benign	0.99
2	166245821	C	T	10.65	1.75251	9.261	-0.0518	-0.2735	5.62	0.9418	0.1163	0	0.2966	0	0	0	0	0	0	0	0	0.0304	0.091	Benign	0.61
2	166245890	A	G	8.829	1.23523	7.938	-0.0518	-0.2735	-1.25	0.7725	0.3114	0	0.2966	0	0	5.29	0.29	-0.29	0.29	0	0.0109	0.0297	0.03	Benign	0.58
2	166627079	T	C	9.942	1.29477	3.73	-0.4197	-1.006	0.747	1.471	0.9419	0	0.2799	0	0.0172	0	0	0	0	0	0	0.4899	0.096	Benign	0.81
2	166740469	A	C	8.814	0.75289	4.823	-0.0143	-0.067	-4.78	0.4586	0.5263	1	0.6818	0.1071	0.0741	0	0	0	0	0	0	0.1317	0.026	Benign	0.92
2	166775810	T	C	12.15	1.64682	8.012	0.0484	0.291	5.88	1.1545	0.309	0	0	0.0455	0	0	0	0	0	0	0	0.4292	0.479	Benign	0.77
2	166799732	A	G	18.32	1.44096	6.907	0.3159	0.913	4.08	1.3455	0.6909	0	0.2135	0.0625	0	9.08	7.75	0.13	7.75	0	0	0.1319	0.006	Pathogenic	0.65
2	166848253	T	C	15.45	0.70606	9.814	-0.0518	-0.2735	-6.91	0.4517	0.6547	1	0.3194	0	0.0029	0	0	0	0	0	0	0.0306	0.002	Benign	0.78
2	166848439	G	A	13.58	0.777192	9.22	-0.0518	-0.2735	-5.25	1.0835	0.3251	1	0.3194	0.0029	0.0058	0	0	0	0	0	0.0045	0.0328	0.045	Benign	0.89
2	166848568	G	A	2.6	-0.161776	4.995	-0.0518	-0.2735	-11.4	1.1457	0.1506	1	0.3194	0.0029	0.0058	0	0	0	0	0	0	0.0343	0.021	Benign	0.97
2	166848898	G	A	15.69	1.10795	9.126	-0.0518	-0.2735	-3.18	0.9288	0.1425	1	0.3194	0	0	0	0	0	0	0	0.009	0.0382	0.029	Benign	0.74
2	166848913	C	T	16.28	1.16236	8.896	-0.0518	-0.2735	2.34	0.4311	1.9401	0	0.3194	0	0.0029	0	0	0	0	0	0	0.0384	0.012	Benign	0.58
2	166850777	A	G	17.18	1.36715	7.909	0.0312	0.203	1.8	1.0582	0.1163	0	0.3257	0	0	0	0	0	0	0	0	0.0604	0.012	Benign	0.85
2	166859099	G	A	11.87	0.659017	0.906	-0.383	-0.963	3.1	0.9296	0.1407	1	0.4068	0.0323	0	0	0	0	0	0	0	0.159	0.005	Benign	0.84
2	166870368	T	C	17.87	1.29625	3.433	-0.1125	-0.486	3.36	1.1545	0.309	0	0.3287	0	0.0556	0	0	0	0	0	0	0.2924	0.183	Benign	0.66
2	166870374	A	G	16.44	0.965316	2.527	-0.0074	-0.02	-1.01	1.0582	0.1163	1	0.3287	0.0556	0	0	0	0	0	0	0	0.2924	0	Benign	0.71
2	166870386	A	G	16.67	1.25711	3.1	0.1287	0.564	-0.669	1.0862	0.1724	0	0.3287	0	0	0	0	0	0	0	0	0.2926	0.026	Benign	0.83
2	166892948	T	C	19.2	1.31414	7.948	-0.0346	-0.19	2.47	1.471	0.9419	0	0.1328	0	0.0566	3.35	8.75	8.75	1.69	0	0	0.4404	0.2	Benign	0.68
2	166894642	G	A	21.1	1.56534	7.729	-0.0096	-0.035	4.93	0.7725	1.5988	0	0.5843	0	0	9.13	0.28	-0.28	0.28	1	0	0.4204	0.115	Pathogenic	0.65
2	166900404	A	G	11.34	0.763685	2.317	0.5053	1.137	-2.87	1.0704	0.1407	0	0.6701	0	0.0185	0	0	0	0	0	0	0.3521	0.102	Benign	0.95
2	166900419	G	A	6.176	0.19371	3.212	0.2003	0.723	-5.94	0.9418	0.1163	1	0.6701	0	0.0185	0	0	0	0	0	0	0.3519	0.023	Benign	0.98
2	166900425	C	T	14.97	1.07714	6.249	0.6545	1.274	3.33	0.8455	0.309	0	0.6701	0.0364	0	0	0	0	0	0	0	0.3519	0.135	Benign	0.59
2	166900542	A	G	16.6	0.981096	3.138	0.3463	0.955	-1.08	1.1005	0.6243	1	0.6701	0.0364	0	0	0	0	0	0	0	0.3505	0.06	Benign	0.87
2	166901805	G	A	18.1	1.45945	7.179	-0.1722	-0.63	3.83	1.1245	0.185	0	0.2468	0.0222	0.0222	0	0	0	0	0	0	0.3355	0.021	Benign	0.72
2	166903328	T	C	17.95	1.37323	7.997	-0.4119	-0.997	1.47	1.1545	0.309	0	0.3981	0	0	0	0	0	0	0	0	0.3175	0.14	Benign	0.85
2	166904176	T	G	18.75	1.51824	7.776	-0.098	-0.443	4.06	1.1005	0.4444	0	0.1697	0	0	5.08	1.97	1.97	-1.97	0	0	0.3074	0.009	Pathogenic	0.56
2	166908341	A	G	14.72	1.03101	5.801	-0.0534	-0.28	-3.42	1.0582	0.1163	1	0.0918	0.0323	0	0	0	0	0	0	0	0.2581	0.001	Benign	0.56
2	166911171	G	A	15.33	0.690428	9.23	-0.8437	-1.374	-6.74	0.7904	0.3832	1	0.5119	0.0769	0	0	0	0	0	0	0	0.2246	0	Benign	0.77
2	166915130	T	C	19.82	1.48888	9.03	4.7229	2.549	4.41	0.7725	0.3114	0	0.2359	0	0.1429	0	0	0	0	0	0	0.1777	0.033	Benign	0.73
2	166929988	G	A	17.14	1.33187	2.91	-0.4417	-1.03	1.79	0.6545	0.6909	0	0.2798	0	0.0263	0	0	0	0	0	0.2222	0.0019	0.113	Pathogenic	0.6
2	166930042	T	C	20	1.62484	5.531	0.6919	1.306	5.77	0.4271	0.4848	1	0.2798	0	0	0	0	0	0	0	0	0.0013	0.124	Pathogenic	0.73
2	167060878	G	T	14.92	1.00253	0.836	-3.8067	-2.314	0.913	1.291	0.6349	1	0.2083	0.0714	0.1333	2.8	5.19	0	5.19	0	0	0.0508	0.08	Benign	0.51
2	167083161	G	A	18.58	1.60963	9.291	-5.5178	-2.562	5.46	0.7249	0.2306	1	0.2629	0.0625	0	0	0	0	0	0	0.2	0.174	0.052	Pathogenic	0.6
2	167085297	A	G	17.25	1.22249	7.718	-0.3519	-0.925	4.08	1.0862	0.1724	0	0.5248	0	0	0	0	0	0	0	0	0.1858	0	Benign	0.58
2	167094646	A	G	14.73	0.831931	5.026	0.0933	0.463	-1.32	1.1127	0.2255	0	0	0	0.0455	0	0	0	0	0	0	0.2376	0.034	Benign	0.68
2	167094721	A	G	17.58	1.3663	6.224	0.0879	0.446	2.9	1.1127	0.2255	1	0	0	0	2.11	0.24	0.24	0	0	0	0.238	0.009	Benign	0.67
2	167129065	G	A	0.818	0.0310781	0.02	-0.1563	-0.595	-2.85	0.8952	0.5475	1	0.2335	0.02	0.02	0	0	0	0	0	0	0.4279	0.098	Benign	0.99
2	167129224	T	C	10.91	0.581458	1.826	-0.2055	-0.698	1.65	1.1332	0.2664	0	0.2335	0	0.02	4.51	8.75	8.75	7.96	0	0	0.4288	0.118	Benign	0.73
2	167129296	G	A	17.26	1.42825	9.339	0.0473	0.286	2.47	0.7904	0.3832	0	0.2335	0.0392	0	4.3	0.5	0.5	-0.5	0	0	0.4292	0.005	Benign	0.8
2	167133601	G	A	6.784	-0.000418908	7.718	-0.0232	-0.124	-11.3	0.4762	0.6243	1	0.4439	0.0208	0	0	0	0	0	0	0	0.453	0.08	Benign	0.97
2	167138313	C	T	9.859	0.566723	4.182	-0.134	-0.543	-1.84	1.1353	0.6767	1	0.3316	0	0	0	0	0	0	0	0	0.4791	0.013	Benign	0.98
2	167142984	G	A	15.63	0.879217	0.411	1.3711	1.719	-2.26	0.7904	0.3832	0	0.384	0.0488	0	0	0	0	0	0	0	0.4951	0.003	Benign	0.67
2	167143101	A	G	13.7	0.634896	3.928	-0.9487	-1.441	-0.898	1.4427	0.5475	0	0.384	0	0	0	0	0	0	0	0	0.4944	0.011	Benign	0.94
2	167143122	C	T	7.41	-0.018489	0.688	-0.8307	-1.365	-9.36	0.912	0.4848	1	0.384	0.025	0.025	0	0	0	0	0	0	0.4943	0.023	Benign	0.97
2	167145084	G	A	21.4	1.78366	4.114	-6.032	-2.619	5.86	0.4611	0.0299	0	0.4615	0	0	0	0	0	0	0	0.875	0.4834	0.07	Pathogenic	0.68
2	167168054	C	T	11.04	1.29174	7.49	0.0256	0.171	2.55	0.4679	1.3839	0	0.1172	0	0	2.02	0.36	0.36	0	0	0	0.3563	0.02	Benign	0.9
2	169780330	C	T	9.697	0.911132	5.756	-0.0518	-0.2735	-3.36	1.1353	0.6767	1	0.2302	0	0	2.36	7.96	7.96	0	0	0	0.0081	0.08	Benign	0.78
2	169787256	C	T	7.474	0.841037	9.818	-0.6676	-1.243	-4.82	0.912	0.4848	1	0.4955	0.0357	0	0	0	0	0	0	0	0.072	0.002	Benign	0.65
2	169791807	G	A	0.168	0.542883	5.009	-0.0428	-0.232	-0.873	0.8873	0.2255	1	0.3261	0	0.0294	0	0	0	0	0	0.4	0.1141	0.015	Benign	0.93
2	169791843	C	T	9.183	1.08282	0.517	-0.0157	-0.076	1.99	0.8668	0.2664	0	0.3261	0	0	0	0	0	0	0	0	0.1144	0.006	Benign	0.74
2	169791864	T	C	9.087	0.840358	0.674	-0.0028	0.008	-3.24	0.4271	0.4848	1	0.3261	0	0	0	0	0	0	0	0	0.1146	0	Benign	0.87
2	169801160	T	C	10.56	1.22342	7.817	-3.4383	-2.245	1.98	1	0	0	0.1169	0	0	0	0	0	0	0	0	0.2003	0.005	Benign	0.72
2	169833114	G	A	16.67	2.2598	9.339	-0.102	-0.455	3.91	0.9288	0.1425	0	0.2102	0	0	0	0	0	0	0	0.3333	0.4952	0.01	Benign	0.69
2	169842773	G	A	11.39	1.32735	1.376	-0.1145	-0.492	4.37	0.9288	0.1425	1	0.4513	0	0	4.59	0.29	0.29	-0.29	0	0.5	0.4157	0.012	Benign	0.87
2	169853145	T	C	14.59	1.32665	7.434	0.2683	0.843	2.7	1.471	0.9419	0	0.8684	0	0	8.02	3.8	3.8	-3.8	1	0	0.32	0.593	Pathogenic	0.81
2	169853214	G	A	0.252	-0.0356029	-0.298	-0.2881	-0.835	-6.76	0.8952	0.5475	1	0.8684	0	0	0	0	0	0	0	0	0.3193	0.028	Benign	1
2	169869892	G	A	11.52	0.906997	5.448	-0.3083	-0.865	3.02	0.8873	0.2255	1	0.4697	0.0857	0.0303	0	0	0	0	0	0	0.1655	0.041	Benign	0.81
2	170089934	C	T	0.447	-0.017546	2.856	-0.0594	-0.306	-9.84	0.9026	0.5771	1	0.7067	0	0.0476	0	0	0	0	0	0	0.4516	0.002	Benign	1
2	170115537	G	A	10.16	0.873971	3.643	-0.1185	-0.502	1.92	1.062	0.5368	1	0.7466	0	0.0345	10.75	0.51	-0.51	0.51	1	0	0.4397	0.829	Pathogenic	0.57
2	171687554	T	C	10.53	1.17264	2.035	0.0279	0.184	-1.88	1.0704	0.1407	0	0.3909	0	0.0476	3.29	0.6	-0.6	0.6	0	0	0.3228	0.087	Benign	0.92
2	172648088	C	T	10.63	1.28245	9.828	-0.3813	-0.961	0.992	0.912	0.4848	1	0.3949	0	0	0	0	0	0	0	0	0.0737	0.007	Benign	0.57
2	172650245	T	G	3.34	0.0740108	9.839	-0.162	-0.608	-10.6	1.2962	0.1899	0	0.4437	0.0588	0	0	0	0	0	0	0	0.0932	0	Benign	0.94
2	175612894	G	A	16.33	1.03653	3.896	-0.0518	-0.2735	-0.55	1.062	0.5368	1	0.4129	0.0137	0	4.8	1.02	1.02	-1.02	0	0	0.0338	0.073	Benign	0.57
2	175614728	G	T	20.7	1.62971	9.34	-0.0289	-0.158	4.52	0.5079	0.9007	0	0.4058	0	0	0	0	0	0	0	0	0.1426	0.026	Benign	0.64
2	175618354	G	A	22.1	1.84691	7.915	0.0084	0.057	5.17	0.7725	1.5988	0	0.4699	0	0.0312	0	0	0	0	0	0	0.3573	0.058	Benign	0.56
2	175624294	G	A	11.79	0.233478	2.182	-2.6426	-2.076	-11.8	0.8952	0.5475	1	0.6193	0.0323	0.0323	0	0	0	0	0	0	0.2905	0.057	Benign	0.88
2	178257664	C	T	21.3	2.23789	0.659	-0.0518	-0.2735	1.67	1.1457	0.1506	0	0.9667	0.0139	0.0139	0	0	0	0	0	0	0.0013	0.024	Benign	0.56
2	179391754	A	G	13.57	0.616347	2.396	-0.0518	-0.2735	-9.1	1.1615	0.3231	0	0.3047	0.0073	0	3.05	0.54	-0.54	0.54	0	0	0.0037	0.013	Benign	0.86
2	179392456	G	A	17.24	1.49379	3.727	-1.0454	-1.496	1.86	1.1245	0.185	0	0.0637	0.0213	0.0213	0	0	0	0	0	0	0.0062	0.037	Pathogenic	0.55
2	179393558	C	T	16.91	1.43758	8.41	-0.0097	-0.035	1.7	0.4311	1.9401	0	0.2306	0.0185	0	2.97	1.27	0	1.27	0	0	0.0101	0.011	Benign	0.59
2	179393840	C	T	14.54	1.16421	0.82	0.0194	0.132	0.621	1.291	0.0212	0	0.2306	0.0275	0	4.3	8.18	0	8.18	0	0	0.0111	0.054	Benign	0.6
2	179393900	A	T	13.72	1.1098	5.391	-0.0045	-0.001	-3.89	0.9026	0.2219	0	0.2306	0	0	2.59	3.46	0	3.46	0	0	0.0113	0.071	Benign	0.66
2	179395322	A	G	17.06	1.69564	5.737	-0.0018	0.012	-1.65	1.3455	0.6909	0	0.3746	0.0013	0	4.67	7.75	0	7.75	0	0	0.0164	0.162	Benign	0.59
2	179395466	C	T	14.14	1.29272	8.944	-0.004	0.002	0.92	0.4311	1.9401	0	0.3746	0.0013	0.0013	0	0	0	0	0	0	0.0169	0.068	Benign	0.57
2	179395874	C	T	11.55	0.580115	9.873	0.0007	0.015	-8.41	1.1064	0.6547	1	0.3746	0.0013	0	4.7	9.07	0	9.07	0	0	0.0183	0.045	Benign	0.93
2	179396114	C	T	10.29	0.79491	2.543	-0.015	-0.072	-1.91	0.9026	0.5771	1	0.3746	0	0	4.69	0.52	-0.52	0.52	0	0	0.0192	0.022	Benign	0.75
2	179396159	C	T	12.76	0.810758	0.524	-0.005	-0.004	-8.06	0.912	0.4848	1	0.3746	0.0026	0	0	0	0	0	0	0	0.0193	0.007	Benign	0.76
2	179396252	G	A	9.461	0.529325	8.042	0.0022	0.02	-4.06	0.9296	0.1407	1	0.3746	0.0013	0	2.17	1.05	1.05	0	0	0	0.0197	0.011	Benign	0.9
2	179396399	T	C	18.02	1.42538	2.684	-0.0016	0.013	3.21	1.1545	0.309	0	0.3746	0.0013	0	0	0	0	0	0	0	0.0202	0.066	Pathogenic	0.5
2	179396702	C	T	16.44	1.18626	8.042	-0.0004	0.015	2.56	0.8455	0.309	0	0.3746	0.0013	0	0	0	0	0	0	0	0.0212	0.028	Benign	0.63
2	179396885	G	A	4.308	0.101331	1.718	-0.01	-0.037	-11.1	0.8873	0.2255	1	0.3746	0	0	0	0	0	0	0	0	0.0219	0.001	Benign	0.86
2	179396978	G	A	13.15	0.65438	3.694	-0.055	-0.287	-5.65	0.8952	0.5475	1	0.3746	0	0	0	0	0	0	0	0	0.0222	0.121	Benign	0.76
2	179397044	A	G	11.04	0.406157	3.195	-0.0012	0.014	-9.19	1.5988	0.5368	1	0.3746	0	0	0	0	0	0	0	0	0.0225	0.001	Benign	0.94
2	179397065	C	T	5.191	0.410822	0.857	-0.0029	0.008	-8.3	0.8668	0.2664	0	0.3746	0	0	0	0	0	0	0	0	0.0225	0.002	Benign	0.83
2	179397368	G	A	11.3	0.450698	7.549	-0.0019	0.012	-10.3	1.0835	0.3251	0	0.3746	0	0	0	0	0	0	0	0	0.0236	0.002	Benign	0.95
2	179398040	A	G	15.84	1.0041	8.017	0.0088	0.06	-3.01	1.1127	0.2255	0	0.3746	0	0.0026	0	0	0	0	0	0	0.026	0.07	Benign	0.85
2	179398127	G	A	0.81	-0.197994	4.37	-0.0003	0.015	-11.7	0.7904	0.3832	1	0.3746	0.0013	0	0	0	0	0	0	0	0.0263	0.02	Benign	0.89
2	179398135	G	A	17.85	1.44144	1.052	-0.0011	0.014	4.95	0.7725	1.5988	0	0.3746	0.0013	0.0013	0	0	0	0	0	0	0.0263	0.017	Pathogenic	0.57
2	179398238	T	C	13.78	0.744457	9.313	-0.0032	0.006	-7.48	0.7725	0.3114	0	0.3746	0	0	0	0	0	0	0	0	0.0267	0.001	Benign	0.85
2	179398289	G	A	12.68	1.01619	1.787	-0.0008	0.014	0.415	0.985	0.4361	0	0.3746	0.0013	0	6.81	0.13	0.13	-0.13	0	0	0.0269	0.004	Benign	0.65
2	179398358	G	A	14.3	1.03555	3.426	0.0027	0.022	0.736	0.9296	0.1407	1	0.3746	0.0013	0	0	0	0	0	0	0	0.0271	0	Benign	0.59
2	179398379	G	A	19.42	1.69226	4.163	-0.0014	0.013	5.5	0.9418	0.1163	0	0.3746	0	0.0013	0	0	0	0	0	0	0.0272	0.043	Pathogenic	0.66
2	179398457	A	G	17.44	1.35233	7.796	0.001	0.016	1.2	1.3455	0.6909	0	0.3746	0.0013	0	7.41	7.76	-1.15	7.76	0	0	0.0275	0.079	Pathogenic	0.51
2	179398646	G	A	14.15	1.09013	2.601	-0.0037	0.003	-3.12	0.7249	0.2306	0	0.3746	0	0	0	0	0	0	0	0.0123	0.0281	0	Benign	0.58
2	179398781	G	A	15.88	0.990504	7.974	-0.008	-0.023	0.0208	0.8873	0.2255	1	0.3746	0.0013	0	0	0	0	0	0	0	0.0286	0.016	Benign	0.72
2	179399186	C	A	13.14	0.699857	7.796	-0.003	0.007	-5.08	0.4762	0.7302	0	0.3746	0.0039	0	3.16	1.53	1.53	0	0	0	0.0301	0.258	Benign	0.83
2	179399318	T	C	17.36	1.21168	9.313	0.0666	0.368	3.1	2.3713	1.9401	0	0.3746	0	0	0	0	0	0	0	0	0.0305	0.11	Benign	0.73
2	179399417	T	C	16.26	1.28553	1.726	-0.0005	0.015	-0.819	2.3713	1.9401	0	0.3746	0	0	6.63	0.79	0.79	-0.79	0	0	0.0309	0.1	Pathogenic	0.52
2	179399936	G	C	15.65	1.28773	7.521	-0.0012	0.014	1.84	1.8517	0.8962	0	0.3746	0	0.0026	0	0	0	0	0	0	0.0327	0.34	Benign	0.63
2	179399966	A	G	15.27	0.823223	8.042	0.009	0.061	-4	1.1127	0.2255	1	0.3746	0	0	0	0	0	0	0	0	0.0328	0	Benign	0.86
2	179400080	T	C	17.33	1.39786	7.771	-0.0377	-0.207	0.261	1	0	0	0.3746	0	0	0	0	0	0	0	0	0.0332	0.011	Benign	0.72
2	179400305	C	T	17.52	1.45477	7.999	-0.0039	0.002	3.46	0.529	0.9419	0	0.3746	0.0026	0	0	0	0	0	0	0	0.034	0.034	Benign	0.66
2	179401720	G	A	15.09	0.876036	3.032	-0.0838	-0.397	-1.6	0.9288	0.1425	1	0.3448	0.02	0	0	0	0	0	0	0	0.039	0.091	Benign	0.53
2	179401777	A	T	16.47	1.2498	9.343	-0.0823	-0.392	1.63	0.5079	0.5756	0	0.3448	0	0	2.64	4.39	0	4.39	0	0	0.0392	0.173	Benign	0.53
2	179401789	T	G	17.94	1.46371	9.873	-0.0228	-0.122	3.07	1.4211	0.2857	0	0.3448	0.02	0.0392	3.19	1.02	1.02	-1.02	0	0	0.0393	0.002	Benign	0.66
2	179402352	C	T	9.186	0.255559	9.873	-0.5973	-1.184	-11.8	1.1064	0.6547	1	0.2602	0.0333	0.0333	0	0	0	0	0	0	0.0413	0.103	Benign	0.62
2	179402367	G	A	18	1.37661	4.726	0.3669	0.981	2.97	0.7904	0.3832	0	0.2602	0.0169	0.0169	0	0	0	0	0	0	0.0413	0.012	Pathogenic	0.58
2	179402594	A	G	16.57	1.21561	1.38	0.0732	0.394	-3.12	2.3713	1.5988	0	0.2602	0	0.0169	0	0	0	0	0	0	0.0422	0.014	Benign	0.69
2	179403394	C	T	17.51	1.40511	7.999	-0.3477	-0.919	2.09	0.8668	0.2664	0	0.1611	0	0.0286	0	0	0	0	0	0	0.045	0.16	Pathogenic	0.56
2	179403941	G	A	9.388	0.427569	7.488	-0.0079	-0.023	-12.3	0.7904	0.3832	1	0.3806	0.0179	0	0	0	0	0	0	0	0.0469	0	Benign	0.85
2	179404197	T	C	17.32	1.29682	8.042	0.0085	0.058	0.116	1.1545	0.309	0	0.2658	0.0135	0	7.44	0.26	-0.26	0.26	0	0	0.0479	0.127	Benign	0.58
2	179404236	A	G	14.99	0.925564	4.653	-0.009	-0.03	-3.91	1.3455	0.6909	0	0.2658	0.0135	0	6.75	7.75	0	7.75	0	0	0.048	0.025	Benign	0.55
2	179404293	G	A	15.07	0.735123	9.343	-0.0143	-0.067	-8.04	0.7904	0.3832	1	0.2658	0	0	0	0	0	0	0	0	0.0482	0	Benign	0.78
2	179406097	T	C	18.33	1.37824	8.039	-0.0241	-0.13	2.08	1.1545	0.309	0	0.5611	0	0	2.27	0.35	0	0.35	0	0	0.0546	0.207	Benign	0.7
2	179407097	G	A	20.2	1.60613	3.134	-0.1547	-0.592	5.15	0.985	0.4361	0	0.6116	0.0217	0	0	0	0	0	0	0.5	0.0582	0.036	Pathogenic	0.62
2	179407189	G	A	10.7	0.319539	0.052	0.1331	0.576	-6.91	0.7725	1.5988	0	0.6116	0.0426	0	0	0	0	0	0	0	0.0585	0.001	Benign	0.81
2	179407226	A	G	19.17	1.48622	4.824	0.0286	0.188	3.63	1.4086	0.3251	0	0.6116	0	0	0	0	0	0	0	0	0.0586	0.018	Benign	0.61
2	179408016	G	A	7.154	-0.0346948	7.999	0.0682	0.374	-11.2	0.8873	0.2255	1	0.2757	0	0	0	0	0	0	0	0	0.0614	0.001	Benign	0.9
2	179408619	T	C	17.39	1.32036	3.058	0.062	0.35	-1.55	0.4586	0.6767	1	0.3399	0	0.0667	0	0	0	0	0	0	0.0636	0.035	Benign	0.54
2	179408637	G	A	14.91	0.723054	8.042	0.0228	0.154	-7.11	0.8873	0.2255	1	0.3399	0.0345	0	8.29	0.57	-0.57	0.57	0	0	0.0636	0	Pathogenic	0.5
2	179408646	A	T	16.86	1.22315	6.323	0.0606	0.344	-1.03	0.4679	0.257	0	0.3399	0.0345	0.0345	4.06	6.7	6.7	0	0	0	0.0637	0.023	Benign	0.61
2	179408733	T	A	17.52	1.18182	9.343	-0.019	-0.098	1.68	1.0835	0.5756	0	0.3399	0	0.0345	0	0	0	0	0	0	0.064	0.006	Benign	0.76
2	179408941	G	A	0.704	0.00765229	9.873	0.021	0.142	-10.2	1.1457	0.1506	1	0.4453	0.0208	0.06	0	0	0	0	0	0	0.0647	0.006	Benign	0.96
2	179408995	G	A	14.4	0.758337	6.593	0.0112	0.077	-4.79	1.062	0.5368	1	0.4453	0.0208	0	2.58	0.38	0.38	-0.38	0	0	0.0649	0.016	Benign	0.86
2	179410704	G	A	18.07	1.4581	9.343	-0.2798	-0.823	2.97	0.7904	0.3832	0	0.4818	0	0	0	0	0	0	0	0	0.071	0.028	Benign	0.55
2	179410767	C	T	16.26	1.23817	9.873	-0.2414	-0.761	0.602	1.1064	0.6547	1	0.4818	0.0238	0	0	0	0	0	0	0	0.0712	0.014	Benign	0.59
2	179410833	G	T	16.55	1.34022	7.82	0.2694	0.845	2.55	1	0.3455	0	0.4818	0.0238	0	0	0	0	0	0	0	0.0714	0.004	Benign	0.83
2	179410964	G	A	7.667	0.100474	7.631	-0.0228	-0.122	-11.3	1.062	0.5368	1	0.3687	0.0263	0	3.04	0.28	0.28	-0.28	0	0	0.0719	0.002	Benign	0.93
2	179411042	A	G	17.14	1.31069	6.391	-0.0709	-0.351	0.503	1.4211	0.4361	1	0.3687	0	0	0	0	0	0	0	0	0.0722	0.046	Benign	0.71
2	179411078	T	C	17.67	1.2977	8.042	-0.0844	-0.4	0.743	1.1545	0.309	0	0.3687	0	0	0	0	0	0	0	0	0.0723	0.096	Benign	0.8
2	179411195	G	A	16.43	1.04939	3.432	-0.085	-0.402	0.55	0.8385	0.3231	1	0.3687	0.0263	0.0263	0	0	0	0	0	0	0.0727	0.014	Pathogenic	0.51
2	179411212	G	A	20.1	1.6506	3.444	0.0355	0.227	3.9	0.7725	1.5988	0	0.3687	0	0	0	0	0	0	0	0	0.0728	0	Pathogenic	0.6
2	179411532	G	A	17.72	1.4194	8.042	0.1508	0.618	2.31	0.8873	0.2255	0	0.4299	0.037	0	0	0	0	0	0	0.5	0.0739	0.057	Benign	0.83
2	179411565	T	C	16.71	0.979229	9.873	0.2415	0.799	-2.92	0.4517	0.6547	1	0.4299	0.037	0	5.88	7.96	0	7.96	0	0	0.074	0.211	Benign	0.58
2	179412372	G	C	16.04	1.31071	2.849	0.0252	0.169	4.09	1.8517	0.8962	0	0.3249	0.0035	0	0	0	0	0	0	0	0.0769	0.04	Benign	0.64
2	179412381	T	C	16.04	1.22804	8.042	-0.0058	-0.009	2.27	1.1545	0.309	0	0.3249	0	0.0035	0	0	0	0	0	0	0.0769	0.189	Benign	0.8
2	179412453	G	A	11.79	0.896108	4.529	-0.0025	0.01	-0.917	0.8952	0.5475	1	0.3249	0	0	0	0	0	0	0	0	0.0772	0.078	Benign	0.74
2	179412879	G	A	19.03	1.5776	6.204	-0.0044	-0.001	2.64	0.9296	0.1407	0	0.3249	0.0035	0	3.37	0.59	0.59	-0.59	0	0	0.0787	0.02	Benign	0.52
2	179413098	C	T	14.93	0.794308	7.952	-0.0078	-0.022	-4.44	1.1064	0.6547	1	0.3249	0	0.0035	0	0	0	0	0	0	0.0795	0.02	Benign	0.82
2	179413452	G	A	16.04	1.17973	2.147	-0.0014	0.013	-0.351	0.8952	0.5475	0	0.3249	0	0.0035	0	0	0	0	0	0	0.0807	0.042	Benign	0.57
2	179413458	G	A	16.9	1.27578	7.999	0.0093	0.063	1.36	0.9418	0.1163	0	0.3249	0	0	0	0	0	0	0	0	0.0808	0.023	Benign	0.87
2	179414112	A	G	18.72	1.48879	7.778	-0.0069	-0.016	4.56	1.3455	0.6909	1	0.3249	0	0.0035	0	0	0	0	0	0	0.0831	0.03	Benign	0.7
2	179414127	C	T	17.09	1.35563	6.003	0.0047	0.033	3	1.291	0.0212	0	0.3249	0	0.0035	0	0	0	0	0	0	0.0831	0.004	Benign	0.64
2	179414298	A	G	17.48	1.27789	6.151	-0.283	-0.828	3.95	1.1127	0.2255	0	0.2841	0	0	9.49	0.84	0.84	-0.84	1	0	0.0838	0.329	Pathogenic	0.96
2	179414565	T	C	17.49	1.42968	4.856	-0.1935	-0.674	4.33	1.2698	0.0212	0	0.2841	0.0233	0.0233	0	0	0	0	0	0	0.0847	0.451	Pathogenic	0.75
2	179415701	A	G	18.31	1.4413	6.234	-0.1245	-0.518	2.14	1.0704	0.1407	1	0.4466	0	0	0	0	0	0	0	0	0.0887	0.004	Benign	0.59
2	179415833	G	A	15.63	1.01164	8.042	-0.2444	-0.766	-1.5	0.9296	0.1407	1	0.4466	0.0222	0	4.69	3.33	0	3.33	0	0.1429	0.0892	0.065	Benign	0.54
2	179415947	T	C	18.42	1.43871	8.042	0.2338	0.785	3.52	1.1545	0.309	0	0.4466	0	0.0435	0	0	0	0	0	0	0.0896	0.419	Benign	0.65
2	179416403	G	A	14.81	1.01811	7.82	-0.1505	-0.582	-0.164	0.8952	0.5475	0	0.1869	0.0043	0	0	0	0	0	0	0	0.0912	0.046	Benign	0.64
2	179416841	G	A	15.9	1.23746	9.343	0.0079	0.053	0.457	1.0835	0.3251	1	0.1869	0.0043	0	0	0	0	0	0	0	0.0928	0.054	Benign	0.87
2	179417003	A	G	12.74	0.977611	6.299	-0.0331	-0.182	-0.855	1.0582	0.1163	1	0.1869	0	0.0043	4.01	0.4	-0.4	0.4	0	0	0.0934	0.011	Benign	0.85
2	179417681	G	A	3.503	-0.0427566	1	-0.0513	-0.271	-11.4	0.7249	0.2306	1	0.1869	0.0085	0.0043	0	0	0	0	0	0	0.0958	0.011	Benign	0.9
2	179418107	G	A	18.27	1.61648	8.042	-0.0642	-0.325	4.72	0.9296	0.1407	0	0.1869	0	0	4.17	0.47	-0.47	0.47	0	0	0.0973	0.013	Benign	0.58
2	179418275	T	C	17.61	1.42947	7.786	-0.6101	-1.195	1.89	1	0	0	0.1948	0	0	0	0	0	0	0	0	0.0979	0.008	Benign	0.58
2	179418437	A	G	16.36	1.272	1.816	-0.6973	-1.267	1.92	1.5988	0.5368	1	0.1948	0	0.0256	0	0	0	0	0	0	0.0984	0.013	Benign	0.62
2	179418855	G	A	15.84	1.18348	7.82	-0.1075	-0.471	0.235	0.6545	0.6909	1	0.3607	0	0	0	0	0	0	0	0.1667	0.0999	0.068	Benign	0.64
2	179419216	G	A	15.99	1.37854	2.731	0.0566	0.327	2.96	0.7725	1.5988	0	0.6134	0.0238	0	0	0	0	0	0	0	0.1012	0.221	Benign	0.64
2	179421747	T	C	17.32	1.37288	4.68	0.1246	0.553	2.15	0.4517	0.6547	1	0.3422	0	0.0238	5.47	7.96	7.09	7.96	0	0	0.1102	0.041	Pathogenic	0.51
2	179422218	G	T	15.72	1.26607	1.261	0.073	0.393	1.62	1	0.3455	0	0.1937	0.0286	0	0	0	0	0	0	0	0.1119	0.003	Benign	0.79
2	179422586	G	A	16.51	1.34821	8.042	-0.0364	-0.2	3.24	0.9296	0.1407	1	0.1917	0.0267	0.0135	0	0	0	0	0	0	0.1132	0.007	Benign	0.77
2	179422736	A	G	16.86	1.38292	8.042	-0.0095	-0.034	1.98	1.1127	0.2255	1	0.1917	0	0.0135	0	0	0	0	0	0	0.1137	0.007	Benign	0.85
2	179423075	C	T	12.05	0.561149	8.042	-0.0518	-0.2735	-6.29	0.8455	0.309	0	0.4173	0	0	8.16	1.15	1.15	-1.15	0	0	0.1149	0.001	Benign	0.56
2	179423237	T	C	18.61	1.4969	8.042	-0.0518	-0.2735	4.61	1.1545	0.309	0	0.4173	0	0.0667	0	0	0	0	0	0	0.1155	0.432	Pathogenic	0.5
2	179423276	G	A	16.65	1.40016	7.778	-0.0518	-0.2735	4.62	0.6545	0.6909	1	0.4173	0	0	0	0	0	0	0	0	0.1156	0.147	Benign	0.69
2	179424159	G	A	16.61	1.38768	4.219	-0.0518	-0.2735	2.27	0.9418	0.1163	0	0.2962	0	0	3.7	1.7	0	1.7	0	0	0.1188	0.001	Benign	0.59
2	179424201	C	T	16.78	1.35995	8.042	-0.0518	-0.2735	0.67	0.8455	0.309	0	0.2962	0.0009	0	5.31	11.61	0	11.61	0	0	0.1189	0.036	Benign	0.59
2	179424333	A	C	16.17	1.28152	9.198	-0.0518	-0.2735	-1.16	1.8517	1.1269	0	0.2962	0	0	0	0	0	0	0	0.0034	0.1194	0.058	Benign	0.86
2	179424504	A	G	13.1	0.864646	1.835	-0.0518	-0.2735	-4.19	1.0582	0.1163	1	0.2962	0	0.0009	0	0	0	0	0	0	0.12	0.054	Benign	0.86
2	179424774	G	A	16.67	1.39046	7.951	-0.0518	-0.2735	3.49	0.9296	0.1407	0	0.2962	0.0009	0	0	0	0	0	0	0	0.121	0.006	Benign	0.81
2	179424807	A	G	16.81	1.22265	3.389	-0.0518	-0.2735	0.821	1.4211	0.4361	1	0.2962	0.0005	0.0005	0	0	0	0	0	0	0.1211	0.02	Benign	0.76
2	179424834	C	T	1.055	0.176151	9.818	-0.0518	-0.2735	-7.54	1.1064	0.6547	1	0.2962	0	0.0005	0	0	0	0	0	0	0.1212	0.008	Benign	0.99
2	179424906	T	C	16.37	1.19995	7.534	-0.0518	-0.2735	-1.84	2.3713	1.9401	0	0.2962	0	0	0	0	0	0	0	0	0.1214	0.099	Benign	0.82
2	179425470	G	A	14.62	0.902612	9.343	-0.0518	-0.2735	-5.02	0.7904	0.3832	0	0.2962	0.0009	0	0	0	0	0	0	0	0.1234	0.001	Benign	0.7
2	179425611	T	A	15.56	1.26482	5.17	-0.0518	-0.2735	0.454	0.985	0.1504	0	0.2962	0	0	5.32	8.37	0	8.37	0	0.0034	0.1239	0.066	Benign	0.56
2	179426454	A	G	17.02	1.39354	5.159	-0.0518	-0.2735	-0.356	1.1127	0.2255	1	0.2962	0	0	0	0	0	0	0	0	0.1269	0	Benign	0.78
2	179427126	G	A	17.08	1.55066	3.656	-0.0518	-0.2735	5.01	0.8952	0.5475	0	0.2962	0	0	0	0	0	0	0	0	0.1293	0.086	Pathogenic	0.56
2	179427279	C	T	13.75	0.671437	1.422	-0.0518	-0.2735	0.435	0.4679	1.3839	0	0.2962	0.0005	0	0	0	0	0	0	0.0034	0.1298	0.036	Benign	0.81
2	179427726	C	T	17.04	1.46403	6.191	-0.0518	-0.2735	1.56	0.8668	0.2664	0	0.2962	0	0	0	0	0	0	0	0	0.1314	0.12	Benign	0.6
2	179428119	C	T	13.43	0.904746	6.841	-0.0518	-0.2735	-2.2	1.1353	0.6767	1	0.2962	0.0009	0.0005	0	0	0	0	0	0	0.1328	0.027	Benign	0.93
2	179428284	C	T	14.08	1.07659	2.01	-0.0518	-0.2735	0.75	1.1353	0.6767	1	0.2962	0.0005	0	3.01	1.12	0	1.12	0	0	0.1334	0.153	Benign	0.89
2	179429736	C	T	13.53	0.802023	0.902	-0.0518	-0.2735	-1.41	1.1353	0.6767	1	0.2962	0.0005	0.0005	0	0	0	0	0	0	0.1386	0.078	Benign	0.97
2	179429754	G	T	15.69	1.28942	3.247	-0.0518	-0.2735	3.01	1.1353	0.2857	0	0.2962	0	0	0	0	0	0	0	0.0034	0.1386	0.001	Benign	0.67
2	179430000	C	T	11.54	0.513552	6.78	-0.0518	-0.2735	-5.97	1.1353	0.6767	1	0.2962	0.0005	0.0005	0	0	0	0	0	0	0.1395	0.012	Benign	1
2	179430273	G	A	14.25	0.872924	7.773	-0.0518	-0.2735	-5.62	0.8952	0.5475	1	0.2962	0	0	0	0	0	0	0	0	0.1405	0.093	Benign	0.94
2	179430306	G	A	16.22	1.40133	9.285	-0.0518	-0.2735	4.59	0.9288	0.1425	0	0.2962	0	0	0	0	0	0	0	0	0.1406	0.023	Benign	0.71
2	179430332	A	G	15.44	1.29055	2.62	-0.0518	-0.2735	1.12	2.3713	1.5988	0	0.2962	0	0.0005	0	0	0	0	0	0	0.1407	0.018	Benign	0.79
2	179430588	G	A	9.476	0.5183	9.343	-0.0518	-0.2735	-11.6	0.7249	0.2306	0	0.2962	0	0.0009	0	0	0	0	0	0	0.1416	0.066	Benign	0.95
2	179430714	G	C	15.72	1.32214	9.343	-0.0518	-0.2735	0.238	1.8517	0.8962	0	0.2962	0	0	5.73	3.74	3.74	0	0	0	0.142	0.011	Benign	0.65
2	179430996	C	T	13.54	0.762895	2.943	-0.0518	-0.2735	-7.88	1.1353	0.6767	1	0.2962	0	0	0	0	0	0	0	0	0.143	0.001	Benign	0.98
2	179431449	C	T	15.88	1.15089	7.684	-0.0518	-0.2735	0.454	1	0	0	0.2962	0	0	0	0	0	0	0	0	0.1446	0.199	Benign	0.59
2	179431515	C	A	14.34	1.10467	9.343	-0.0518	-0.2735	-2.46	0.7249	1.1269	0	0.2962	0	0.0005	0	0	0	0	0	0	0.1449	0.039	Benign	0.81
2	179431704	C	T	18.4	1.63212	9.285	-0.0518	-0.2735	4.74	0.4679	1.3839	0	0.2962	0.0005	0	0	0	0	0	0	0	0.1455	0.007	Benign	0.72
2	179431866	T	C	16.89	1.28963	7.773	-0.0518	-0.2735	1.87	1.2063	0.5503	0	0.2962	0.0005	0	0	0	0	0	0	0	0.1461	0.006	Benign	0.88
2	179432004	A	G	14.79	0.966596	7.994	-0.0518	-0.2735	-6.43	1.0704	0.1407	0	0.2962	0	0.0005	0	0	0	0	0	0	0.1466	0.005	Benign	0.81
2	179432085	T	C	19.16	1.63489	7.773	-0.0518	-0.2735	4.51	1.2698	0.0212	0	0.2962	0	0.0005	0	0	0	0	0	0	0.1469	0.037	Benign	0.64
2	179432487	A	G	16.6	1.27585	6.242	-0.0518	-0.2735	-0.468	1.4086	0.3251	1	0.2962	0.0005	0.0009	0	0	0	0	0	0	0.1483	0.001	Benign	0.78
2	179432952	G	A	17.32	1.49027	8.042	-0.0518	-0.2735	3.24	0.9418	0.1163	0	0.2962	0	0	0	0	0	0	0	0.0034	0.1499	0.005	Benign	0.78
2	179433153	G	A	14.76	1.06039	8.042	-0.0518	-0.2735	-2.09	0.9296	0.1407	1	0.2962	0.0009	0	4.69	3.33	0	3.33	0	0.0034	0.1507	0.009	Benign	0.66
2	179433693	A	G	15.14	1.06432	9.873	-0.0518	-0.2735	-4.78	1.2962	0.1506	1	0.2962	0	0.0005	0	0	0	0	0	0	0.1526	0.004	Benign	0.84
2	179433786	A	G	16.85	1.37772	8.042	-0.0518	-0.2735	0.708	1.0704	0.1407	0	0.2962	0	0	3.37	0.72	-0.72	0.72	0	0	0.1529	0	Benign	0.86
2	179433807	G	A	17.11	1.46478	7.82	-0.0518	-0.2735	2.87	0.6545	0.6909	0	0.2962	0	0	6.39	0.51	0.51	-0.51	0	0	0.153	0.031	Benign	0.51
[truncated: 5,471 more rows]
