# Supplementary material for: An Ensemble Approach to Predict the Pathogenicity of Synonymous Variants
Source: Genes (Basel). 2020 Sep 21;11(9):1102. doi: 10.3390/genes11091102 (PMC7565489; doi:10.3390/genes11091102)
Supplement: Supplementary file 1 [file genes-11-01102-s001.zip › Supplementary_data/Supplementary_file_3_Sauna etal_dataset.xlsx]

## Sheet: Sheet1
#chrom	pos	ref	alt	gene	tx	ClinVar	dbSNP	Disease Associated	GERP++	RSCU	dRSCU	CpG	CpG_exon	SR+	FAS6-	FAS6+	MES	dMES	MES+	MES-	MES-KM	PESE-	phyloP	CADD	Eigen	dpsi	dpsiz	TraPV3	Our Prediction
1	196963286	C	T	CFHR5	NM_030787	Benign/Likely benign​	rs34533956	Macular Degeneration (AMD)	-1.92	0.9296	0.1407	1	0.1586	0	0	0	0	0	0	0	0	0	2.994	0.722	0.100155	-1.746	-1.813	0.003	Benign
5	149583300	T	C	SLC6A7	NM_014228	NA	rs2240793	Asthma	2.96	1.0712	0.1425	0	0.2446	0	0	0	0	0	0	0	0	0	3.317	15.03	0.511	0.7839	1.375	0.012	Benign
5	149583336	T	C	SLC6A7	NM_014228	NA	rs2240794	Asthma	2.19	1.0704	0.1407	0	0.2446	0.1111	0	0	6.12	0.6	-0.6	0.6	0	0	9.339	15	0.511	1.2966	1.684	0.008	Benign
16	50745583	T	G	NOD2	NM_022162	Benign	rs1861759	Pulmonary Sarcoidosis	-4.58	1.2063	0.7302	0	0.3971	0.0032	0	0	8.29	1.81	-1.78	1.81	0	0	1.595	6.074	0.204119	0.0012	0.016	0.079	Benign
11	126162862	C	T	TIRAP	NM_001039661	NA	rs7932766	Tuberculosis (TB)	3.45	1.062	0.5368	0	0.422	0	0	0	0	0	0	0	0	0.0196	5.251	15.64	0.511	-0.0184	-0.094	0.005	Benign
8	19809435	G	A	LPL	NM_000237	Benign/Likely benign​	rs1121923	Type III Hyperlipidemia	-1.73	0.4679	1.3839	0	0.3879	0	0	0	0	0	0	0	0	0	9.692	7.41	0.94093	-0.2474	-0.771	0.067	Benign
8	19811776	T	C	LPL	NM_000237	NA	rs45607438	Type III Hyperlipidemia	-1.58	1.1615	0.3231	1	0.5591	0.0227	0	0	0	0	0	0	0	0	2.402	8.646	0.511	-0.0853	-0.403	0.101	Benign
8	19810826	G	A	LPL	NM_000237	Benign/Likely benign​	rs248	Type III Hyperlipidemia	1.51	0.8455	0.309	0	0	0	0.5	0	0	0	0	0	0	0	0.416	7.41	1.23832	-0.0064	-0.013	0.035	Benign
8	19818436	C	A	LPL	NM_000237	Likely benign​	rs316	Type III Hyperlipidemia	-11.3	1.1353	0.2857	0	0.2355	0	0	0	0	0	0	0	0	0	2.169	7.41	0.0250712	0.0265	0.177	0	Benign
11	35223303	G	A	CD44	NM_001001389	NA	rs11033026	Osteoporosis	-10.3	0.8455	0.309	0	0	0	0	0	0	0	0	0	0	0	-0.049	7.41	0.511	1.4692	1.765	0.189	Benign
9	133738320	G	A	ABL1	NM_007313	NA	rs2229069	Chronic Myeloid Leukemia	-8.83	1.1353	0.6767	1	0.7679	0	0	0	0	0	0	0	0	0	9.816	7.41	0.511	-0.0176	-0.088	0.038	Benign
9	133755528	A	G	ABL1	NM_007313	NA	rs2227985	Chronic Myeloid Leukemia	-2.83	1.1545	0.309	0	0.3509	0.1	0	0	5.53	0.54	-0.54	0.54	0	0	7.948	7.41	0.511	-0.1385	-0.554	0.132	Benign
7	55268916	C	T	EGFR	NM_005228	Benign/Likely benign​	rs2293347	Non-Small-Cell Lung Carcinoma	3.85	0.9296	0.1407	0	0.5283	0	0	0	0	0	0	0	0	0	3.271	10.24	1.37298	0.1095	0.511	0.042	Benign
11	35211434	G	A	CD44	NM_001001389	NA	rs111287251	Cancer	-11.6	1.1353	0.6767	1	0.4915	0	0	0	0	0	0	0	0	0.069	0.668	7.41	0.511	-0.3535	-0.927	0.038	Benign
4	123377482	C	A	IL2	NM_000586	NA	rs2069763	Cervical and Vulvar Cancer	1.42	0.7904	1.5808	0	0	0.0244	0	0	6.78	0.79	0.79	-0.79	0	0	1.938	7.41	0.511	-0.0184	-0.094	0.044	Pathogenic
5	150227998	C	T	IRGM	NM_001145805	Pathogenic​	rs10065172	Crohn’s Disease	-0.916	0.7725	1.5988	0	0.2826	0.0067	0	0	0	0	0	0	0	0	2.074	0.14	0.0596619	-0.0184	-0.094	0.036	Benign
19	36142187	C	T	COX6B1	NM_001863	Benign/Likely benign​	rs7991	Alzheimer	-1.29	0.985	0.4361	1	0.39	0.0625	0	0	5.07	0.8	0.8	-0.8	0	0.0556	8.578	11.65	0.818168	-0.1703	-0.626	0.075	Benign
8	100899793	G	A	COX6C	NM_004374	NA	rs1130569	Alzheimer	4.42	0.8873	0.2255	1	0.7588	0	0	0	0	0	0	0	0	0.0667	5.754	7.41	0.511	-3.4014	-2.238	0.016	Pathogenic
22	24837301	T	C	ADORA2A	NM_000675	NA	rs5751876	Huntington's Chorea	-7.2	1.1127	0.2255	1	0.2828	0.006	0	0	0	0	0	0	0	0	-0.382	3.889	0.511	-0.0184	-0.094	0.01	Benign
1	17413121	A	C	PADI2	NM_007365	NA	rs2076615	Schizophrenia	-2.14	1	0.3455	0	0.6657	0.0312	0	0	0	0	0	0	0	0	5.274	7.41	0.511	-0.323	-0.887	0.052	Benign
22	39777880	C	T	SYNGR1	NM_004711	NA	rs74681509	Schizophrenia	-6.12	0.9288	0.1425	1	0.2521	0	0	0	0	0	0	0	0	0	9.199	6.183	0.511	-0.0184	-0.094	0.009	Benign
22	19951201	G	A	COMT	NM_007310	NA	rs769223	Pain perception temporomandibular joint disorder	-4.81	0.912	0.4848	1	0.6563	0	0	0	0	0	0	0	0	0	2.412	7.41	0.511	-0.0232	-0.124	0	Benign
11	614864	C	T	IRF7	NM_004031	NA	rs1061501	Chronic Hepatitis C	-8.3	0.6561	0.5503	0	0.906	0	0	0	0	0	0	0	0	0	0.01	3.14	0.511	0.1225	0.548	0.017	Benign

## Sheet: Sheet2
AA Mutation	Our Prediction	SAAMBE		BeAtMuSiC	mCSM-PPI2	MutaBind	Average		COSMIC mutations	Binding Free Energy change		VariSNP mutations	Binding Free Energy change		ClinVar Neoplasia Variants	Binding Free Energy change
Unclassified mutations from COSMIC Database									S606C	0.37		P519S	-0.29		A373D	1.38
S606C	Pathogenic	0.3	-0.09		0.19	0.6	0.37		S606Y	0.3		V555L	0.32		E260K	0.56
S606Y	Pathogenic	0.29	0.05		-0.04	0.55	0.3		L605Y	0.31		I377T	0.79		V189E	1.18
L605Y	Benign	0.29	0.01		-0.24	0.62	0.31		M563I	0.72		E371D	0.7		A165P	1.25
M563I	Pathogenic	0.39	0.25		0.49	1.75	0.72		K562M	0.5		G508D	0.59		R280K	0.18
K562M	Pathogenic	0.52	0.15		0.25	1.05	0.5		P534A	0.36					W441R	1.8
P534A	Benign	-0.27	0.13		0.59	-0.24	0.36		T530I	0.27					D423N	0.62
T530I	Benign	0.2	0.09		-0.01	0.51	0.27		R490Q	0.45					H139D	0.75
R490Q	Pathogenic	0.37	0.25		0.11	0.75	0.45		Q398E	0.28
Q398E	Benign	0.42	0.07		0.14	0.47	0.28		A289E	1.3
A289E	Pathogenic	0.57	0.68		-0.55	2.63	1.3		L272R	0.91
L272R	Pathogenic	0.34	0.92		0.38	2	0.91		S258L	0.67
S258L	Pathogenic	0.4	0.53		0.21	1.53	0.67		V220M	0.39
V220M	Pathogenic	0.26	0.19		-0.22	0.71	0.39		H204Y	0.37
H204Y	Pathogenic	0.34	0.38		0.32	0.44	0.37		E200K	0.69
E200K	Pathogenic	-0.24	0.39		0.77	0.9	0.69		C170Y	1.18
C170Y	Pathogenic	0.57	0.23		-0.34	2.75	1.18		R108P	0.8
R108P	Pathogenic	0.7	0.16		1.08	1.27	0.8		L89R	0.6
L89R	Pathogenic	0.54	0.48		0.2	1.16	0.6		L36F	0.73
L36F	Pathogenic	0.29	0.34		0.43	1.55	0.73
Benign mutations from VariSNP Database
P519S	Benign	-0.22		-0.37	-0.16	-0.43	-0.29
V555L	Benign	0.4		0.22	0.15	0.49	0.32
I377T	Benign	0.27		1.27	0.1	1.53	0.79
E371D	Benign	0.22		0.19	-0.13	1.68	0.7
G508D	Benign	0.7		0.33	-0.27	0.75	0.59

## Sheet: Sheet3
AA Mutation	Our Prediction	SAAMBE	BeAtMuSiC	mCSM-PPI2	MutaBind	Average			COSMIC mutations	Binding Free Energy change			VariSNP mutations	Binding Free Energy change		ClinVar Neoplasia Variants	Binding Free Energy change
COMSIC Mutations									S606C	0.4			P519S	-0.18		A373D	1.03
S606C	Pathogenic	0.24	-0.09	0.19	0.76	0.4			S606Y	0.41			V555L	0.43		E260K	0.67
S606Y	Pathogenic	0.44	0.05	-0.01	0.7	0.41			L605Y	0.3			I377T	0.85		V189E	1.23
L605Y	Benign	0.34	0.01	-0.17	0.55	0.3			M563I	0.67			E371D	0.4		A165P	1.11
M563I	Pathogenic	0.39	0.25	0.45	1.59	0.67			K562M	0.43			G508D	0.68		R280K	0.23
K562M	Pathogenic	0.43	0.05	0.24	0.99	0.43			P534A	0.25						W441R	1.22
P534A	Benign	0.09	0.2	0.47	-0.19	0.25			T530I	0.32						D423N	0.76
T530I	Benign	0.3	0.09	-0.03	0.56	0.32			R490Q	0.53						H139D	1.27
R490Q	Pathogenic	0.44	0.25	-0.06	0.91	0.53			Q398E	0.28
Q398E	Benign	0.41	0.07	-0.18	0.36	0.28			A289E	1.4
A289E	Pathogenic	1	1.02	-0.7	2.2	1.4			L272R	1.1
L272R	Pathogenic	0.86	0.88	0.32	2.35	1.1			S258L	0.59
S258L	Pathogenic	0.18	0.64	0.23	1.32	0.59			V220M	0.31
V220M	Pathogenic	0.25	0.19	0.23	0.57	0.31			H204Y	0.71
H204Y	Pathogenic	0.73	0.29	-0.05	1.12	0.71			E200K	0.78
E200K	Pathogenic	0.49	0.39	0.84	1.42	0.78			C170Y	1.22
C170Y	Pathogenic	0.75	0.23	-0.34	2.67	1.22			R108P	0.78
R108P	Pathogenic	0.78	0.16	1.04	1.16	0.78			L89R	0.67
L89R	Pathogenic	0.86	0.48	0.18	1.17	0.67			L36F	0.71
L36F	Pathogenic	0.71	0.34	0.37	1.36	0.71
VariSNP Mutations
P519S	Benign	0.01	-0.37	-0.14	-0.19	-0.18
V555L	Benign	0.6	0.22	0.16	0.74	0.43
I377T	Benign	0.5	0.99	0.17	1.73	0.85
E371D	Benign	0.29	0.27	0.28	0.77	0.4
G508D	Benign	0.64	0.33	-0.19	1.06	0.68
