# Supplementary material for: An Ensemble Approach to Predict the Pathogenicity of Synonymous Variants
Source: Genes (Basel). 2020 Sep 21;11(9):1102. doi: 10.3390/genes11091102 (PMC7565489; doi:10.3390/genes11091102)
Supplement: Supplementary file 1 [file genes-11-01102-s001.zip › Supplementary_data/Supplementary file 1_5 training dataset.xlsx]

## Sheet: Training_set1
CADD	Eigen	phylop	dpsi	dpsiz	GERP++	RSCU	dRSCU	CpG	CpG_exon	SR-	SR+	FAS6-	FAS6+	MES	dMES	MES+	MES-	MEC-MC	MEC-CS	MES-KM	PESE-	PESE+	PESS-	PESS+	f_premrna	f_mrna	TraPV3	class
24.9	0.459116	5.72	-0.2657	-0.801	5.58	1.2962	0.1506	0	0.6395	0	0.0667	0	0	6.58	0.14	-0.14	0.14	0	1	0	0	0	0	0	0.3099	0.2694	0.261	Benign
21.3	1.86233	6.084	-0.2032	-0.693	5.98	0.9288	0.1425	0	0.3588	0	0	0	0	4.41	0.56	0.56	-0.56	0	1	0	0	0	0	0	0.0211	0.0776	0.116	Benign
12.12	0.601054	7.587	2.3963	2.086	-7.9	0.4586	0.6767	1	0.6335	0.125	0.125	0	0	0	0	0	0	0	0	0	0	0	0.3333	0	0.467	0.4666	0.021	Benign
17.1	1.84876	2.355	0.0411	0.256	1.81	1.2063	0.1058	0	0.2944	0.0392	0.0392	0	0	0	0	0	0	0	0	0	0	0	0	0	0.0395	0.4102	0.226	Benign
8.029	0.533282	5.672	0.2246	0.769	-10	0.6545	0.3455	0	0.565	0.037	0	0	0	0	0	0	0	0	0	0	0	0	0	0	0.0243	0.2617	0.174	Benign
14.67	1.15472	6.137	-1.4447	-1.692	-5.82	0.7904	0.3832	1	0.3495	0.0769	0	0	0	0	0	0	0	0	0	0	0	0.1667	0	0	0.1611	0.2019	0.006	Benign
12.79	1.68046	8.239	-0.2032	-0.693	4.15	0.9288	0.1425	0	0.2984	0.0345	0	0	0	0	0	0	0	0	0	0	0	0	0	0	0.0974	0.4798	0.095	Benign
11.26	1.44954	2.623	0.1193	0.54	3.71	2.3713	1.5988	0	0.6268	0	0.0667	0.3333	0	0	0	0	0	0	0	0	0	0	0	0	0.2885	0.4949	0.015	Benign
11.53	1.34355	5.661	0.3971	1.018	1.9	1.4427	0.5475	1	0.6268	0	0	0.3333	0	2	2.37	0	0	0	1	0	0.1429	0.1429	0	0	0.2889	0.4991	0.007	Benign
8.031	0.984714	7.292	0.0011	0.016	0.0143	0.5079	0.5756	0	0.283	0	0	0	0	2.9	1.21	0	1.21	0	1	0	0	0	0	0	0.2824	0.2911	0.082	Benign
0.661	0.146931	0.028	-0.2032	-0.693	-7.36	0.7249	0.2306	1	1.1924	0	0	0	0	0	0	0	0	0	0	0	0	0	0	0	0.0013	0.0264	0.02	Benign
8.855	0.819604	0.38	-7.1466	-2.716	1.02	1.8517	1.3839	0	0.5	0	0.1	0	0	0	0	0	0	0	0	0	0	0	0	0	0.1723	0.036	0.22	Benign
14.67	1.15472	6.137	-0.4832	-1.075	-3.39	0.9418	0.1163	1	0.6464	0.0323	0	0	0	0	0	0	0	0	0	0	0	0	0	0	0.2215	0.2868	0	Benign
14.67	1.15472	6.137	-0.186	-0.659	2.24	0.9288	0.1425	1	0.6745	0	0	0	0	0	0	0	0	0	0	0	0	0	0	0	0.2222	0.3306	0.047	Benign
14.67	1.15472	6.137	-0.0394	-0.215	-6.29	0.4762	0.6243	1	0.7304	0	0	0	0	0	0	0	0	0	0	0	0	0	0	0	0.1776	0.2774	0.02	Benign
12.3	0.716884	0.228	-0.3419	-0.912	0.751	0.9138	0.1724	1	0.3681	0.04	0.0204	0	0	0	0	0	0	0	0	0	0.04	0.04	0	0	0.2347	0.0973	0.114	Benign
10.2	0.920053	3.415	0.0941	0.465	2.81	0.7725	1.5988	0	0.3681	0.0204	0.0204	0	0.25	0	0	0	0	0	0	0	0	0	0	0	0.2321	0.1516	0.041	Benign
7.457	0.955394	5.103	0.4105	1.034	0.477	0.8952	0.5475	0	0.3681	0.04	0.0204	0	0	5.61	0.42	0.42	-0.42	0	1	0	0	0	0	0	0.2316	0.1627	0.409	Benign
1.439	0.0520635	4.818	0.3379	0.943	-11.6	0.6561	0.4444	0	0.2534	0.0769	0	0	0	2.92	0.39	-0.39	0.39	0	1	0	0	0	0	0	0.0857	0.2644	0.012	Benign
15.8	1.43643	0.544	-0.2032	-0.693	2.81	0.4762	0.6243	0	0.9141	0	0.0435	0	0	0	0	0	0	0	0	0	0.0667	0.0667	0	0	0.0367	0.1053	0.266	Benign
22.3	1.75544	5.073	0.2527	0.817	3.4	1.0704	0.1407	1	0.4261	0	0.0294	0	0	2.58	3.14	3.14	0	0	1	0	0	0	0	0	0.133	0.1651	0.08	Benign
20.6	2.28486	1.89	-2.7764	-2.103	4.28	0.6545	0.3455	0	0.297	0	0	0	0	7.63	0.62	0.62	-0.62	0	0	1	0.2857	0	0	0	0.2667	0.3167	0.327	Benign
19.92	1.99228	4.178	-0.2516	-0.778	2.47	0.8873	0.2255	0	0.3523	0.04	0	0	0	4.55	0.75	0.75	-0.75	0	1	0	0	0	0	0	0.3388	0.3789	0.087	Benign
19.15	1.55466	6.95	-0.5648	-1.154	4.77	1.0835	0.3251	0	0	0	0	0	0	6.73	0.32	-0.32	0.32	0	0	1	0	0	0	0	0.381	0.3906	0.111	Benign
19.03	1.44011	6.244	-0.9437	-1.438	3.56	0.7725	1.5988	0	0.3035	0	0.04	0.5	0	0	0	0	0	0	0	0	0.1111	0	0	1	0.4399	0.4477	0.074	Benign
18.23	1.46537	2.165	-0.0505	-0.268	1.56	0.4679	0.4876	0	0.4758	0.037	0.037	0	0	4.22	9.95	9.95	2.35	0	1	0	0	0	0	0.5	0.4548	0.4609	0.092	Benign
15.28	0.829898	5.648	1.2349	1.654	-2.01	0.4311	1.9401	0	0.3618	0	0	0	0	0	0	0	0	0	0	0	0	0	0	0	0.2834	0.2617	0.069	Benign
18.71	1.04034	5.648	0.9752	1.506	1.56	1.2962	0.1506	0	0.3618	0	0.0345	0	0	0	0	0	0	0	0	0	0	0	0	0	0.2789	0.2477	0.237	Benign
13.24	1.09024	5.277	0.0151	0.103	1.69	0.4271	0.4848	1	0.2857	0	0	0	0	0	0	0	0	0	0	0	0	0	0	0	0.2932	0.1729	0.021	Benign
11.75	1.57387	3.935	0.0697	0.38	4.06	0.912	0.6869	0	0.2814	0	0.0099	0	0	0	0	0	0	0	0	0	0	0	0	0	0.3681	0.4219	0.003	Benign
15.51	1.13922	9.184	0.0331	0.215	1.25	0.4517	0.6547	1	0.4213	0.0148	0	0	0	0	0	0	0	0	0	0	0.0597	0	0	0	0.1252	0.195	0.195	Benign
16.56	1.09599	9.271	-0.1615	-0.607	1.47	1.062	0.5368	0	0.307	0.0435	0.0435	0	0	0	0	0	0	0	0	0	0	0	0	0	0.3956	0.3054	0.022	Benign
16.9	1.44572	9.127	-0.3922	-0.974	3.45	1.0835	0.3251	0	0.2438	0.0556	0	0	0	0	0	0	0	0	0	0	0.125	0	0	0	0.3236	0.4012	0	Benign
9.884	1.06275	7.436	-1.0023	-1.472	0.15	1.1737	0.3832	0	0.3736	0	0.0588	0	0	0	0	0	0	0	0	0	0	0	0	0	0.1491	0.4549	0.005	Benign
11.33	1.26789	3.721	0.1963	0.715	1.71	0.9138	0.1724	0	0	0	0	0	0.5	0	0	0	0	0	0	0	0.0526	0	0	0	0.1507	0.0971	0.032	Benign
14.67	1.15472	6.137	-0.1816	-0.649	-2.38	1.2962	0.1506	0	0.4295	0	0	0	0	7.41	0.27	0.27	-0.27	0	1	0	0	0	0	0	0.4132	0.4032	0.059	Benign
1.448	1.12177	1.349	-0.2032	-0.693	4.19	0.8668	0.2664	0	0.2978	0.0027	0	0	0	3.8	1.75	1.75	-1.75	0	1	0	0	0	0	0	0.0276	0.3272	0.065	Benign
14.67	1.15472	6.137	0.1823	0.688	1.93	1.4086	0.3251	1	1.0159	0	0.0769	0	0	0	0	0	0	0	0	0	0.0833	0	0	0	0.2276	0.3354	0.042	Benign
14.67	1.15472	6.137	-0.2032	-0.693	-2.89	1.4211	0.2857	1	0.2123	0.0026	0.0026	0	0	0	0	0	0	0	0	0	0.0076	0	0	0	0.0459	0.4122	0.04	Benign
14.67	1.15472	6.137	-0.2032	-0.693	5.16	0.9418	0.1163	0	0.2145	0	0	0	0	0	0	0	0	0	0	0	0	0	0	0	0.0117	0.397	0.294	Benign
9.487	1.04683	7.82	-1.766	-1.82	-1.45	0.9138	0.1724	1	0.3187	0.0345	0	0	0	0	0	0	0	0	0	0	0.0909	0	0	0	0.4025	0.2094	0.145	Benign
14.67	1.15472	6.137	-0.083	-0.395	-0.0782	1.062	0.5368	0	0.4897	0	0.0385	0	0	5.01	0.36	-0.36	0.36	0	1	0	0.0714	0.1333	0	0	0.4246	0.4339	0.101	Benign
14.67	1.15472	6.137	-0.8531	-1.38	-8	0.7904	0.3832	0	0.57	0	0	0	0	0	0	0	0	0	0	0	0.0667	0	0	0	0.3348	0.4985	0.001	Benign
14.67	1.15472	6.137	0.9279	1.477	-0.11	1.062	0.5368	1	0.4673	0.0189	0	0	0	2.07	0.42	0	0.42	0	1	0	0	0.1429	0	0	0.4356	0.2069	0.131	Benign
14.67	1.15472	6.137	-0.9572	-1.446	-10.6	0.4762	0.6243	1	0.447	0	0	0	0	5.99	1.07	1.07	-1.07	0	1	0	0	0	0	0	0.3477	0.2989	0.257	Benign
17.53	1.48823	7.481	-1.2477	-1.602	2.77	0.7904	1.5808	0	0.1771	0.1667	0	0	0	0	0	0	0	0	0	0	0	0	0	0	0.0398	0.2055	0.076	Benign
9.547	1.349	7.563	0.265	0.838	2.29	2.3713	1.5988	0	0	0	0.2	0	0	0	0	0	0	0	0	0	0	0.1429	0	0	0.153	0.4419	0.001	Benign
6.104	1.03176	8.538	-0.5934	-1.18	3.52	0.8668	0.2664	0	0.2719	0	0	0	0	0	0	0	0	0	0	0	0.1667	0	0	0	0.0681	0.1443	0.288	Benign
22.3	1.74014	8.016	0.0368	0.234	5.15	0.7725	1.5988	0	0.285	0	0	0	0.0185	0	0	0	0	0	0	0	0	0	0	0	0.3197	0.3457	0.131	Benign
11.72	0.480422	7.867	0.2852	0.869	-0.905	1.0582	0.1163	1	0.285	0	0.0062	0	0	3.14	0.16	0.16	-0.16	0	1	0	0	0	0.0476	0	0.2817	0.4443	0.113	Benign
14.67	1.15472	6.137	0.0638	0.357	-6.26	0.8873	0.2255	1	0.285	0.0031	0	0	0	2.32	0.82	0.82	0	0	1	0	0	0	0	0.0476	0.3491	0.1832	0.362	Benign
1.446	-0.0625736	6.864	-2.9854	-2.152	-10.2	0.912	0.4848	1	1.0316	0.1	0.1	0	0	0	0	0	0	0	0	0	0	0.1667	0	0	0.2348	0.4548	0.012	Benign
11.26	1.37794	5.054	-0.2356	-0.751	3.55	1.062	0.5368	0	0	0.0769	0	0	0	0	0	0	0	0	0	0	0	0	0	0	0.3214	0.3648	0.066	Benign
10.58	1.41403	8.699	0.0785	0.413	3.35	1.0712	0.1425	1	0.3797	0	0.1667	0	0	0	0	0	0	0	0	0	0	0	0	0	0.15	0.1749	0.047	Benign
1.207	0.134496	9.865	-0.3081	-0.865	-11.8	0.8385	0.3231	1	0.1152	0.0714	0	0	0	0	0	0	0	0	0	0	0	0	0	0	0.4648	0.3088	0.005	Benign
6.841	1.31763	7.999	0.0304	0.199	2.67	0.7725	1.5988	0	0.3102	0.0833	0	0	0	0	0	0	0	0	0	0	0.0769	0	0	0	0.0453	0.1354	0.017	Benign
15.18	1.05935	6.218	-0.0139	-0.064	0.0498	0.9296	0.1407	1	0.7451	0	0.0952	0	0	0	0	0	0	0	0	0	0.1053	0.0556	0	0	0.3221	0.191	0.026	Benign
14.67	1.15472	6.137	-0.2032	-0.693	3.43	1.1457	0.1506	0	0.4991	0.0156	0	0	0	3.51	0.82	0.82	-0.82	0	1	0	0	0	0	0	0.0115	0.0846	0.161	Benign
14.67	1.15472	6.137	0.0382	0.241	0.613	0.4271	0.4848	1	0.2389	0	0.0556	0	0	0	0	0	0	0	0	0	0	0	0	0	0.2285	0.3661	0.03	Benign
18.26	1.20734	7.461	-0.3901	-0.971	1.5	1.1245	0.185	0	0.21	0	0	0	0	0	0	0	0	0	0	0	0	0	0	0	0.384	0.3203	0.048	Benign
14.67	1.15472	6.137	-0.7574	-1.314	-1.65	1.062	0.5368	0	0.8429	0.0385	0.0385	0	0	5.92	0.34	0.34	-0.34	0	1	0	0	0	0	0	0.3754	0.463	0.056	Benign
14.67	1.15472	6.137	-0.8447	-1.374	-7.41	0.9555	0.4876	0	0	0	0	0	0	3.53	0.5	0.5	-0.5	0	1	0	0	0	0	0	0.367	0.2322	0	Benign
15.17	1.61924	0.498	-0.2032	-0.693	1.1	0.912	0.4848	1	0.9862	0	0.0286	0	0	0	0	0	0	0	0	0	0	0	0	0	0.0005	0.0326	0.088	Benign
13.1	1.67104	3.651	1.0749	1.565	4.41	0.3255	0.5771	1	0.3233	0	0	0	0	9.89	0.85	0.85	-0.85	0	1	0	0	0.0588	0	0	0.472	0.1558	0.216	Benign
12.58	1.47656	7.775	-0.1107	-0.481	3.07	1.0862	0.1724	0	0.8869	0.0556	0	0	0	4.12	0.55	-0.55	0.55	0	1	0	0.25	0	0	0	0.354	0.276	0.001	Benign
11.53	-0.0192647	9.231	0.3552	0.966	1.83	0.3255	0.5771	1	0.3856	0.0645	0.0333	0	0	0	0	0	0	0	0	0	0	0	0	0	0.2574	0.4369	0.083	Benign
8.333	-0.460818	7.82	0.0938	0.464	-0.199	0.6561	0.5503	0	0.3882	0	0.0667	0	0	0	0	0	0	0	0	0	0	0	0	0	0.2499	0.4725	0.081	Benign
9.274	-0.462657	5.125	-0.084	-0.398	-3.94	1.471	0.9419	0	0.3882	0	0.0667	0	0	0	0	0	0	0	0	0	0.2	0	0	0	0.2496	0.4898	0.031	Benign
5.62	-0.861213	7.581	-0.2032	-0.693	-11.6	2.3713	1.9401	0	0.2848	0	0	0	0	0	0	0	0	0	0	0	0	0	0	0.0175	0.0034	0.2206	0.043	Benign
10.21	1.15472	2.868	-0.2032	-0.693	1.87	1.1064	0.6547	1	0.1903	0.0018	0.0018	0	0	0	0	0	0	0	0	0	0	0.0031	0	0	0.0844	0.2337	0.013	Benign
17.6	2.0409	8.948	-0.9059	-1.414	-0.333	0.4679	1.3839	0	0.7065	0	0	0	0.25	6.23	3.67	3.67	-3.67	0	1	0	0.2	0	0	0	0.4086	0.4019	0.066	Benign
21.8	2.40363	6.063	-0.1862	-0.659	3.16	0.9296	0.1407	0	0.7065	0	0	0	0	0	0	0	0	0	0	0	0.0769	0	0	0	0.3941	0.4408	0.001	Benign
18.49	2.01845	4.931	-0.2196	-0.724	-0.307	1.1545	0.309	0	0.7065	0.04	0.04	0	0	4.75	4.92	0	4.92	0	1	0	0	0.0769	0	0	0.3878	0.4579	0.083	Benign
14.51	1.86222	8.872	-3.5113	-2.259	1.45	0.4611	0.3114	0	0.5285	0	0.0476	0	1	6.18	4.96	0	4.96	0	1	0	0	0	0	0	0.1473	0.363	0.14	Benign
11.29	0.686488	9.767	-0.141	-0.56	-5.95	0.9026	0.4069	1	0.1653	0	0	0	0.5	6.43	8.04	8.04	5.55	1	1	0	0	0	0	0	0.4055	0.2489	0.144	Benign
1.035	-0.0257088	9.192	0.0651	0.362	-11	0.8385	0.3231	1	0.2963	0.1111	0.1111	0	0	0	0	0	0	0	0	0	0	0	0	0	0.1357	0.3868	0.032	Benign
0.009	-0.886602	9.655	-1.1708	-1.565	-11.3	0.9026	0.5771	1	0.6471	0.0714	0	0	0	0	0	0	0	0	0	0	0	0	0	0	0.0199	0.3887	0.017	Benign
2.335	-0.149799	9.655	0.8153	1.398	-11.3	1.4211	0.9624	1	0.6471	0.0714	0.037	0.3333	0	0	0	0	0	0	0	0	0	0	0	0	0.0194	0.3759	0.003	Benign
17.52	1.19737	9.138	0.6093	1.236	-0.618	1.8517	1.3839	0	0.133	0	0	0	0.3333	0	0	0	0	0	0	0	0	0	0	0	0.0161	0.3374	0.111	Benign
10.18	0.132019	4.6	-0.2032	-0.693	-11	1.471	0.9419	0	0.2842	0	0	0	0	4.45	1.28	-1.28	1.28	0	1	0	0	0	0	0	0.0128	0.3145	0.087	Benign
12.09	0.653644	9.227	-0.2032	-0.693	-2.01	1.1353	0.6767	1	0.2842	0.0057	0.0057	0	0	0	0	0	0	0	0	0	0	0	0	0	0.0117	0.2889	0.072	Benign
12.01	1.38027	6.935	-1.9436	-1.882	3.1	1.1005	0.4444	0	0.3733	0.0909	0.1667	0	0	0	0	0	0	0	0	0	0	0	0	0	0.3801	0.0283	0.012	Benign
10.87	1.43544	3.027	-0.7276	-1.292	5.88	0.9296	0.1407	1	0.4118	0	0	0	0	0	0	0	0	0	0	0	0.1429	0.1429	0	0	0.4729	0.0733	0.049	Benign
14.67	1.15472	6.137	0.0074	0.05	0.271	0.529	0.9419	0	0.3688	0	0	0	0	0	0	0	0	0	0	0	0.0175	0	0	0	0.2999	0.1527	0.039	Benign
10.77	1.22901	7.932	0.0582	0.334	2.53	0.8455	0.309	0	0.3688	0	0	0	0	0	0	0	0	0	0	0	0.0175	0.0175	0	0	0.296	0.2176	0.005	Benign
12.72	1.67189	3.053	0.0203	0.137	5.39	1.291	0.0212	0	0.2676	0.1667	0	0	0	2.13	8.18	0	8.18	0	1	0	0	0	0	0	0.1792	0.3366	0.415	Benign
16.12	1.23851	7.47	0.363	0.976	2.82	1.1064	0.6547	1	0.4875	0	0.125	0.5	0	0	0	0	0	0	0	0	0	0	0	0	0.1114	0.364	0.006	Benign
15.03	0.977846	2.029	2.0341	1.979	-0.0109	1.0582	0.1163	0	0.4875	0	0	0	0	0	0	0	0	0	0	0	0	0.1429	0	0	0.1113	0.3651	0.008	Benign
14.41	-0.581266	9.232	0.0401	0.25	-7.89	1	0	0	0.1669	0.0345	0	0	0	2.98	0.47	0.47	-0.47	0	1	0	0	0	0	0	0.0625	0.4582	0	Benign
15.1	0.810095	9.232	0.4728	1.105	-5.74	1.062	0.1501	0	0.8705	0	0	0	0	0	0	0	0	0	0	0	0	0	0.5	0.5	0.041	0.4578	0	Benign
10.36	0.484378	7.674	-0.2032	-0.693	-7.27	1.0835	0.3251	1	0.194	0.0093	0.0093	0	0	3.33	0.77	0.77	-0.77	0	1	0	0	0	0	0	0.0093	0.3766	0.104	Benign
14.67	1.15472	6.137	-0.2025	-0.692	-4.69	0.7249	0.2306	1	0.6029	0	0	0	0	0	0	0	0	0	0	0	0	0	0	0	0.1951	0.2568	0	Benign
10.88	1.60542	8.964	-0.0232	-0.124	3.63	0.5079	0.9007	0	0.6029	0	0.0606	0	0	2.94	1.26	0	1.26	0	1	0	0	0	0	0	0.198	0.3139	0.019	Benign
9.935	0.925886	7.634	0.3855	1.004	-3.62	1.3455	0.3455	1	0.8352	0.0357	0	0	0	5.75	1.29	1.29	-1.29	0	1	0	0	0	0	0	0.4014	0.3797	0.036	Benign
2.582	0.139365	9.704	-3.8738	-2.326	-8.36	1.1457	0.1506	1	0.6724	0	0.1818	0	0.3333	0	0	0	0	0	0	0	0	0.1176	0	0	0.3576	0.4334	0.101	Benign
2.241	0.382628	9.184	-1.5801	-1.75	-8.44	0.7904	0.3832	1	0.6579	0	0	0	0	4.56	0.14	0.14	-0.14	0	1	0	0.2	0	0	0	0.3195	0.4939	0.007	Benign
12.4	1.80674	6.744	-0.6015	-1.187	3.48	0.7725	1.5988	0	0.7712	0	0	0	0	0	0	0	0	0	0	0	0.0556	0	0	0	0.2656	0.3785	0.15	Benign
3.487	0.363176	9.813	-0.1565	-0.596	-1.88	1.1457	0.1506	1	0.7712	0.0278	0.0541	0	0	0	0	0	0	0	0	0	0	0.0556	0	0	0.2649	0.3653	0.084	Benign
0.189	-0.0834804	1.271	-0.2032	-0.693	-4.83	0.985	0.4361	1	0.6364	0.0122	0.0122	0	0	4.54	1.06	1.06	-1.06	0	1	0	0	0	0	0	0.0084	0.1645	0.021	Benign
8.205	1.83008	3.654	0.7685	1.364	-1.21	1.062	0.5368	0	0.3468	0	0	0	0	0	0	0	0	0	0	0	0	0	0	1	0.3969	0.4102	0.066	Benign
14.67	1.15472	6.137	-0.8355	-1.368	3.88	0.8873	0.2255	1	0.2262	0.0556	0	0	0	7.6	0.11	-0.11	0.11	0	1	0	0	0	0	0	0.0196	0.0942	0.218	Benign
0.206	-0.365489	3.394	0.2273	0.774	-11.6	1.0704	0.1407	1	0.322	0	0.0952	0	0	0	0	0	0	0	0	0	0	0.0625	0	0	0.0943	0.3801	0.066	Benign
16.75	1.6263	1.199	2.2409	2.043	5.76	0.529	0.9419	0	0.5211	0	0	0	0	0	0	0	0	0	0	0	0.25	0	0	0	0.0849	0.3773	0.097	Benign
17.7	1.28581	2.632	-0.1326	-0.54	1.38	0.8385	0.3231	0	0.285	0.0062	0.0031	0	0	0	0	0	0	0	0	0	0	0	0	0	0.3272	0.3038	0.044	Benign
6.019	0.328795	7.984	0.0618	0.349	0.685	0.4611	0.0299	0	0.285	0	0	0	0	0	0	0	0	0	0	0	0	0.0108	0	0	0.2809	0.4399	0.247	Benign
12.18	0.891193	3.927	-0.0135	-0.061	2.92	1.1457	0.6939	1	0.4448	0	0.0385	0	0	2.86	2.22	2.22	0	0	1	0	0	0.15	0	0	0.1452	0.2149	0.291	Benign
14.67	1.15472	6.137	0.142	0.597	-8.08	0.9418	0.1163	1	0.5516	0	0	0	0	6.55	0.26	-0.26	0.26	0	0	1	0	0	0.5	0	0.2509	0.1836	0.025	Benign
8.145	0.51457	7.036	-0.0139	-0.064	-7.37	0.9288	0.1425	1	0.5383	0.037	0	0	0	0	0	0	0	0	0	0	0	0.1	0	0	0.2921	0.2488	0	Benign
14.67	1.15472	6.137	0.0255	0.171	1.03	1.1545	0.309	0	0.3087	0	0.0238	0	0	0	0	0	0	0	0	0	0	0.0857	0	0	0.3401	0.2836	0.044	Benign
14.67	1.15472	6.137	0.1149	0.527	2.98	0.9418	0.1163	0	0.3087	0.0238	0	0	0	0	0	0	0	0	0	0	0.0303	0	0	0	0.3471	0.3104	0.001	Benign
2.377	-0.026098	9.087	-0.0389	-0.213	-9.19	1.1064	0.6547	1	0.4132	0	0.0256	0	0	0	0	0	0	0	0	0	0.0435	0.0222	0	0	0.4682	0.4343	0.061	Benign
11.05	1.42305	1.934	0.0526	0.309	3.84	0.9026	0.4069	0	0.4132	0	0	0	0	0	0	0	0	0	0	0	0	0	0	0	0.4699	0.4408	0.001	Benign
9.632	0.497633	9.045	0.0257	0.172	-2.68	1.0835	0.3251	1	0.6169	0	0.0556	0	0	0	0	0	0	0	0	0	0	0	0	0	0.1086	0.0607	0.02	Benign
14.67	1.15472	6.137	-0.0274	-0.149	-11.1	0.9418	0.1163	1	0.3409	0	0	0	0	0	0	0	0	0	0	0	0.0217	0	0	0	0.4937	0.4766	0.014	Benign
6.023	0.584774	7.681	0.0503	0.299	-5.1	0.8385	0.3231	1	0.3409	0.0294	0.0294	0	0	0	0	0	0	0	0	0	0	0	0	0	0.4877	0.4995	0.005	Benign
14.67	1.15472	6.137	0.0177	0.121	-7.52	1.1457	0.1506	1	0.6169	0.0556	0.0556	0	0	0	0	0	0	0	0	0	0	0	0	0	0.1102	0.0667	0.007	Benign
14.67	1.15472	6.137	-0.0917	-0.424	1.06	1.062	0.5368	1	0.0805	0.0435	0.0435	0	0	3.05	0.53	-0.53	0.53	0	1	0	0.0256	0.0256	0	0	0.474	0.4789	0.057	Benign
7.01	-0.0382838	4.332	-0.3778	-0.956	-9.27	0.912	0.4848	1	0.5309	0	0	0	0	0	0	0	0	0	0	0	0.0244	0	0	0	0.4158	0.4595	0	Benign
14.67	1.15472	6.137	-0.2046	-0.696	4.64	0.8668	0.2664	0	0.5309	0.0909	0.0909	0	0	0	0	0	0	0	0	0	0.0476	0	0	0	0.4157	0.459	0.063	Benign
0.208	-0.181623	4.848	0.0363	0.232	-4.31	0.8873	0.2255	1	0.6169	0	0	0	0	0	0	0	0	0	0	0	0	0	0	0	0.1115	0.0716	0.001	Benign
14.67	1.15472	6.137	0.1041	0.496	4.24	0.8455	0.309	0	0.8356	0	0	0	0	0	0	0	0	0	0	0	0.0125	0.0247	0	0	0.3264	0.4267	0.007	Benign
14.34	0.779033	0.319	0.1274	0.56	1.04	0.8385	0.3231	0	0.6537	0.0556	0.0556	0	0	0	0	0	0	0	0	0	0	0	0	0	0.2976	0.3561	0.005	Benign
14.73	0.902136	2.976	0.5355	1.167	-1.44	0.3255	0.984	1	0.1814	0.0385	0.0385	0	0	3.86	2.88	0	2.88	0	1	0	0	0	0	0	0.2856	0.3416	0.057	Benign
14.67	1.15472	6.137	-0.0443	-0.239	4.08	0.7904	0.3832	0	0.1814	0.0385	0.0385	0	0	0	0	0	0	0	0	0	0	0	0	0	0.2832	0.3327	0.005	Benign
7.822	-0.165152	9.384	-0.1171	-0.499	-9.95	0.9026	0.5771	1	0.802	0.0465	0.0238	0	0	0	0	0	0	0	0	0	0	0	0	0	0.2459	0.3182	0.012	Benign
14.67	1.15472	6.137	-0.1206	-0.508	4.32	0.7904	0.3832	0	0.5405	0.069	0	0	0	0	0	0	0	0	0	0	0.0645	0	0	0	0.1955	0.2441	0.001	Benign
14.67	1.15472	6.137	0.3425	0.95	0.952	1.4211	0.4361	0	0.5032	0	0	0	0	0	0	0	0	0	0	0	0	0.0667	0	0	0.1835	0.2252	0	Benign
21.4	1.62411	7.522	0.021	0.142	4.55	0.8668	0.2664	0	0.5528	0.0227	0	0	0	0	0	0	0	0	0	0	0.0222	0	0	0	0.1548	0.2078	0.022	Benign
14.67	1.15472	6.137	-0.0716	-0.354	-6.64	1.0835	0.3251	1	0.5528	0	0	0	0	0	0	0	0	0	0	0	0	0	0	0	0.1528	0.2003	0	Benign
14.48	0.509708	5.983	-0.3326	-0.9	-5.75	0.9026	0.5771	1	0.5528	0	0.0444	0	0	3.52	0.73	0.73	-0.73	0	1	0	0	0.0222	0	0	0.1497	0.1884	0.012	Benign
14.67	1.15472	6.137	0.1642	0.649	-6.01	0.9418	0.1163	1	0.5815	0.0303	0.0303	0	0	0	0	0	0	0	0	0	0	0	0	0	0.1308	0.097	0.009	Benign
12.55	0.5724	7.278	-0.2867	-0.833	-6.29	0.9296	0.1407	1	0.7282	0.027	0	0	0	0	0	0	0	0	0	0	0.0303	0	0	0	0.1341	0.1575	0.002	Benign
14.74	0.638717	9.144	-0.2539	-0.782	-1.63	1.0835	0.3251	1	0.6951	0	0	0	0	0	0	0	0	0	0	0	0	0.1818	0	0	0.0468	0.0312	0.275	Benign
14.67	1.15472	6.137	0.4806	1.113	-3.69	0.4271	0.4848	1	0.4614	0	0	0	0	4.9	7.96	0	7.96	0	1	0	0.0667	0.0667	0	0	0.1682	0.1164	0.088	Benign
14.67	1.15472	6.137	0.0054	0.037	0.484	0.9296	0.1407	1	0.4298	0.0455	0	0	0	0	0	0	0	0	0	0	0	0.0714	0	0	0.2216	0.1791	0.013	Benign
14.67	1.15472	6.137	0.0841	0.433	4.88	0.8873	0.2255	0	0.4711	0.0303	0	0	0	3.19	0.49	-0.49	0.49	0	1	0	0.0556	0	0	0	0.318	0.0803	0.027	Benign
13.46	1.77485	4.324	0.855	1.427	5.93	0.4271	0.4848	1	0.3077	0	0	0	0	0	0	0	0	0	0	0	0	0	0	0	0.3642	0.4519	0.26	Benign
14.67	1.15472	6.137	0.156	0.631	4.42	0.7249	0.2306	0	0.4867	0	0	0	0	6.45	0.33	-0.33	0.33	0	0	1	0	0	0	0	0.0529	0.1637	0.022	Benign
2.368	0.61779	9.818	-0.1608	-0.606	-4.19	0.5079	0.9007	1	0.6062	0	0	0	0.1429	0	0	0	0	0	0	0	0	0	0	0.2857	0.0188	0.1078	0.044	Benign
7.409	0.781045	9.087	0.1478	0.611	-3.55	0.7725	0.3114	0	0.4892	0.0169	0	0	0	6.01	0.43	-0.43	0.43	0	1	0	0	0	0.3	0	0.3075	0.2425	0.023	Benign
14.67	1.15472	6.137	-0.2655	-0.801	-10.8	0.912	0.6869	0	0.5762	0	0.037	0	0	0	0	0	0	0	0	0	0	0	0	0	0.1314	0.4715	0	Benign
10.04	0.996677	9.331	-0.2428	-0.763	-4.88	0.912	0.4848	1	0.7045	0	0	0	0	5.85	1.41	1.41	-1.41	0	1	0	0	1	0	0	0.3479	0.237	0.009	Benign
14.67	1.15472	6.137	-0.0275	-0.15	-5.51	0.9296	0.1407	1	0.7387	0.013	0	0	0.4	0	0	0	0	0	0	0	0	0.0278	0	0.3333	0.4656	0.3066	0.344	Benign
14.67	1.15472	6.137	0.2716	0.849	3.47	0.4311	1.9401	0	0.5353	0.0208	0.0208	0.25	0	3.75	0.52	-0.52	0.52	0	1	0	0	0	0	0	0.0604	0.2735	0.013	Benign
14.67	1.15472	6.137	-0.5998	-1.186	0.889	1.1457	0.1506	0	0.5353	0.0408	0.0208	0	0	9.56	0.14	-0.13	0.14	0	1	0	0	0	0	0	0.0269	0.1216	0.038	Benign
14.67	1.15472	6.137	-0.2032	-0.693	-4.61	0.912	0.4848	1	1.0409	0.014	0.007	0	0	8.77	7.95	7.95	2.5	1	1	0	0	0	0	0	0.0237	0.0885	0.051	Benign
14.67	1.15472	6.137	-0.2032	-0.693	3.81	0.8455	0.309	0	1.0409	0	0	0	0	0	0	0	0	0	0	0	0.0312	0.0312	0	0	0.0545	0.2033	0.025	Benign
14.67	1.15472	6.137	-0.2032	-0.693	1.4	0.7904	0.3832	1	1.0409	0	0.007	0	0	0	0	0	0	0	0	0	0	0	0	0	0.0588	0.2193	0.067	Benign
14.67	1.15472	6.137	-0.0919	-0.424	-3.35	0.6545	0.6909	1	0.3297	0	0	0	0	2.93	7.75	7.75	0	0	1	0	0	0	0	0	0.1205	0.4242	0.142	Benign
14.67	1.15472	6.137	-0.2032	-0.693	-7.62	1.4427	0.5475	0	0.2123	0	0	0	0	4.72	7.75	0	7.75	0	1	0	0	0	0	0	0.0567	0.4905	0.001	Benign
0.188	0.132337	0.464	-0.4544	-1.044	-7.45	0.9418	0.1163	1	0.5503	0	0	0	0	0	0	0	0	0	0	0	0.0833	0	0	0	0.0539	0.4721	0.008	Benign
10.95	1.34765	3.412	-1.7126	-1.802	0.923	0.9288	0.1425	1	0.158	0.0909	0	0	1	2.97	0.43	0.43	-0.43	0	1	0	0	0	0	0.3333	0.15	0.3961	0.071	Benign
6.68	1.04087	5.275	-1.0156	-1.48	-3.77	1.1127	0.2255	0	0.1774	0	0	0.5	0	5.08	0.85	0.36	0.85	0	1	0	0	0	0	0	0.1438	0.3814	0.117	Benign
5.429	0.256938	3.51	-2.6039	-2.066	-9.8	1.3095	0.4069	0	0.2857	0	0.0476	0	0.6	0	0	0	0	0	0	0	0	0.1667	0	0	0.0971	0.3622	0.002	Benign
8.328	0.646736	7.921	0.7139	1.323	-9.33	0.7904	0.3832	0	0.3799	0.0526	0	0	0	0	0	0	0	0	0	0	0	0	0	0	0.0772	0.3075	0	Benign
17.85	1.41618	9.431	0.4912	1.124	4.02	1.1457	0.1506	0	0.4691	0	0	0	0	0	0	0	0	0	0	0	0	0	0	0	0.4283	0.1262	0.001	Benign
2.565	-0.947289	2.917	-0.6825	-1.255	-11	1.1245	0.185	1	0.8034	0	0	0	0	0	0	0	0	0	0	0	0.25	0	0	0	0.4576	0.1719	0.001	Benign
1.111	-1.28893	7.597	0.5245	1.156	-11.5	0.4271	0.6349	1	0.8034	0.0769	0.04	0	0	4.64	1.11	-1.11	1.11	0	1	0	0	0	0	0	0.4578	0.1763	0.015	Benign
3.564	-0.105262	4.475	0.0138	0.094	-8.89	0.9026	0.5771	1	0.4517	0	0.0714	0	0	0	0	0	0	0	0	0	0	0	0	0	0.2243	0.2483	0.072	Benign
0.817	-0.191545	7.903	0.0258	0.172	-9	0.8385	0.3231	1	0.5	0	0.0222	0	0	0	0	0	0	0	0	0	0	0	0	0	0.1668	0.1634	0.006	Benign
14.67	1.15472	6.137	-0.2122	-0.711	-1.77	1.1545	0.309	0	0.261	0.0312	0.0312	0	0	4.75	5.67	0	5.67	0	1	0	0	0	0	0	0.1348	0.4763	0.102	Benign
14.67	1.15472	6.137	-0.0357	-0.196	-10.5	0.8385	0.3231	1	0.5579	0.0476	0	0	0	0	0	0	0	0	0	0	0	0	0	0	0.0718	0.3612	0.002	Benign
14.67	1.15472	6.137	-0.2032	-0.693	-7.53	1.1457	0.6939	1	0.3911	0.0039	0	0.025	0	0	0	0	0	0	0	0	0	0.012	0	0	0.014	0.1989	0.005	Benign
6.686	-1.25788	9.681	-0.5832	-1.171	-10.1	1.1457	0.1506	1	0.7329	0	0	0	0	2.72	0.61	0.61	-0.61	0	1	0	0	0.1429	0	0	0.4766	0.3051	0	Benign
11.27	-0.349964	9.755	-0.4224	-1.009	-0.859	1.0835	0.3251	1	0.5008	0	0	0	0	0	0	0	0	0	0	0	0.5	0.5	0	0	0.0928	0.4339	0.162	Benign
19.87	0.228937	9.232	0.1899	0.703	5.44	0.4271	1.1717	1	0.1669	0	0.0667	0	0	0	0	0	0	0	0	0	0	0.0476	0	0	0.0616	0.4942	0.113	Benign
14.67	1.15472	6.137	-0.2032	-0.693	4.56	0.7249	0.2306	0	0.2842	0	0	0	0	5.78	0.63	-0.63	0.63	0	1	0	0	0	0	0	0.0114	0.2806	0.084	Benign
9.054	0.540061	4.981	-0.0026	0.009	-3.08	2.3713	1.9401	0	0.4103	0	0.0079	0	0	0	0	0	0	0	0	0	0	0.022	0	0	0.2506	0.3094	0.001	Benign
17.88	2.20882	6.592	-0.2032	-0.693	-0.0084	1.062	0.5368	1	0.8868	0.0206	0	0	0	0	0	0	0	0	0	0	0	0	0	0	0.0109	0.0989	0.242	Benign
11.39	1.46665	7.425	-0.5316	-1.122	4.07	0.4611	0.0299	0	0	0.0476	0	0	0	0	0	0	0	0	0	0	0	0	0	0	0.294	0.0996	0.005	Benign
12.1	1.52164	5.447	0.7611	1.358	3.78	1.4427	0.5475	0	0	0	0	0	0	0	0	0	0	0	0	0	0	0	0	0	0.294	0.101	0.005	Benign
14.67	1.15472	6.137	-0.0173	-0.086	-4.09	1.471	0.9419	0	0.7273	0	0	0	0.6667	0	0	0	0	0	0	0	0	0	0	0	0.3165	0.3829	0.084	Benign
11.79	1.26291	5.187	1.6116	1.826	1.27	0.3255	0.799	1	0.3233	0	0.0588	0.25	0	9.96	2.52	-1.17	2.52	0	1	0	0	0	0	0	0.4719	0.1477	0.108	Benign
14.67	1.15472	6.137	-0.6333	-1.214	3.67	0.9418	0.1163	0	0	0.0714	0	0	0	0	0	0	0	0	0	0	0.0625	0	0	0	0.3877	0.2607	0.061	Benign
14.67	1.15472	6.137	0.0051	0.035	-1.86	0.912	0.4848	1	0.4662	0	0.0067	0	0	0	0	0	0	0	0	0	0	0	0	0	0.1783	0.2473	0.045	Benign
14.67	1.15472	6.137	0.0521	0.307	0.459	0.912	0.4848	1	0.4662	0.0067	0	0	0	2.73	0.18	-0.18	0.18	0	1	0	0	0	0	0	0.1785	0.2521	0.065	Benign
14.67	1.15472	6.137	-0.0579	-0.299	-1.73	0.7904	0.3832	1	0.7407	0	0	0	0	0	0	0	0	0	0	0	0	0	0	0	0.1567	0.1595	0.023	Benign
11.2	1.15472	0.196	-0.2032	-0.693	4.68	0.7904	0.3832	0	0.1903	0.0018	0.0009	0	0	0	0	0	0	0	0	0	0	0	0	0	0.0834	0.2433	0.02	Benign
4.642	0.770588	3.956	-0.7583	-1.315	1.18	0.8873	0.2255	1	0.4474	0.1	0	0	0	4.68	0.87	0.87	-0.13	0	1	0	0	0	0	0.5	0.1849	0.1291	0.033	Benign
0.237	-0.546424	3.959	-0.4011	-0.985	-9.86	0.912	0.4848	1	0.2432	0.0385	0	0	0	3.19	1.63	0	1.63	0	1	0	0	0	0	1	0.3053	0.2037	0.073	Benign
10.54	1.17886	7.729	0.0546	0.319	1.07	1.0704	0.1407	0	0.4643	0.0417	0.0417	0	0	0	0	0	0	0	0	0	0	0	0	0	0.1704	0.1133	0.025	Benign
9.87	1.18086	2.577	0.9162	1.47	1.05	0.4311	0.0299	0	0.6923	0	0	0	0	0	0	0	0	0	0	0	0	0.5	0	0	0.0051	0.0548	0.129	Benign
14.67	1.15472	6.137	0.1043	0.496	-1.94	1	0	0	0.3095	0.0098	0	0	0	3.99	0.29	-0.29	0.29	0	1	0	0	0	0	0	0.2924	0.2425	0.11	Benign
14.67	1.15472	6.137	-0.0654	-0.33	-7.1	1.1064	0.6547	1	0.3095	0.0098	0.0288	0	0	0	0	0	0	0	0	0	0	0	0	0	0.2888	0.2884	0.015	Benign
14.67	1.15472	6.137	-0.4866	-1.078	-6.65	1.1457	0.6939	1	0.4605	0	0	0	0	0	0	0	0	0	0	0	0.0588	0.0588	0	0	0.1932	0.1129	0.035	Benign
14.67	1.15472	6.137	-0.5799	-1.168	-1.26	0.9026	0.5771	1	0.4605	0.0141	0.0411	0	0	3.68	7.96	7.96	1.44	1	1	0	0	0	0	0	0.1937	0.1191	0.085	Benign
12.61	1.43404	7.512	0.072	0.389	4.39	1.3095	0.185	1	0.6171	0	0	0	0	3.39	0.14	0.14	-0.14	0	1	0	0.08	0	0	0	0.2459	0.257	0.111	Benign
11.91	1.45317	4.629	0.1961	0.715	2.41	0.5079	0.9007	0	0.3989	0	0.0625	0	0	0	0	0	0	0	0	0	0	0	0	0	0.2007	0.3008	0.235	Benign
14.67	1.15472	6.137	-1.0129	-1.478	2.41	0.985	0.4361	0	0.6499	0	0	0	0.3333	0	0	0	0	0	0	0	0	0	0	0	0.4613	0.3123	0.041	Benign
14.67	1.15472	6.137	-1.1175	-1.538	-4.44	0.6545	0.6909	1	0.4699	0	0	0	0.2	0	0	0	0	0	0	0	0	0	0	0	0.4022	0.2831	0.051	Benign
16.24	1.2307	7.271	-0.2032	-0.693	-0.83	0.9418	0.1163	1	0.4584	0.0057	0	0	0	0	0	0	0	0	0	0	0	0	0	0	0.1856	0.4122	0.019	Benign
8.704	0.683958	0.148	-0.6624	-1.239	-1.7	1.1457	0.1506	1	0.4921	0.125	0.125	0	0	7.54	0.16	-0.16	0.16	0	1	0	0	0.4	0	0	0.1506	0.2649	0.096	Benign
8.655	1.04177	7.851	-0.1459	-0.572	0.352	0.9296	0.1407	1	0.8352	0.069	0	0	0.6667	0	0	0	0	0	0	0	0	0	0	0	0.4018	0.3883	0.005	Benign
0.357	0.137964	9.168	-4.989	-2.498	-8.48	1.0835	0.3251	1	0.6724	0.1	0	0	0	0	0	0	0	0	0	0	0	0.0625	0	0	0.3568	0.4489	0.007	Benign
0.708	0.182864	9.83	-0.0081	-0.024	-9.3	0.9418	0.1163	1	0.3981	0.0345	0	0	0	4.39	0.44	0.44	-0.44	0	1	0	0.0769	0	0	0	0.1048	0.3353	0.003	Benign
2.104	0.4649	6.422	-0.1676	-0.62	-9.1	0.985	0.5263	1	0.4036	0.0769	0.04	0	0	3.33	1.2	1.2	-1.2	0	1	0	0	0	0	0	0.0515	0.4876	0.054	Benign
14.67	1.15472	6.137	-3.393	-2.236	0.699	1.1245	0.185	0	0.2671	0.08	0.08	0	0.5	4.04	0.46	-0.46	0.46	0	1	0	0.0625	0	0	0	0.0253	0.2591	0.077	Benign
18.33	1.00567	9.813	-5.3562	-2.541	-2.43	1.0835	0.3251	1	0.2671	0.08	0	0	0	7.42	1.58	-1.58	1.58	0	0	1	0	0	0	0	0.0251	0.221	0.854	Benign
0.055	-0.322258	-0.98	-0.0322	-0.177	-8.93	0.8385	0.3231	0	0.1522	0.0189	0	0	0	4.09	0.91	-0.91	0.91	0	1	0	0	0	0	0	0.1398	0.2327	0.033	Benign
14.67	1.15472	6.137	-0.3891	-0.97	-0.202	1.1353	0.6767	1	0.4952	0.05	0.0256	0	0	2.28	0.73	0.73	0	0	1	0	0	0	0	0	0.3068	0.2126	0.164	Benign
14.67	1.15472	6.137	0.1505	0.618	6.16	0.9138	0.1724	0	0.3396	0	0.0667	0	0.1667	6.57	7.76	7.76	0	0	1	0	0	0	0.0909	0	0.3175	0.231	0.685	Benign
14.67	1.15472	6.137	1.7034	1.865	-1.09	0.4517	0.6547	1	0.3646	0	0	0	0	0	0	0	0	0	0	0	0	0.0833	0	0	0.3721	0.2788	0.049	Benign
14.67	1.15472	6.137	1.1829	1.625	-3.04	0.9296	0.1407	1	0.3646	0.0417	0	0	0	4.94	1.04	1.04	-1.04	0	1	0	0.0833	0	0	0	0.3727	0.2806	0.06	Benign
14.67	1.15472	6.137	0.322	0.922	3.94	0.8668	0.2664	0	0	0	0.1667	0	0	2.57	8.75	0	8.75	0	1	0	0	0	0	0	0.4329	0.2984	0.129	Benign
14.67	1.15472	6.137	0.1281	0.562	-5.46	0.7904	0.3593	0	0.1977	0	0	0	0	3.52	8.36	0	8.36	0	1	0	0	0	0	0	0.3123	0.4541	0.004	Benign
14.67	1.15472	6.137	-0.0475	-0.254	2.39	1.1127	0.2255	1	0.4836	0	0	0	0	11.81	0.8	0.8	-0.8	0	0	1	0	0	0	0	0.2806	0.4982	0.265	Benign
14.67	1.15472	6.137	-0.0052	-0.006	1.41	1.0704	0.1407	1	0.3471	0	0.0045	0	0	4.35	1.83	-1.83	1.83	0	1	0	0	0.028	0	0	0.1099	0.0514	0.027	Benign
14.67	1.15472	6.137	-0.2032	-0.693	1.99	1.0712	0.1425	0	0.2962	0.0005	0.0005	0	0	2.78	1.11	0	1.11	0	1	0	0	0	0	0	0.1705	0.3378	0.007	Benign
14.67	1.15472	6.137	-0.2032	-0.693	-3.68	1.4211	0.4361	0	0.2962	0.0005	0.0005	0	0	0	0	0	0	0	0	0	0	0	0	0	0.1388	0.2558	0.029	Benign
14.67	1.15472	6.137	-0.1628	-0.609	4.54	0.9026	0.5771	1	0.1869	0.0043	0	0	0	0	0	0	0	0	0	0	0	0	0	0	0.0956	0.174	0.324	Benign
14.67	1.15472	6.137	-0.1049	-0.464	-5.13	0.985	0.4361	1	0.4818	0	0.0238	0	0	0	0	0	0	0	0	0	0.04	0	0	0	0.0714	0.1268	0.027	Benign
14.67	1.15472	6.137	0.0153	0.105	2.84	0.4679	1.3839	0	0.3399	0	0	0	0	3.16	5.36	5.36	0	0	1	0	0	0	0	0	0.0641	0.118	0.003	Benign
14.67	1.15472	6.137	-0.0102	-0.039	-9.38	0.4679	1.3839	0	0.2658	0.0135	0	0	0.0769	4.7	1.79	1.79	-1.79	0	1	0	0	0	0	0	0.0484	0.0967	0.005	Benign
14.67	1.15472	6.137	0.0183	0.125	-9	1.1127	0.2255	0	0.1611	0	0.0811	0	0	0	0	0	0	0	0	0	0	0	0	0	0.0452	0.0905	0.07	Benign
14.67	1.15472	6.137	0.0022	0.02	3.2	1.0704	0.1407	1	0.3746	0	0	0	0	4.27	0.19	0.19	-0.19	0	1	0	0	0.0022	0	0	0.0339	0.0726	0.01	Benign
14.67	1.15472	6.137	-0.0112	-0.046	4.9	0.9296	0.1407	0	0.3746	0	0	0	0	0	0	0	0	0	0	0	0.0022	0	0	0.0244	0.0317	0.0668	0.014	Benign
14.67	1.15472	6.137	-0.0032	0.006	-11.1	0.9418	0.1163	1	0.2306	0.0185	0	0	0	0	0	0	0	0	0	0	0	0	0	0.1111	0.0103	0.0196	0.053	Benign
14.67	1.15472	6.137	-0.023	-0.123	-0.935	1.1457	0.1506	0	0.1959	0.0025	0	0	0	0	0	0	0	0	0	0	0.0052	0	0	0	0.2353	0.113	0.071	Benign
14.67	1.15472	6.137	-0.0453	-0.244	-1.88	1.062	0.6349	1	0.1959	0	0	0	0	3.86	9.28	0	9.28	0	1	0	0	0	0	0	0.2377	0.1191	0.016	Benign
14.67	1.15472	6.137	0.1544	0.627	-10.3	0.9138	0.1724	1	0.3419	0.0128	0	0	0	0	0	0	0	0	0	0	0	0	0	0	0.1809	0.1029	0.079	Benign
11.9	1.41907	3.484	-0.2032	-0.693	4.25	1.1245	0.185	0	0.413	0.0625	0	0	0	0	0	0	0	0	0	0	0	0	0	0	0.0741	0.1391	0.006	Benign
14.67	1.15472	6.137	1.3737	1.72	0.391	1.4086	0.3251	0	0.4826	0	0.0123	0	0	6.85	0.41	-0.41	0.41	0	1	0	0	0.1	0	0	0.4493	0.2093	0.011	Benign
14.67	1.15472	6.137	0.8222	1.403	5.11	0.8385	0.3231	0	0.6524	0.087	0.0455	0	0	0	0	0	0	0	0	0	0	0	0	0	0.1901	0.0643	0.028	Benign
9.772	0.951416	7.775	-1.2844	-1.621	-5.84	0.9138	0.1724	1	0.5168	0	0.125	0	0	3.69	7.75	7.75	0	0	1	0	0.0667	0.125	0	0	0.3322	0.2255	0.414	Benign
14.67	1.15472	6.137	0.0706	0.384	2.53	0.9418	0.1163	0	0.469	0	0.0278	0	0	0	0	0	0	0	0	0	0	0	0	0	0.0645	0.407	0.016	Benign
14.67	1.15472	6.137	-0.2032	-0.693	-2.66	0.6545	0.6909	0	0.2706	0.0013	0	0	0	8.54	7.76	7.76	0	0	1	0	0	0	0	0	0.0948	0.4126	0.321	Benign
14.67	1.15472	6.137	-0.2032	-0.693	2.85	1.291	0.0212	0	0.2947	0.0067	0	0.0333	0	2.59	1.86	-0.24	1.86	1	1	0	0.0141	0	0	0	0.0125	0.0921	0.003	Benign
14.67	1.15472	6.137	-0.0308	-0.169	2.01	1.1545	0.309	0	0.1163	0	0.0087	0	0	4.92	0.27	-0.27	0.27	0	1	0	0.0137	0.0137	0	0	0.2052	0.1318	0.192	Benign
14.67	1.15472	6.137	-0.2448	-0.767	0.834	1.1332	0.2664	0	0.1163	0	0	0	0	0	0	0	0	0	0	0	0	0	0	0	0.2063	0.1395	0.09	Benign
14.67	1.15472	6.137	-1.5819	-1.751	2.32	0.529	0.9419	0	0.1163	0.0256	0	0	0	7.34	8.75	2.87	8.75	1	1	0	0.0649	0	0	0	0.2096	0.1642	0.104	Benign
14.67	1.15472	6.137	0.0847	0.435	4.31	1.0704	0.1407	1	0.1163	0	0.0087	0	0	0	0	0	0	0	0	0	0	0	0	0	0.2113	0.1769	0.007	Benign
14.67	1.15472	6.137	-0.1693	-0.624	0.575	0.8952	0.5475	0	0.1878	0	0	0	0.0306	0	0	0	0	0	0	0	0.0079	0	0	0	0.2473	0.1901	0.013	Benign
14.67	1.15472	6.137	0.8521	1.425	-10.7	1.471	0.9419	0	0.2712	0	0.08	0	0	6.31	11.55	8.75	11.55	1	1	0	0	0.0909	0	0	0.0443	0.0372	0.057	Benign
14.67	1.15472	6.137	0.7131	1.322	4.42	0.4586	0.5263	1	0.2712	0.0417	0	0	0	0	0	0	0	0	0	0	0	0	0	0	0.0447	0.0401	0.007	Benign
14.67	1.15472	6.137	-0.023	-0.123	-1.95	1.3095	0.4069	0	0.1878	0.0021	0	0	0	0	0	0	0	0	0	0	0.0079	0.004	0	0	0.2544	0.2428	0.004	Benign
14.67	1.15472	6.137	-0.0093	-0.032	1.06	0.529	0.9419	0	0.1878	0.0043	0	0	0	4.65	0.83	0.83	-0.83	0	1	0	0	0	0	0.0052	0.2585	0.2731	0.02	Benign
14.67	1.15472	6.137	-0.0167	-0.083	0.0704	0.9026	0.5771	1	0.1878	0	0	0	0	0	0	0	0	0	0	0	0	0.0119	0	0	0.2589	0.2762	0.048	Benign
14.67	1.15472	6.137	0.0322	0.209	1.13	1.2962	0.1506	0	0.1878	0	0	0	0	5.79	0.67	0.67	-0.67	0	1	0	0	0	0	0	0.263	0.3065	0.01	Benign
14.67	1.15472	6.137	-0.0044	-0.001	1.15	1.4427	0.5475	0	0.1878	0	0	0	0	0	0	0	0	0	0	0	0	0.004	0.0052	0	0.2649	0.3202	0.049	Benign
14.67	1.15472	6.137	0.0017	0.018	-0.0574	0.9026	0.5771	1	0.1878	0	0	0	0	3.82	0.83	-0.83	0.83	0	1	0	0	0	0	0	0.266	0.3286	0.008	Benign
14.67	1.15472	6.137	0.0162	0.111	-2.68	0.4611	0.3114	0	0.1878	0	0.0021	0	0	4.09	0.56	-0.56	0.56	0	1	0	0	0	0	0.0052	0.2726	0.3771	0.015	Benign
14.67	1.15472	6.137	-0.0308	-0.169	-1.41	1.1245	0.185	1	0.1878	0.0021	0	0	0	0	0	0	0	0	0	0	0	0.004	0	0	0.286	0.4765	0.002	Benign
14.67	1.15472	6.137	-0.4257	-1.013	4.29	1.1353	0.6767	1	0.3418	0	0	0	0	2.23	8.18	0	8.18	0	1	0	0	0	0	0.1818	0.4979	0.3103	0.018	Benign
10.43	1.52388	3.442	-0.2032	-0.693	4.27	0.4679	1.3839	0	0.6279	0.0164	0.0164	0	0	10.12	1.02	1.02	-1.02	0	1	0	0	0	0	0	0.2481	0.1352	0.018	Pathogenic
22.8	1.50486	7.544	-4.3742	-2.407	4.41	0.8668	0.2664	0	0.466	0.027	0	0	0	5.28	6.29	0.56	6.29	0	1	1	0.0455	0	0	0	0.4012	0.2459	0.987	Pathogenic
0.146	-0.387089	7.406	-0.034	-0.187	-9.48	0.9026	0.5771	1	0.242	0.069	0	0	0	8.77	7.96	7.96	0	0	1	0	0	0.0426	0	0	0.4247	0.2165	0.193	Pathogenic
7.944	0.631969	9.803	-1.5795	-1.75	-11.7	0.6545	0.6909	1	0.2615	0.0323	0.0323	0	0	10.67	7.75	7.75	-7.75	0	1	0	0	0	0	0	0.4537	0.2956	0.579	Pathogenic
49	1.91301	9.828	-1.9564	-1.886	5.6	0.8824	0.5294	0	0.3105	0	0	0	0	9.16	0.75	0.75	-0.75	0	0	1	0.1111	0	0	0	0.301	0.3161	0.836	Pathogenic
23.8	1.84308	5.973	-4.583	-2.438	5.03	0.8455	0.309	0	0.1914	0	0	0	0	8.1	7.04	0	7.04	0	0	1	0	0.25	0	0	0.1871	0.2365	0.102	Pathogenic
14.67	1.15472	6.137	-0.2032	-0.693	5.78	0.529	0.9419	0	0.8827	0	0	0	0	8.02	8.75	-3.8	8.75	0	1	1	0	0	0	0	0.021	0.0804	0.987	Pathogenic
23.1	1.70509	7.928	-0.704	-1.273	4.58	0.8455	0.309	0	0.2926	0	0	0	0	8.41	4.7	-4.7	4.7	0	0	1	0	0	0	0	0.3233	0.1488	0.944	Pathogenic
14.67	1.15472	6.137	-1.5555	-1.74	1.98	0.9288	0.1425	1	0.1614	0	0.05	0	0	0	0	0	0	0	0	0	0	0	0	0	0.1961	0.438	0.073	Pathogenic
15.44	1.07684	5.203	-0.5398	-1.13	4.19	0.8455	0.309	0	0.645	0	0	0	0	5.88	5.46	0	5.46	0	0	1	0	0	0	0	0.2446	0.4973	0.996	Pathogenic
14.67	1.15472	6.137	-2.711	-2.091	-9.46	0.985	0.1504	0	0.3214	0.0417	0.0417	0	0	5.1	2.59	2.59	-2.59	0	1	0	0.1667	0	0	0	0.0926	0.3908	0.053	Pathogenic
13.4	1.73615	7.396	-1.2922	-1.624	4.59	1.2698	0.0212	0	0.2675	0	0.0769	0	0.1667	9.81	8.18	8.18	0	0	1	0	0.1667	0	0	0.0667	0.4441	0.4425	0.707	Pathogenic
9.761	1.55322	7.468	-0.1848	-0.656	2.9	0.4679	1.3839	0	0.4062	0	0	0	0	6.08	1.66	1.66	-1.66	0	1	0	0.2	0	0	0	0.064	0.12	0.01	Pathogenic
22	1.80441	7.871	-1.084	-1.518	5.36	0.8455	0.309	0	0.0848	0	0	0	0	8.27	7.45	0	7.45	0	0	1	0	0	0	0	0.3454	0.4653	0.998	Pathogenic
18.32	1.56407	6.89	-2.4316	-2.024	5.83	0.7249	1.1269	0	0.675	0	0	0	0	8.37	4.03	-4.03	4.03	0	0	1	0	0.0588	0	0	0.1742	0.1189	0.882	Pathogenic
23.3	1.4863	3.254	-0.4967	-1.088	4.54	0.912	0.4848	1	0.4681	0	0	0	0	6.86	6.84	0	6.84	0	0	1	0	0	0	0	0.3413	0.4295	0.997	Pathogenic
12.91	1.57739	1.217	-0.4298	-1.017	4.66	0.4679	1.3839	0	0.668	0	0	0	0.3333	7.1	4.53	4.53	-4.53	0	1	0	0.1111	0	0	0	0.1269	0.4908	0.23	Pathogenic
11.04	1.5019	2.041	5.1387	2.611	2.57	0.4679	1.3839	0	0.5329	0.0152	0	0	0.0769	9.88	1.81	1.81	-1.81	0	1	0	0	0	0	0	0.0582	0.3585	0.814	Pathogenic
11.84	1.64909	2.737	2.7955	2.188	2.73	0.6545	0.6909	1	0.5329	0.0152	0	0	0.2	8.56	0.49	0.49	-0.49	0	1	0	0	0.1053	0	0	0.0581	0.3576	0.924	Pathogenic
12.03	1.71999	2.538	-0.2281	-0.739	4.69	0.8952	0.5475	0	0.5329	0	0	0	0	0	0	0	0	0	0	0	0.0556	0	0	0	0.0548	0.3316	0.218	Pathogenic
14.67	1.15472	6.137	-2.6597	-2.08	4.69	0.529	0.9419	0	0.5329	0	0	0	0	10.67	8.75	-1.57	8.75	0	1	1	0	0	0	0	0.0524	0.313	0.923	Pathogenic
14.67	1.15472	6.137	-0.2007	-0.688	3.74	0.4679	1.3839	0	0.4326	0	0	0	0.1	7.81	3.4	3.4	-3.4	0	1	0	0	0	0	0	0.4099	0.1749	0.208	Pathogenic
14.67	1.15472	6.137	-0.6205	-1.204	5.3	0.529	0.9419	0	0.1335	0	0	0	0	8.76	8.76	-4.32	8.76	0	1	1	0	0	0	0	0.196	0.3802	0.958	Pathogenic
14.67	1.15472	6.137	-0.4724	-1.064	1.9	1.2698	0.0635	1	0.3336	0.0222	0.0222	0	0	7.67	3.19	3.19	0.58	0	1	0	0	0	0	0	0.3924	0.2114	0.633	Pathogenic
14.67	1.15472	6.137	-0.2032	-0.693	5.07	1.471	0.9419	0	0.674	0	0.0317	0	0	9.26	8.75	8.75	2.26	0	1	1	0	0.125	0	0	0.4373	0.0969	0.96	Pathogenic
21.6	1.66558	9.461	-1.0717	-1.512	4.65	0.529	0.9419	0	0.1786	0	0	0	0	8.59	8.75	0	8.75	0	1	1	0	0	0	0	0.1416	0.3322	0.982	Pathogenic
22	1.88642	8.575	-5.4763	-2.559	5.86	0.8455	0.309	0	0.144	0	0	0	0	6.36	5.86	0	5.86	0	0	1	0	0.0667	0	0	0.0294	0.1402	0.984	Pathogenic
14.67	1.15472	6.137	-1.9793	-1.895	4.66	0.529	0.9419	0	0.2596	0.04	0	0	0	8.88	8.75	-6.56	8.75	0	1	1	0	0	0	0	0.2562	0.4091	0.924	Pathogenic
14.67	1.15472	6.137	3.6798	2.371	-1.04	0.6545	0.3455	0	0.2972	0	0.05	0.25	0.25	9.8	7.65	7.65	-7.65	0	1	0	0	0	0	0	0.2645	0.2113	0.726	Pathogenic
23.7	1.95449	7.652	-1.0478	-1.498	6.17	0.529	0.9419	0	0.2468	0.0222	0	0	0	9.99	8.75	-5	8.75	0	1	1	0	0	0	0	0.3385	0.2086	0.993	Pathogenic
14.67	1.15472	6.137	-0.2032	-0.693	5.29	1.2063	0.1058	0	0.6367	0.003	0	0	0	0	0	0	0	0	0	0	0	0	0	0	0.4636	0.1849	0.299	Pathogenic
14.67	1.15472	6.137	-7.6495	-2.759	5.93	0.8668	0.2664	0	0.2273	0	0	0	0	5.69	9.73	0	9.73	0	0	1	0	0	0	0	0.3658	0.3894	0.891	Pathogenic
14.67	1.15472	6.137	-5.7138	-2.584	5.38	0.8668	0.2664	0	0	0	0	0	0	9.24	6.31	-6.31	6.31	0	0	1	0	0	0	0	0.2945	0.4468	0.945	Pathogenic
14.67	1.15472	6.137	-1.5488	-1.738	1.75	1.1353	0.6767	1	0.31	0.0294	0	0	0	8.6	6.86	0	6.86	0	0	1	0	0	0	0	0.0483	0.2038	0.979	Pathogenic
15.62	1.23155	9.462	-0.4296	-1.017	4.56	1.4211	0.9624	1	0.1999	0.04	0	0	0	10.25	3.03	-3.03	3.03	0	0	1	0	0	0	0	0.0657	0.3672	0.947	Pathogenic
14.67	1.15472	6.137	-0.6586	-1.236	5.52	0.4611	0.3114	0	0.2591	0.0833	0	0	0	0	0	0	0	0	0	0	0	0	0	0.125	0.3376	0.2018	0.312	Pathogenic
22.4	1.50111	5.131	-5.0194	-2.502	4.72	0.985	0.5263	1	0.3545	0	0	0	0	7.53	3.94	-3.94	3.94	0	0	1	0	0	0	0	0.4073	0.1144	0.925	Pathogenic
11.68	-0.139176	7.558	-6.1529	-2.631	1.37	0.6545	0.6909	1	0.6778	0.0588	0	0	0	8.95	7.76	7.76	0	0	1	0	0.1	0	0	0	0.2598	0.3863	0.807	Pathogenic
20.5	1.80617	7.83	-0.814	-1.354	4.49	0.529	0.9419	0	0.5899	0.05	0	0	0	11.08	8.75	-3.42	8.75	0	1	1	0.0909	0	0	0	0.0643	0.421	0.974	Pathogenic
37	0.873463	8.831	-69.6262	-3.779	4.99	0.9288	0.1425	1	0.2984	0	0	0	0	4.23	1.56	-1.56	1.56	0	1	0	0	0	0	0	0.1273	0.1201	0.17	Pathogenic
21.9	0.73014	8.957	-0.4321	-1.02	2.27	0.7904	0.3832	0	0.241	0.1	0.1	0	0	9.43	1.86	0.69	1.86	0	1	1	0	0	0	0	0.4174	0.3557	0.927	Pathogenic
24.2	0.824791	6.137	-5.7169	-2.585	5.23	0.529	0.9419	0	0.2827	0	0	0	0	7.2	8.84	0	8.84	0	1	1	0	0	0	0	0.4677	0.4192	0.975	Pathogenic
17.78	0.834424	8.817	-0.9231	-1.425	4.26	0.9026	0.5771	1	0.4848	0.1667	0	0	0	11.78	2.64	-2.64	2.64	0	0	1	0	0	0	0	0.1492	0.2983	0.994	Pathogenic
23.1	1.03003	9.606	-8.6115	-2.831	4.63	0.8455	0.309	0	0.1157	0	0	0	0	3.51	6.01	0	6.01	0	0	1	0	0	0	0	0.0555	0.2312	0.859	Pathogenic
22.4	1.46579	9.363	-14.4646	-3.068	3.73	0.8455	0.309	0	0.1771	0	0	0	0	7.7	6.68	0	6.68	0	0	1	0	0	0	0	0.0392	0.1933	0.983	Pathogenic
1.929	1.07846	5.744	-0.2032	-0.693	3.57	0.4679	1.3839	0	0.3741	0	0	0	0	4	8.18	0	8.18	0	1	0	0	0	0	0	0.0222	0.266	0.04	Pathogenic
22.5	1.5024	9.661	-1.2677	-1.612	4.19	1.3095	0.4069	1	0.5679	0	0	0	0	5.07	2.43	-2.43	2.43	0	0	1	0	0	0	0	0.3535	0.1052	0.94	Pathogenic
18.43	1.72191	6.137	-0.3795	-0.959	5.66	0.9555	0.8962	0	0.7387	0	0	0	0	7.23	3.18	-3.18	3.18	0	0	1	0	0	0	0	0.1502	0.4287	0.898	Pathogenic
14.67	1.15472	6.137	-1.5156	-1.723	3.47	0.4679	1.3839	0	0.1111	0	0	0	0	8.95	3.15	-3.15	3.15	0	0	1	0	0	0	0	0.2111	0.1989	0.985	Pathogenic
16.14	0.909334	5.895	-1.7726	-1.822	-3.13	0.6545	0.6909	1	0.3333	0.2	0.3333	0	0	10.07	7.76	7.76	-7.76	0	1	0	0	0	0	0	0.4594	0.4002	0.656	Pathogenic
23.3	2.31125	1.527	-0.2032	-0.693	2.83	1.2698	0.0212	0	0.819	0	0.0714	0	0	6.32	4.37	0	4.37	0	0	1	0	0	0	0	0.0027	0.0092	0.941	Pathogenic
10.63	1.36602	2.883	-0.2032	-0.693	2.68	1.1353	0.6767	1	0.3298	0	0.0028	0	0	11.92	7.95	7.95	1.57	1	1	0	0	0	0	0	0.015	0.2854	0.405	Pathogenic
22.3	1.73553	6.707	-5.9521	-2.61	5.42	0.8668	0.2664	0	0.713	0	0	0	0	7.22	8.63	0	8.63	0	0	1	0	0	0	0	0.4972	0.3197	0.997	Pathogenic
12.49	1.42379	3.464	-0.0177	-0.089	2.78	1	0	0	0.2242	0	0	0	0.3333	7.27	0.55	-0.55	0.55	0	1	0	0	0	0.1429	0	0.1728	0.2597	0.61	Pathogenic
38	0.687821	2.935	-0.2032	-0.693	3.63	0.9418	0.1163	1	0.1355	0.0098	0	0	0	0	0	0	0	0	0	0	0.0571	0	0	0	0.0226	0.4677	0.019	Pathogenic
22.7	-0.246253	3.451	-0.2032	-0.693	5.36	0.6545	0.6909	0	0.761	0.0204	0.0204	0	0.1667	7.07	0.75	0.75	-0.75	0	1	0	0	0	0	0	0.0293	0.1272	0.928	Pathogenic
3.445	0.985814	1.685	0.9157	1.469	-3.09	0.8385	0.3231	0	0.7662	0.0526	0.027	0	0	0	0	0	0	0	0	0	0	0	0	0	0.4732	0.1987	0.099	Pathogenic
7.203	1.48063	9.355	0.5251	1.157	0.937	0.7904	1.5808	0	0.6995	0	0	0	0	0	0	0	0	0	0	0	0	0	0	0	0.4487	0.2463	0.017	Pathogenic
29.3	0.716855	8.812	-0.2032	-0.693	5.43	2.3713	1.9401	0	0.0793	0	0.0058	0	0	6.98	1.06	1.06	-1.06	0	1	0	0	0	0	0	0.1729	0.4332	0.344	Pathogenic
27.9	0.828584	9.307	-0.2032	-0.693	5.43	0.9296	0.1407	0	0.0793	0.0058	0.0029	0	0	0	0	0	0	0	0	0	0	0	0	0	0.1734	0.4316	0.084	Pathogenic
24.9	0.589375	5.846	-0.2032	-0.693	5.43	0.9296	0.1407	1	0.0793	0.0029	0	0	0	0	0	0	0	0	0	0	0	0	0	0.0071	0.1753	0.4253	0.047	Pathogenic
32	0.766723	7.393	-0.2032	-0.693	5.43	1.1353	0.6767	1	0.0793	0.0058	0.0058	0	0	0	0	0	0	0	0	0	0	0.011	0	0	0.1764	0.4216	0.353	Pathogenic
14.67	1.15472	6.137	0.6329	1.256	-1.03	0.8385	0.3231	1	0.329	0.0042	0	0	0	6.22	0.33	0.33	-0.33	0	1	0	0	0	0	0.0119	0.1643	0.1594	0.07	Pathogenic
21.5	1.75784	7.648	-5.1409	-2.515	5.8	0.8455	0.309	0	0.2583	0	0	0	0	6.36	6.45	0	6.45	0	0	1	0	0	0	0	0.0665	0.1571	0.981	Pathogenic
15.04	0.989163	3.071	-0.0931	-0.428	2.34	1.2698	0.0212	0	0.3545	0	0	0	0.6667	7.76	8.18	8.18	0	0	1	0	0	0	0	0	0.2867	0.1432	0.639	Pathogenic
14.67	1.15472	6.137	-0.4456	-1.035	-1.61	0.4679	0.257	0	0.3559	0.0714	0	0	0.6667	9.45	3.81	3.81	-3.81	0	1	0	0	0.2857	0	0	0.4637	0.0946	0.073	Pathogenic
10.33	1.26375	0.919	-0.2312	-0.744	3.44	1.1545	0.309	0	0.2632	0	0.0625	0	0.1667	8.39	4.8	4.8	-4.8	0	1	0	0.3	0	0	0.2	0.0737	0.1658	0.636	Pathogenic
21.6	1.7655	6.137	-8.5729	-2.826	5.72	0.8668	0.2664	0	0.3241	0.0909	0	0	0	9.01	4.68	-4.68	4.68	0	0	1	0	0	0	0	0.0126	0.2433	0.98	Pathogenic
22.1	1.76874	6.137	-0.3451	-0.916	5.24	0.8455	0.309	0	0.5625	0	0	0	0	8.24	10.07	-5.81	10.07	0	0	0	0	0	0	0	0.0667	0.3428	0.997	Pathogenic
10.87	1.31581	7.672	-1.1679	-1.564	4.17	0.912	0.4848	1	0.2636	0.1111	0	0	0	0	0	0	0	0	0	0	0	0.1429	0	0	0.1075	0.3056	0.236	Pathogenic
8.317	1.17013	9.029	-0.3625	-0.938	1.47	0.529	0.9419	0	0.2636	0.0588	0	0	0	0	0	0	0	0	0	0	0.2	0	0	0	0.1068	0.3183	0.176	Pathogenic
17.07	1.40328	2.129	-0.0372	-0.204	2.89	0.8668	0.2664	0	0.2257	0.0112	0	0	0	0	0	0	0	0	0	0	0.0635	0	0	0	0.0391	0.3961	0.074	Pathogenic
14.67	1.15472	6.137	-0.3646	-0.941	4.63	0.8455	0.309	0	0.1705	0	0	0	0	8.39	4.8	-4.8	4.8	0	0	1	0	0	0	0	0.1422	0.1548	0.925	Pathogenic
22.9	1.99288	6.137	-0.1095	-0.477	5.76	0.8668	0.2664	0	0.1667	0.0556	0	0	0	9.79	2.86	-2.86	2.86	0	0	1	0	0	0	0	0.1753	0.1521	0.924	Pathogenic
23.4	1.76855	9.477	-0.2032	-0.693	5.22	1.2063	0.0635	1	0.3101	0.04	0	0	0	7.88	2.53	-2.53	2.53	0	0	1	0	0	0	0	0.1022	0.1902	0.955	Pathogenic
12.83	1.6181	8.589	-0.2274	-0.738	5.16	0.4679	1.3839	0	0.1441	0	0	0	0.2	9.79	3.08	3.08	-3.08	0	1	0	0	0	0	0	0.494	0.2077	0.382	Pathogenic
16.71	1.34982	4.578	-0.6272	-1.209	4.51	0.8668	0.2664	0	0.3932	0	0	0	0	9.6	8.75	-3.71	8.75	0	1	1	0	0	0	0	0.189	0.0162	0.954	Pathogenic
14.67	1.15472	6.137	-0.2032	-0.693	5.55	0.4679	1.3839	0	0.2576	0.0154	0	0	0	0	0	0	0	0	0	0	0	0	0	0	0.0744	0.4479	0.045	Pathogenic
21.1	1.70553	7.697	-0.2317	-0.745	5.3	0.8455	0.309	0	0.4597	0	0	0	0	7.66	4.44	-4.44	4.44	0	0	1	0	0.125	0	0	0.344	0.3968	0.927	Pathogenic
14.67	1.15472	6.137	2.8564	2.203	5.17	0.9026	0.5771	1	0.6875	0	0.0625	0	0	5.16	5.88	5.88	0	0	1	0	0	0.375	0	0	0.263	0.2349	0.792	Pathogenic
41	0.942317	6.137	-26.1487	-3.3	5.66	0.8668	0.2664	0	0.2979	0	0	0	0	10.72	8.19	-1.01	8.19	0	1	1	0	0	0	0	0.4097	0.2935	0.499	Pathogenic
18.59	2.29773	2.765	-0.2032	-0.693	3.16	0.8668	0.2664	0	0.9156	0	0	0	0	9.24	6.31	-6.31	6.31	0	0	1	0	0	0	0	0.001	0.0643	0.861	Pathogenic
23.4	1.85734	6.137	-0.0958	-0.436	5.4	0.529	0.9419	0	0	0	0	0	0	9.8	8.75	-2.36	8.75	0	1	1	0	0	0	0	0.3281	0.4911	0.932	Pathogenic
23.4	1.86525	9.644	-0.9779	-1.458	5.9	0.4611	0.3114	0	0	0	0	0	0	10.47	2.68	-2.68	2.68	0	0	1	0	0	0	0	0.2859	0.4128	0.845	Pathogenic
23.1	1.14635	7.865	-4.433	-2.414	5.86	1.291	0.0212	0	0.3483	0.0286	0	0	0	6.65	4.28	-4.28	4.28	0	0	1	0	0	0	0	0.2167	0.3722	0.976	Pathogenic
27.3	1.1006	9.337	-6.307	-2.644	4.91	1	0.3455	0	0.2631	0.0061	0	0	0	6.23	8.18	0	8.18	0	1	0	0	0	0	0	0.0255	0.2085	0.783	Pathogenic
14.67	1.15472	6.137	-0.1152	-0.494	-6.99	0.985	0.4361	1	0.5068	0.0102	0	0	0	8.68	0.12	-0.12	0.12	0	1	0	0	0	0	0	0.4734	0.4462	0.009	Pathogenic
16.64	0.0532838	6.72	0.0197	0.133	2.17	0.912	0.6869	0	0.9195	0	0	0	0	0	0	0	0	0	0	0	0	0	0	0	0.0741	0.1702	0.02	Pathogenic
18.98	1.58814	3.061	-0.2032	-0.693	4.27	0.8952	0.5475	0	0.3796	0	0.007	0	0	0	0	0	0	0	0	0	0.0088	0	0	0	0.0285	0.4668	0.205	Pathogenic
11.6	1.45858	3.508	0.3325	0.937	3.5	1.1332	0.2664	0	0.1344	0	0.0455	0	0.2	8.89	3.01	3.01	-3.01	0	1	0	0	0.0588	0	0	0.2407	0.2346	0.165	Pathogenic
14.67	1.15472	6.137	-0.2032	-0.693	5.37	0.8385	0.3231	0	0.2792	0.0061	0	0	0	0	0	0	0	0	0	0	0.0159	0	0	0	0.2464	0.1669	0.353	Pathogenic
23.7	0.620166	2.009	4.599	2.531	5.82	0.3255	0.984	1	0.2256	0.0667	0	0	0	6.79	1.18	-1.18	1.18	0	1	0	0	0	0	0	0.0587	0.055	0.062	Pathogenic
22.4	1.86528	6.137	-4.2667	-2.391	5.36	0.8668	0.2664	0	0.8492	0.0714	0	0	0	6.12	8.76	0	8.76	0	1	1	0	0	0	0	0.1417	0.1187	0.992	Pathogenic
22	2.3912	1.634	-0.2032	-0.693	3.47	0.8455	0.309	0	0.8782	0	0	0	0	8.39	4.8	-4.8	4.8	0	0	1	0	0	0	0	0.0084	0.0609	0.99	Pathogenic
22.3	2.34477	6.142	-0.9895	-1.465	3.84	0.9026	0.5771	1	0.6267	0	0	0	0	8.99	6.08	-6.08	6.08	0	0	1	0	0	0	0	0.3063	0.0941	0.996	Pathogenic
14.75	1.60342	6.141	-0.2359	-0.752	3.98	0.7725	1.5988	0	0.2831	0.0063	0.0063	0	0	0	0	0	0	0	0	0	0.0189	0	0	0	0.3443	0.4156	0.234	Pathogenic
41	0.773704	0.121	-1.1723	-1.566	5.01	0.4311	1.9401	0	0.8739	0.029	0.0147	0.125	0.125	2.64	7.96	7.96	0	0	1	0	0	0	0	0	0.1226	0.4613	0.289	Pathogenic
34	0.774683	6.881	0.2541	0.819	5.93	1.2962	0.8445	1	0.8739	0	0.0147	0.125	0	0	0	0	0	0	0	0	0	0	0.5	0	0.1252	0.4014	0.112	Pathogenic
21.4	2.25157	1.413	1.6311	1.835	3.1	1.4427	0.5475	1	0.297	0	0	0	0	3.75	0.34	-0.34	0.34	0	1	0	0.2857	0	0	0	0.2682	0.321	0.053	Pathogenic
16.46	1.18637	5.586	0.2524	0.817	-2.7	0.6561	0.5503	0	0.4758	0	0.1034	0	0	0	0	0	0	0	0	0	0	0	0	0	0.4354	0.4	0.094	Pathogenic
47	0.89473	6.137	-68.6641	-3.735	4.7	1.291	0.0212	0	0.4049	0	0	0	0	10.39	8.18	-0.38	8.18	0	1	1	0	0	0	0	0.4167	0.3685	0.405	Pathogenic
1.482	0.19602	0.145	-0.2032	-0.693	0.85	0.3255	0.984	1	0.122	0.0036	0.0036	0	0	0	0	0	0	0	0	0	0	0	0	0	0.098	0.3068	0.067	Pathogenic
13.76	0.952012	1.242	0.1075	0.506	2.2	0.8455	0.309	0	0.3541	0	0	0	0	0	0	0	0	0	0	0	0	0	0	0	0.0486	0.3016	0.122	Pathogenic
21.2	1.72651	9.873	-6.9386	-2.698	4.66	0.529	0.9419	0	0.3411	0	0	0	0	9.79	5.33	-5.33	5.33	0	0	1	0	0	0	0	0.2417	0.3292	0.999	Pathogenic
19.72	1.11285	2.93	-3.7812	-2.31	3.44	1.1005	0.1058	0	0.8864	0	0	0	0	7.62	4.1	0.44	4.1	0	1	1	0	0	0	0	0.1161	0.4606	0.908	Pathogenic
20.8	1.16716	1.912	-1.8748	-1.859	4.53	0.912	0.4848	1	0.6045	0	0	0	0	9.63	4.94	-4.94	4.94	0	0	1	0	0	0	0	0.2339	0.4837	0.992	Pathogenic
22.5	2.11479	7.013	-0.1683	-0.621	2.55	0.529	0.9419	0	0.6036	0	0	0	0	10.07	8.75	-4.22	8.75	0	1	1	0	0	0	0	0.4567	0.4521	0.974	Pathogenic
11.95	1.02873	3.339	-3.1716	-2.193	1.14	1.1064	0.6547	1	0.6429	0	0	0	0	9.35	5.26	-5.26	5.26	0	0	1	0	0	0	0	0.4881	0.4937	0.994	Pathogenic
14.75	1.18819	7.668	-0.2032	-0.693	6.16	1.1127	0.2255	0	0.1282	0	0.0022	0	0	0	0	0	0	0	0	0	0	0	0	0	0.11	0.1513	0.088	Pathogenic
14.67	1.15472	6.137	-8.6939	-2.836	4.41	1.1353	0.6767	1	0.6573	0.0263	0	0	0	7.68	7.12	0	7.12	0	0	1	0	0	0	0	0.0737	0.4515	0.837	Pathogenic
17.21	1.45077	5.504	-0.4392	-1.028	1.48	1.1064	0.6547	1	0.3919	0.0385	0.0196	0	0	6.17	7.96	7.96	0	0	1	0	0	0	0	0	0.0515	0.4148	0.1	Pathogenic
14.67	1.15472	6.137	-6.6156	-2.67	5.23	0.912	0.4848	1	0.4937	0	0	0	0	8.02	4.73	-4.73	4.73	0	0	1	0	0	0	0	0.3798	0.4803	0.995	Pathogenic
18.62	1.51482	3.305	-0.0154	-0.074	2.79	1.062	0.5368	0	0.3573	0	0.0278	0	0	8.25	0.22	-0.22	0.22	0	1	0	0	0.0526	0	0	0.3132	0.4582	0.094	Pathogenic
1.937	-0.0805764	3.293	-2.2206	-1.966	-10.4	0.6545	0.6909	1	0.4646	0.0323	0	0	0	9.22	7.75	7.75	-1.02	0	1	0	0	0	0	0	0.1174	0.4073	0.513	Pathogenic
14.67	1.15472	6.137	-1.4853	-1.71	5.86	0.912	0.4848	1	0.875	0	0.0952	0	0	8.55	7.96	7.96	-1.76	0	1	0	0	0	0	0	0.3251	0.3108	0.786	Pathogenic
21.1	1.44576	8.628	-2.3396	-1.998	3.82	0.912	0.4848	1	0.6099	0	0	0	0	9	4.47	-1.33	4.47	0	1	1	0	0	0	0	0.3429	0.3509	0.979	Pathogenic
20.5	1.44576	8.628	-3.3322	-2.226	3.82	1.5988	1.1717	1	0.6099	0	0	0	0	9	3.98	-0.49	3.98	0	1	1	0	0	0	0	0.3429	0.3509	0.929	Pathogenic
28.2	0.54492	5.399	1.5905	1.818	4.93	0.8873	0.2255	1	0.3977	0	0	0	0	8.6	1.47	-1.47	1.47	0	1	0	0	0	0	0	0.474	0.0534	0.285	Pathogenic
23.1	0.0758763	2.282	-2.82	-2.113	4.34	1.3095	0.984	1	0.7032	0	0	0	0	0	0	0	0	0	0	0	0.0769	0	0	0	0.0734	0.3826	0.026	Pathogenic
23.7	1.78051	3.149	-0.2032	-0.693	5.24	0.6545	0.6909	0	0.1989	0	0.04	0	0.25	8.08	7.76	7.76	3.69	1	1	0	0	0	0	0	0.0863	0.222	0.97	Pathogenic
22.6	1.70506	5.619	-4.5963	-2.439	5.07	1.291	0.0212	0	0.2925	0	0.0625	0	0	9.21	3.48	-0.91	3.48	0	1	1	0	0	0	0	0.2357	0.1016	0.992	Pathogenic
35	0.569779	4.436	-47.0501	-3.522	4.07	1.1245	0.185	1	0.7882	0.0833	0	0	0	0	0	0	0	0	0	0	0	0.3077	0	0	0.0545	0.3476	0.092	Pathogenic
19.32	1.17607	4.254	-0.7983	-1.343	0.937	0.4679	1.3839	0	0.4038	0	0	0	0	9.86	0.85	-0.85	0.85	0	0	1	0	0	0	0	0.1531	0.3327	0.114	Pathogenic
22.2	2.57442	6.137	-0.2032	-0.693	5.61	0.985	0.5263	1	0.7712	0.0192	0	0	0	9.91	6.98	-6.98	6.98	0	0	1	0	0	0	0	0.0009	0.0247	0.925	Pathogenic
20.5	1.63153	9.346	-2.9331	-2.139	4.47	0.8668	0.2664	0	0	0	0	0	0	8.88	4.82	-4.82	4.82	0	0	1	0	0	0	0	0.0529	0.1532	0.933	Pathogenic
22.2	1.95518	6.137	-3.6391	-2.282	6.13	0.8668	0.2664	0	0.3135	0	0	0	0	7.84	6.39	0	6.39	0	0	1	0	0	0	0	0.3988	0.3012	0.97	Pathogenic
41	1.15476	8.935	-0.2032	-0.693	4.85	0.9296	0.1407	0	0.1746	0.0098	0	0	0	0	0	0	0	0	0	0	0	0.0323	0	0	0.1098	0.2104	0.314	Pathogenic
36	0.922813	3.477	-0.2032	-0.693	3.9	0.9138	0.1724	0	0.1746	0	0	0	0	5.13	1.64	-1.64	1.64	0	1	0	0.0323	0	0	0	0.1058	0.2392	0.255	Pathogenic
14.67	1.15472	6.137	0.4575	1.088	4.69	0.4611	0.0299	0	0.3724	0.0385	0	0	0	5.48	0.84	-0.84	0.84	0	1	0	0	0	0	0	0.2075	0.4269	0.033	Pathogenic
14.67	1.15472	6.137	0.0737	0.395	1.83	0.7725	0.3114	0	0.1113	0.0357	0	0	0.1667	0	0	0	0	0	0	0	0	0	0	0	0.4907	0.3753	0.017	Pathogenic
18.36	1.79306	4.054	0.2705	0.847	5.86	1.0582	0.1163	1	0.2609	0.0556	0.0556	0	0	0	0	0	0	0	0	0	0	0.0833	0	0	0.3326	0.3376	0.049	Pathogenic
18.85	1.24034	6.814	-0.1486	-0.578	2.38	1.4211	0.4361	0	0	0	0	0	0	10.43	1.84	1.84	-1.84	0	0	1	0	0	0	0	0.0427	0.2989	0.821	Pathogenic
14.67	1.15472	6.137	-2.5802	-2.061	6.03	0.4311	1.9401	0	0	0	0.0769	0	0	9.45	4.25	-4.25	4.25	0	0	1	0	0	0	0	0.4061	0.1709	0.98	Pathogenic
14.73	1.17703	9.155	-0.3473	-0.919	2.51	0.7249	0.257	0	0.262	0	0	0	1	9.16	7.48	-1.51	7.48	0	0	0	0	0	0	0	0.0672	0.3771	0.911	Pathogenic
14.67	1.15472	6.137	-3.0391	-2.164	3.02	1.1064	0.6547	1	0.6833	0	0	0	0	4.28	9.22	0	9.22	0	0	1	0	0	0	0	0.2346	0.1793	0.985	Pathogenic
14.67	1.15472	6.137	-3.8456	-2.321	3.02	1.1457	0.6939	1	0.6833	0.0588	0	0	0	4.28	11.96	0	11.96	0	0	1	0	0	0	0	0.2346	0.1793	0.95	Pathogenic
14.67	1.15472	6.137	-0.149	-0.579	5.89	0.8455	0.309	0	0.3261	0	0	0	0	10.28	3.9	-3.9	3.9	0	0	1	0	0	0	0	0.0563	0.1456	0.773	Pathogenic
20.9	1.76255	6.137	-0.4771	-1.069	5.2	0.8455	0.309	0	0.572	0	0	0	0	8.88	5.18	-5.18	5.18	0	0	1	0	0	0	0	0.3324	0.215	0.944	Pathogenic
21.5	1.87313	9.283	-1.7811	-1.826	6.17	0.8455	0.309	0	0	0	0	0	0	9.65	3.43	0.89	3.43	0	1	1	0	0	0	0	0.1014	0.4979	0.984	Pathogenic
14.67	1.15472	6.137	-1.5423	-1.735	4.82	1.1064	0.6547	1	1.1145	0	0	0	0	8.8	3.46	-3.46	3.46	0	0	1	0	0	0	0	0.0995	0.483	0.998	Pathogenic
5.008	0.714173	0.79	-3.6127	-2.277	3.81	1.1545	0.309	0	0.3109	0	0.0769	0	1	8.41	8.46	8.46	-4	0	1	0	0.1667	0	0	0	0.2302	0.1427	0.127	Pathogenic
22.6	1.40849	9.449	-3.4724	-2.251	4.18	0.912	0.4848	1	0.5714	0	0	0	0	10.49	3.1	-3.1	3.1	0	0	1	0	0	0	0	0.0553	0.0446	0.949	Pathogenic
8.718	1.07579	3.735	-0.2626	-0.796	-3.81	0.7904	0.3832	0	0.1734	0.08	0	0	0	0	0	0	0	0	0	0	0.1667	0	0	0	0.1686	0.1973	0.017	Pathogenic
14.67	1.15472	6.137	-0.1747	-0.635	4.8	0.529	0.9419	0	0	0	0	0	0	9.8	2.36	-2.36	2.36	0	0	1	0	0	0	0	0.2529	0.3448	0.952	Pathogenic
13.58	1.01269	4.064	-0.9429	-1.437	2.39	1.1064	0.6547	1	0.2979	0	0	0	0	8.44	6.03	-6.03	6.03	0	0	1	0	0	0	0	0.4529	0.4296	0.988	Pathogenic
23.9	2.20082	9.818	-2.3752	-2.007	5.87	1.1353	0.6767	1	0.837	0	0	0	0	6.72	8.09	0	8.09	0	0	1	0	0	0	0	0.2896	0.4023	0.989	Pathogenic
14.67	1.15472	6.137	-0.2032	-0.693	3.71	1.471	0.9419	0	1.0216	0.0115	0	0	0	6.23	3.63	-3.63	3.63	0	0	1	0	0	0	0	0.0408	0.339	0.944	Pathogenic
22.2	1.82294	9.732	-4.9418	-2.492	5.71	0.8668	0.2664	0	0.4883	0	0	0	0	7.93	5.88	-5.88	5.88	0	0	1	0.1	0	0	0	0.3389	0.4178	0.932	Pathogenic
14.67	1.15472	6.137	-4.1214	-2.367	4.35	0.7904	1.5808	0	0.5032	0	0	0	0	3.39	0.82	0.82	-0.82	0	1	0	0	0	0	0	0.0672	0.3529	0.135	Pathogenic
21	1.67217	7.902	-0.1677	-0.62	5.44	0.529	0.9419	0	0.4567	0	0	0	0	9.8	2.36	-2.36	2.36	0	0	1	0	0	0	0	0.4688	0.1423	0.941	Pathogenic
14.67	1.15472	6.137	-0.2736	-0.813	-1.54	0.4679	0.257	0	0	0	0	0	1	6.04	4.52	4.52	0	0	1	0	0	0	0	0	0.173	0.4834	0.614	Pathogenic
14.67	1.15472	6.137	-1.2757	-1.616	4.02	0.8668	0.2664	0	0.2182	0	0	0	0	10.47	2.07	-2.07	2.07	0	0	1	0.0909	0	0	0	0.4043	0.3665	0.896	Pathogenic
14.67	1.15472	6.137	-14.8682	-3.075	5.66	0.8668	0.2664	0	0.2182	0	0	0.1818	0	7.33	8.18	3.28	8.18	0	1	0	0	0	0	0.04	0.0032	0.0698	0.89	Pathogenic
8.758	1.42583	7.599	-0.0221	-0.117	1.89	0.4762	0.6243	0	0.55	0.0256	0.0256	0	0	0	0	0	0	0	0	0	0	0	0	0	0.0141	0.1374	0.025	Pathogenic
5.724	1.10093	4.068	0.1476	0.611	-0.33	0.6545	0.6909	0	0.55	0.0256	0	0	0	8.6	7.76	7.76	0	0	1	0	0	0	0	0	0.015	0.1515	0.397	Pathogenic
11.12	1.71031	3.231	-0.0933	-0.429	2.35	0.6561	0.5503	0	0.55	0.0732	0	0	0	3.77	0.46	0.46	-0.46	0	1	0	0.125	0.0455	0	0	0.0157	0.1614	0.038	Pathogenic
7.155	0.885621	2.265	0.0476	0.287	2.41	0.8668	0.2664	0	0.4582	0.037	0	0	0	0	0	0	0	0	0	0	0	0	0	0	0.0689	0.1755	0.001	Pathogenic
8.256	0.82803	6.198	-0.742	-1.303	-1.79	0.4679	1.3839	0	0.385	0	0.0323	0	0	6.23	7.96	7.96	0	0	1	0	0	0	0	0	0.0724	0.2113	0.026	Pathogenic
3.03	0.480444	7.995	-1.4615	-1.699	-3.53	0.9296	0.1407	1	0.385	0	0	0	0.3333	0	0	0	0	0	0	0	0	0	0	0.5	0.0727	0.2154	0.036	Pathogenic
18.64	1.54934	7.714	-0.6705	-1.245	4.64	0.8455	0.309	0	0.48	0	0	0	0	4.44	8.62	0	8.62	0	0	1	0.0909	0	0	0	0.1342	0.2628	0.998	Pathogenic
6.888	-0.0223016	4.72	-0.64	-1.22	3.47	0.6545	0.6909	0	0.2034	0.0345	0	0	0.3333	7.68	7.75	7.75	0	0	1	0	0	0	0	0	0.321	0.4487	0.371	Pathogenic
0.362	-0.706131	0.421	1.7095	1.867	-2.74	1.1353	0.2857	0	0.3958	0.125	0.0667	0	0	0	0	0	0	0	0	0	0.0714	0.0714	0	0	0.357	0.4786	0.004	Pathogenic
10.63	0.740682	6.38	-0.2028	-0.692	0.496	0.4311	1.9401	0	0.266	0	0.05	0	0	0	0	0	0	0	0	0	0.2	0	0	0	0.1231	0.1143	0.057	Pathogenic
16.07	1.14858	9.389	-1.4004	-1.673	4.76	1.1353	0.6767	1	0.5089	0	0	0	0	7.31	6.23	0	6.23	0	0	1	0	0	0	0	0.237	0.2617	0.842	Pathogenic
14.67	1.15472	6.137	-0.3144	-0.874	3.86	1.1353	0.6767	1	0.4452	0	0	0	0	8.81	6.12	-6.12	6.12	0	0	1	0	0	0	0	0.218	0.4655	0.929	Pathogenic
14.67	0.155972	9.082	0.128	0.562	2.16	1.062	0.5368	0	0.8571	0	0.0385	0	0	8.13	0.54	0.53	0.54	0	0	1	0	0	0	0	0.3793	0.1255	0.027	Pathogenic
23.1	1.80642	7.267	-2.7486	-2.098	4.92	0.8455	0.309	0	0.9023	0	0	0	0	7.66	4.44	-4.44	4.44	0	0	1	0	0	0	0	0.2369	0.2845	0.802	Pathogenic
14.67	1.15472	6.137	-6.1478	-2.63	3.8	0.9026	0.5771	1	0.2852	0	0	0	0	6.9	5.6	0	5.6	0	0	1	0	0	0	0	0.0953	0.0681	0.93	Pathogenic
21.5	1.40636	7.802	-9.2251	-2.869	3.54	1.1353	0.6767	1	0.3787	0.0189	0	0	0	8.02	7.73	0	7.73	0	0	1	0	0	0	0	0.3968	0.2115	0.991	Pathogenic
14.67	1.15472	6.137	-8.9766	-2.852	5.28	1.1353	0.6767	1	0.725	0	0	0	0	7.2	6.97	0	6.97	0	0	1	0	0	0	0	0.3456	0.2685	0.845	Pathogenic
31	0.707658	1.093	-7.8554	-2.775	3.69	1.062	0.5368	1	0.2128	0.0081	0	0	0	0	0	0	0	0	0	0	0	0	0	0	0.032	0.4609	0.052	Pathogenic
14.67	1.15472	6.137	-7.2526	-2.724	5.78	1.291	0.0212	0	0.1734	0	0	0.1818	0	4.89	8.18	0	8.18	0	1	0	0	0	0.0189	0.0189	0.0065	0.2838	0.857	Pathogenic
14.67	1.15472	6.137	0.0142	0.097	4.53	0.4679	1.3839	0	0.2094	0	0	0	0	8.35	3.51	3.51	-3.51	0	1	0	0	0	0	0.3333	0.4753	0.25	0.04	Pathogenic
21.6	1.78494	9.435	-0.1341	-0.543	5.48	0.529	0.9419	0	0.2094	0	0	0	0	9.65	8.75	-6.96	8.75	0	1	1	0	0	0	0	0.4758	0.2614	0.992	Pathogenic
22.1	1.73656	6.039	-1.3755	-1.662	5.52	1.1064	0.6547	1	0.5909	0	0	0	0	4.78	8.82	0	8.82	0	0	1	0	0	0	0	0.4617	0.1869	0.997	Pathogenic
14.67	1.15472	6.137	-2.1482	-1.946	4.98	0.4311	1.9401	0	0	0.2	0.0769	0	0	0	0	0	0	0	0	0	0	0	0	0	0.0415	0.4047	0.264	Pathogenic
14.67	1.15472	6.137	-1.0612	-1.506	4.66	0.529	0.9419	0	0.1854	0	0	0	0	8.59	8.76	0	8.76	0	1	1	0.125	0	0	0	0.4252	0.2826	0.929	Pathogenic
16.03	1.55682	9.606	-0.0484	-0.258	1.07	0.4271	1.1717	1	0.7213	0.0263	0.0263	0	0	0	0	0	0	0	0	0	0.0385	0	0	0	0.4297	0.3691	0.053	Pathogenic
18.29	2.11434	5.951	-2.085	-1.928	5.31	1.0582	0.1163	0	0.7832	0.0625	0.0625	0	0	0	0	0	0	0	0	0	0	0	0	0	0.1341	0.3195	0.626	Pathogenic
17.88	1.11038	9.72	-11.6945	-2.982	2.42	1.4211	0.9624	1	0.4048	0	0	0	0	6.83	7.39	0	7.39	0	0	1	0.0227	0	0	0	0.1949	0.2025	0.934	Pathogenic
14.67	1.15472	6.137	-5.4123	-2.55	4.43	0.8668	0.2664	0	0.6697	0	0	0	0	8.76	6.09	-6.09	6.09	0	0	1	0	0	0	0	0.4638	0.4507	0.955	Pathogenic
21.9	1.23571	6.65	-3.3273	-2.225	3.08	0.912	0.4848	1	1.1462	0	0	0	0	10.49	3.1	-3.1	3.1	0	0	1	0	0	0	0	0.3836	0.067	0.977	Pathogenic
16.48	1.87641	5.854	-0.6761	-1.249	6.16	0.529	0.9419	0	0	0	0	0	0	7.91	7.39	0	7.39	0	0	1	0	0	0	0	0.3063	0.2892	0.932	Pathogenic
16.47	1.57783	6.232	-1.0551	-1.502	3.01	0.529	0.9419	0	0.1399	0	0	0	0	9.88	2.41	-2.41	2.41	0	0	1	0	0	0	0	0.1901	0.1987	0.905	Pathogenic
22.6	1.87318	7.642	-0.7229	-1.288	4.18	0.8668	0.2664	0	0.6759	0.0286	0	0	0	5.96	8.58	0	8.58	0	0	1	0	0	0	0.5	0.3906	0.3691	0.978	Pathogenic
21.8	1.9346	1.508	-4.2849	-2.394	1.59	0.6545	0.3455	0	0.7884	0	0	0	0	9	8.18	8.18	4.37	1	1	0	0	0	0	0	0.0315	0.1206	0.924	Pathogenic
12.73	1.77596	3.227	-0.0775	-0.376	5.6	0.9138	0.1724	0	0.6947	0.026	0.0132	0	0.1	5.19	7.75	7.75	0	0	1	0	0.08	0	0	0	0.3644	0.1615	0.303	Pathogenic
9.36	1.33587	4.453	-0.0538	-0.282	4.87	1.2698	0.0635	1	0.6232	0.0294	0.0294	0	0	9.26	8.04	8.04	0	0	1	0	0	0.1	0	0	0.4616	0.1879	0.742	Pathogenic
1.978	0.143829	0.729	0.897	1.456	2.04	0.6561	0.5503	0	0.3677	0.0244	0.0244	0	0	0	0	0	0	0	0	0	0.0909	0	0	0	0.2371	0.4049	0.008	Pathogenic
14.67	1.15472	6.137	-0.2032	-0.693	3.93	0.4679	1.3839	0	0.8217	0	0.0312	0	0	7.62	3.6	3.6	1.97	0	1	0	0	0	0	0	0.0182	0.1121	0.155	Pathogenic
21.8	1.62911	1.78	-0.2032	-0.693	3.91	0.4762	0.6243	0	0.8217	0.0882	0.0312	0	0.125	5.46	7.76	7.76	0.97	0	1	0	0.0833	0	0	0	0.019	0.1173	0.2	Pathogenic
8.887	0.0105712	1.627	-0.2032	-0.693	3.87	0.985	0.4361	1	0.2449	0	0.0079	0	0	6.17	0.96	0.96	-0.96	0	1	0	0	0	0	0	0.0855	0.4811	0.022	Pathogenic
6.438	-0.638029	0.475	-0.2032	-0.693	1.21	0.9296	0.1407	1	0.2449	0	0	0	0	0	0	0	0	0	0	0	0	0	0	0	0.1026	0.4211	0.029	Pathogenic
26.4	0.711529	4.473	-0.2032	-0.693	5.18	1.062	0.5368	1	0.2871	0.0033	0.0033	0	0	6.91	1.13	-1.13	1.13	0	1	0	0	0.0408	0	0	0.1336	0.2467	0.08	Pathogenic
3.451	0.463559	8.111	5.8007	2.701	-5.43	1.3095	0.185	1	0.4107	0	0	0	0	7.24	0.23	-0.23	0.23	0	1	0	0.0714	0.0714	0	0	0.334	0.4313	0	Pathogenic
28.9	1.12525	6.137	-20.2153	-3.194	4.93	1.291	0.0212	0	1.0714	0.0625	0.0323	0	0	10.05	8.18	-1	8.18	0	1	0	0	0	0	0	0.0033	0.0905	0.924	Pathogenic
12.14	1.73722	2.742	4.3118	2.481	3.38	1.2063	0.0635	1	0.2385	0.0909	0.0909	0	0	0	0	0	0	0	0	0	0.0667	0	0	0	0.4889	0.3594	0.003	Pathogenic
21.1	1.53677	6.795	-0.2032	-0.693	4.84	1.291	0.0212	0	0.6071	0	0	0	0	8.58	1.15	-1.15	1.15	0	0	1	0	0	0	0	0.4406	0.3441	0.241	Pathogenic
9.008	0.334104	5.396	-2.6439	-2.076	-7.29	0.7249	0.2306	1	0.4286	0	0	0	0	0	0	0	0	0	0	0	0.1	0	0	0	0.0716	0.1967	0.011	Pathogenic
3.396	0.227788	5.39	-3.2775	-2.215	-6.38	0.9418	0.1163	1	0.4286	0.0526	0	0	0	0	0	0	0	0	0	0	0	0	0	0	0.072	0.2042	0	Pathogenic
22	1.02415	7.261	-3.6969	-2.292	4.31	0.9026	0.5771	1	0.9055	0	0	0	0	9.1	5.06	4.2	5.06	0	0	1	0	0	0	0	0.3038	0.376	0.996	Pathogenic
0.069	-0.0633232	0.936	-0.2032	-0.693	-10.7	0.6545	0.6909	1	0.5099	0.0027	0.0027	0	0.0152	3.87	1.39	1.39	-1.39	0	1	0	0	0	0	0	0.0622	0.1444	0.091	Pathogenic
21.1	-0.145199	1.644	-12.6459	-3.013	3.18	0.4271	0.4848	1	0.8072	0.0588	0.0857	0	0	12.39	7.95	-7.95	7.95	0	1	0	0	0	0	0	0.0903	0.1846	0.52	Pathogenic
20.9	-0.145199	1.644	-13.8286	-3.049	3.18	1.5988	0.6869	1	0.8072	0.0303	0.0303	0	0	12.39	8.04	-8.04	8.04	0	1	0	0	0	0	0	0.0903	0.1846	0.466	Pathogenic
23.6	1.15472	7.686	-5.6245	-2.573	5.12	0.8668	0.2664	0	0.8337	0.0667	0	0	0	8.7	8.89	0	8.89	0	0	1	0	0	0	0	0.0183	0.1285	0.995	Pathogenic
26.9	1.15472	6.137	-45.5468	-3.518	5.42	0.529	0.9419	0	0.6156	0	0	0	0	8.45	8.75	0	8.75	0	1	0	0	0.5	0	0	0.4145	0.1344	0.647	Pathogenic
9.5	1.15472	9.422	-0.6676	-1.243	0.184	0.8873	0.2255	1	0.902	0.1667	0.0625	0	1	0	0	0	0	0	0	0	0	0	0	0	0.4806	0.2126	0.048	Pathogenic
11.05	1.15472	3.513	-0.1459	-0.572	0.465	1.471	0.9419	0	0.5675	0	0	0	0	4.85	8.75	8.75	4.33	1	1	0	0	0	0	0	0.208	0.2772	0.153	Pathogenic
34	1.15472	9.177	-10.606	-2.936	5	1.4211	0.9624	1	0.2852	0.0135	0.0135	0	0	9.54	8.27	0	8.27	0	1	0	0	0.0417	0	0	0.0053	0.3011	0.876	Pathogenic
34	1.15472	9.177	-12.1561	-2.999	5	1.1353	0.6767	1	0.2852	0.0135	0	0	0	9.54	8.18	0	8.18	0	1	0	0	0	0	0	0.0053	0.3011	0.912	Pathogenic
10.95	1.15472	6.07	-2.2495	-1.973	2.65	0.6545	0.3455	0	0.3173	0	0	0	0.5	9.55	8.18	8.18	0	0	1	0	0.0833	0	0	0.25	0.3972	0.3608	0.666	Pathogenic
14.67	1.15472	6.137	-13.042	-3.025	5.16	0.912	0.4848	1	0.2202	0	0	0	0	9.63	4.68	-4.68	4.68	0	0	1	0	0	0	0	0.1072	0.0723	0.997	Pathogenic
23.4	1.15472	9.418	-2.8849	-2.127	5.92	0.8668	0.2664	0	0.5141	0	0	0	0	8.76	6.09	-6.09	6.09	0	0	1	0	0	0	0	0.2568	0.4675	0.988	Pathogenic
21.4	1.15472	8.464	-1.5705	-1.746	5.74	0.8455	0.309	0	0.3333	0	0	0	0	9.12	4.47	-4.47	4.47	0	0	1	0	0	0	0	0.1835	0.4347	0.977	Pathogenic
14.67	1.15472	6.137	-1.0467	-1.497	4.47	0.9296	0.1407	0	0	0.0833	0	0	0.2	0	0	0	0	0	0	0	0	0	0	0	0.365	0.2073	0.596	Pathogenic
14.67	1.15472	6.137	-0.5532	-1.144	4.03	1.1245	0.185	0	0	0	0	0	0	0	0	0	0	0	0	0	0	0	0	0.3333	0.3641	0.2191	0.194	Pathogenic
23.6	1.15472	7.294	-3.003	-2.155	5.65	0.8668	0.2664	0	0.7159	0	0	0	0	8.88	4.82	-4.82	4.82	0	0	1	0	0	0	0	0.2981	0.1167	0.96	Pathogenic
14.67	1.15472	6.137	0.0038	0.027	-4.24	0.9418	0.1163	1	0.7545	0	0.0333	0	0	0	0	0	0	0	0	0	0.125	0	0	0	0.4232	0.4571	0.55	Pathogenic
22.5	1.15472	8.668	-0.8971	-1.408	3.76	0.9555	0.8962	0	0.1455	0.0588	0	0	0	6.64	3.73	-3.73	3.73	0	0	1	0	0	0	0	0.2623	0.4228	0.941	Pathogenic
21	1.15472	5.777	-2.2176	-1.965	6.08	1.2698	0.0635	1	0.2278	0	0.0526	0	0.1429	5.06	1.22	-1.2	1.22	0	1	0	0	0	0	0	0.18	0.3718	0.862	Pathogenic
26.8	1.15472	3.319	-0.2032	-0.693	3.58	1.1457	0.1506	1	0.0786	0.0079	0	0	0.0159	0	0	0	0	0	0	0	0	0.0286	0	0	0.0332	0.2374	0.037	Pathogenic
26.8	1.15472	9.101	-0.2032	-0.693	5.42	0.8385	0.3231	0	0.0786	0	0	0	0	0	0	0	0	0	0	0	0	0	0	0	0.0338	0.2239	0.085	Pathogenic
29.9	1.15472	9.101	-0.2032	-0.693	4.56	0.985	0.4361	1	0.0786	0.004	0.004	0	0	0	0	0	0	0	0	0	0	0	0	0	0.034	0.2205	0.065	Pathogenic
12.16	1.15472	9.415	-0.2032	-0.693	4.29	0.8952	0.5475	1	0.1034	0	0.0011	0	0	10.13	1.86	1.86	-1.86	0	1	0	0	0.006	0	0	0.0425	0.152	0.648	Pathogenic
20.1	1.15472	6.137	-1.2348	-1.596	4.59	0.529	0.9419	0	0.5	0	0	0	0	5.52	7.6	0	7.6	0	0	1	0	0	0	0	0.0235	0.1862	0.94	Pathogenic
14.67	1.15472	6.137	0.0704	0.383	-0.916	1.062	0.5368	0	0.4091	0	0	0	0	10.11	1.55	-1.55	1.55	0	0	1	0.1429	0	0	0	0.1461	0.1946	0.436	Pathogenic
14.67	1.15472	6.137	-2.4026	-2.015	5.22	0.912	0.4848	1	0.981	0	0	0	0	5.01	7.43	0	7.43	0	0	1	0	0	0	0	0.1798	0.4279	0.916	Pathogenic
20.7	1.15472	4.365	-0.5501	-1.141	5.27	0.8668	0.2664	0	0.8489	0	0	0	0	8.49	7.57	0	7.57	0	0	1	0	0	0	0	0.4696	0.4067	0.939	Pathogenic
22.4	1.15472	6.137	-1.3881	-1.668	5.78	0.8668	0.2664	0	0.394	0.0238	0	0	0	4.41	7.62	0	7.62	0	0	1	0	0	0	0	0.3733	0.2056	0.75	Pathogenic
14.67	1.15472	6.137	-6.0875	-2.626	4.89	0.8668	0.2664	0	0.35	0.0625	0	0	0	8.68	4.45	-4.45	4.45	0	0	1	0	0	0	0	0.4997	0.1022	0.956	Pathogenic
14.67	1.15472	6.137	-5.0916	-2.51	5.5	0.6545	0.3455	0	0	0	0	0	0	9.6	8.19	8.19	0	0	1	0	0.5	0	0	0	0.4534	0.1778	0.582	Pathogenic
14.67	1.15472	6.137	-5.2585	-2.529	5.75	1.1332	0.2664	0	0.2394	0	0	0	0	9.26	7.96	-2.26	7.96	0	1	1	0	0	0	0	0.3518	0.4111	0.876	Pathogenic
11.02	1.15472	1.932	-12.4822	-3.008	0.26	1	0	0	0	0	0.1111	0	1	5.79	0.34	0.34	-0.34	0	1	0	0.1667	0	0	0	0.1179	0.4053	0.058	Pathogenic
14.67	1.15472	6.137	-0.9951	-1.468	2.13	1.471	0.9419	0	0.297	0	0	0	0	0	0	0	0	0	0	0	0	0.0909	0	0	0.4229	0.123	0.225	Pathogenic
14.67	1.15472	6.137	1.7927	1.899	3.91	0.4271	0.4848	1	0.297	0	0.0667	0	0	0	0	0	0	0	0	0	0.0909	0	0	0	0.049	0.1085	0.005	Pathogenic
14.67	1.15472	6.137	-7.1792	-2.718	5.32	0.4679	1.3839	0	0.3135	0.0833	0.0833	0	0	4.67	7.96	7.96	1.48	0	1	0	0.2143	0	0	0	0.398	0.134	0.728	Pathogenic
14.67	1.15472	6.137	-2.6745	-2.082	-7.19	0.6545	0.6909	1	0.4394	0.0455	0.0455	0	0	9.22	7.75	7.75	0	0	1	0	0	0.1667	0	0	0.309	0.2228	0.885	Pathogenic
11.37	1.15472	2.517	-0.2032	-0.693	4.59	1.291	0.6349	1	0.5409	0	0.0046	0	0	0	0	0	0	0	0	0	0	0	0	0	0.0162	0.3558	0.331	Pathogenic
16.27	1.15472	2.931	-0.2032	-0.693	3.89	0.6545	0.6909	1	1.2218	0	0.069	0	0	8.41	7.76	7.76	0	0	1	0	0.0667	0.125	0	0	0.0017	0.0667	0.806	Pathogenic
21	1.15472	3.932	-3.56	-2.269	4.59	1.1353	0.6767	1	0.7222	0	0	0	0	9.2	5.76	-5.76	5.76	0	0	1	0	0	0	0	0.2415	0.3577	0.997	Pathogenic
14.67	1.15472	6.137	-1.3798	-1.665	-1.64	0.6545	0.6909	1	0.8481	0.0244	0	0	0	10.1	7.76	7.76	1.97	1	1	0	0.1429	0	0	0	0.3831	0.2551	0.881	Pathogenic
22.7	1.15472	6.137	-0.6613	-1.238	4.87	0.8668	0.2664	0	1.1375	0.0526	0	0	0	9.6	3.71	-3.71	3.71	0	0	1	0	0	0	0	0.3087	0.1543	0.961	Pathogenic
9.84	1.15472	1.073	-0.0409	-0.222	2.19	0.7904	1.5808	0	0.3258	0.0769	0	0	0	7.22	2.51	2.51	-2.51	0	1	0	0	0.1053	0	0	0.3508	0.1925	0.005	Pathogenic

## Sheet: Training_set2
CADD	Eigen	phylop	dpsi	dpsiz	GERP++	RSCU	dRSCU	CpG	CpG_exon	SR-	SR+	FAS6-	FAS6+	MES	dMES	MES+	MES-	MEC-MC	MEC-CS	MES-KM	PESE-	PESE+	PESS-	PESS+	f_premrna	f_mrna	TraPV3	class
8.475	0.846925	4.93	0.2386	0.794	-2.08	0.6561	0.5503	0	0.2314	0.0323	0	0	0	3.09	0.71	-0.71	0.71	0	1	0	0	0	0	0	0.2392	0.3892	0.003	Benign
1.027	-2.05257	9.853	0.6417	1.263	-11.1	1.4211	0.4361	1	0.4891	0	0	0	0	0	0	0	0	0	0	0	0	0	0	0	0.1112	0.3643	0.009	Benign
3.322	-0.189885	0.364	0.0338	0.218	0.235	0.7904	0.3832	1	0.3309	0.0208	0	0	0	0	0	0	0	0	0	0	0	0	0	0	0.4863	0.1972	0.142	Benign
8.983	0.859014	9.22	-0.0468	-0.25	-5.57	0.9555	0.2306	0	0.6848	0	0	0.25	0	3.23	0.2	-0.2	0.2	0	1	0	0	0	0	0.3333	0.3691	0.2032	0.003	Benign
18.15	0.731486	7.168	0.0305	0.199	2.9	0.9418	0.1163	0	0.3226	0.0286	0	0	0	4.94	0.24	-0.24	0.24	0	1	0	0.3	0.125	0	0	0.2274	0.1772	0.001	Benign
1.049	0.222171	5.771	0.0228	0.154	-6.13	1.062	0.5368	1	0.6222	0.0208	0	0	0	10.27	0.77	0.77	-0.77	0	1	0	0	0.1429	0	0	0.412	0.4788	0	Benign
19.55	1.50961	7.085	-1.0181	-1.482	3.02	0.529	0.9419	0	0.2838	0.0556	0.0556	0	0	0	0	0	0	0	0	0	0.1905	0	0	0	0.2989	0.4121	0.104	Benign
1.61	1.03981	0.878	0.2447	0.804	1.63	0.7725	1.5988	0	0.2645	0.0159	0	0	0	0	0	0	0	0	0	0	0	0.0222	0	0	0.4009	0.449	0.006	Benign
7.267	1.71988	8.818	0.1145	0.526	0.953	0.8873	0.2255	0	0.9063	0.0476	0	0	0	0	0	0	0	0	0	0	0.1111	0	0	0	0.4626	0.2176	0.036	Benign
7.869	0.478216	0.403	-0.1886	-0.664	1.88	0.8668	0.2664	0	0.5264	0.0032	0	0	0	0	0	0	0	0	0	0	0.0296	0	0	0	0.4698	0.4926	0.007	Benign
15.75	1.21079	3.043	-0.6444	-1.224	1.97	0.4611	0.3114	0	0.1646	0	0.0714	0	0.3333	2.32	5.35	0	5.35	0	1	0	0	0	0	0	0.3126	0.3992	0.169	Benign
8.527	1.06631	5.511	-3.4458	-2.246	-2.12	0.7904	0.3832	0	0.2	0	0	0	0	0	0	0	0	0	0	0	0	0	0.2	0.3333	0.0823	0.1906	0.037	Benign
5.432	0.998765	7.805	0.3468	0.955	-0.308	1.0704	0.1407	0	0.1787	0	0.25	0	0	6.4	0.31	0.31	-0.31	0	1	0	0	0	0	0	0.2871	0.4552	0.126	Benign
0.417	0.355588	8.766	-0.0155	-0.075	-1.87	1.471	0.9419	0	0.418	0	0.0625	0	0	0	0	0	0	0	0	0	0.2	0	0	0	0.3551	0.2999	0.034	Benign
5.779	0.721483	2.618	0.0099	0.068	-3.38	0.529	0.9419	0	0.3097	0.0667	0	0	0	2.13	11.32	0	11.32	0	1	0	0.0417	0.0417	0	0	0.1629	0.2634	0.023	Benign
16.75	1.74227	9.357	0.2975	0.887	-0.68	0.8873	0.2255	1	0.5946	0	0	0	0	0	0	0	0	0	0	0	0	0.0222	0	0	0.2916	0.2	0.036	Benign
10.74	1.27487	0.917	-0.0875	-0.41	4.24	0.912	0.4848	1	0.5365	0.0417	0	0	0	0	0	0	0	0	0	0	0	0	0	1	0.4105	0.4192	0.075	Benign
13.02	0.900178	9.828	-0.9758	-1.457	-4.36	0.4762	0.6243	1	0.3223	0.0294	0	0	0	3.52	0.53	0.53	-0.53	0	1	0	0	0	0	0	0.4011	0.4989	0.073	Benign
14.51	1.86222	8.872	-3.5113	-2.259	1.45	0.4611	0.3114	0	0.5285	0	0.0476	0	1	6.18	4.96	0	4.96	0	1	0	0	0	0	0	0.1473	0.363	0.14	Benign
7.215	0.677964	7.866	-0.0297	-0.163	-4.53	1.1064	0.6547	1	0.8235	0.0085	0	0	0	5.07	7.96	7.96	0	0	1	0	0	0.0128	0	0	0.0319	0.324	0.03	Benign
0.624	0.405499	0.137	-0.0157	-0.076	1.32	0.9555	0.8962	0	0.1304	0	0.005	0	0	0	0	0	0	0	0	0	0.0042	0	0	0	0.3657	0.265	0.03	Benign
11.23	0.731486	8.002	0.1077	0.506	5.58	0.8455	0.309	0	0.4906	0.027	0	0	0	0	0	0	0	0	0	0	0.0556	0	0	0	0.0473	0.0972	0.336	Benign
7.642	0.745556	0.793	0.0353	0.226	1.14	1.4086	0.3251	1	0.2596	0	0	0	0	0	0	0	0	0	0	0	0	0	0	0	0.4225	0.4255	0.01	Benign
0.131	-0.345654	4.772	-0.0337	-0.185	-10.1	1.1353	0.6767	1	0.709	0.0253	0	0	0	5.3	9.37	0	9.37	0	1	0	0	0.0952	0	0	0.0283	0.423	0.023	Benign
11.61	0.484976	0.54	0.0155	0.106	0.882	1.4427	0.5475	1	0.2777	0	0.0417	0	0	3.75	0.24	0.24	-0.24	0	1	0	0	0	0	0	0.2464	0.4163	0.033	Benign
2.87	-0.101152	8.823	-1.4311	-1.686	-7	0.912	0.4848	1	0.7077	0.1667	0	0	0	0	0	0	0	0	0	0	0.0909	0	0	0	0.1227	0.2337	0.036	Benign
18.91	-0.0539912	8.599	-0.0388	-0.212	1.85	0.4679	1.3839	0	1.0712	0	0.0286	0	0	0	0	0	0	0	0	0	0.0833	0	0	0	0.3314	0.451	0.028	Benign
18.49	1.48824	4.179	-0.797	-1.342	3.04	0.6545	0.6909	1	0.5183	0	0	0	0	2.23	0.83	0.83	0	0	1	0	0	0.2	0	0	0.2782	0.3466	0.132	Benign
10.08	0.64271	9.851	-0.01	-0.037	-5.91	0.912	0.4848	1	0.6209	0	0.0081	0	0	0	0	0	0	0	0	0	0	0.0175	0	0	0.2347	0.1826	0.017	Benign
6.793	0.539121	0.219	0.1481	0.612	1.53	1.4427	0.5475	0	0.2493	0.002	0.002	0	0	0	0	0	0	0	0	0	0	0	0	0	0.2728	0.2093	0.029	Benign
11.17	0.731486	6.937	-0.1637	-0.611	4.37	1.1064	0.0393	0	0.0955	0	0.0588	0	0	5.61	4.77	4.77	1.21	0	1	0	0	0	0	0	0.1638	0.4564	0.284	Benign
14.02	1.27776	2.573	-0.4528	-1.043	0.371	1.471	0.9419	0	0	0	0	0	0	6.8	0.45	-0.45	0.45	0	0	1	0	0	0	0	0.2001	0.1465	0.711	Benign
9.05	-0.254536	1.646	1.7598	1.887	-9.28	0.4517	0.6547	1	0.4431	0.0465	0	0	0.5	6.21	6.42	6.42	0	0	1	0	0	0	0	0	0.0316	0.233	0.052	Benign
10.3	0.111146	9.839	-0.0333	-0.183	-11.2	0.985	0.4361	1	0.2321	0.0323	0	0	0	0	0	0	0	0	0	0	0	0.1538	0	0	0.1231	0.2562	0.015	Benign
6.818	1.35616	9.708	-0.1725	-0.631	4.08	0.4679	1.3839	0	0.9773	0.0345	0.0667	0	0	5.71	7.96	7.96	5.42	1	1	0	0.25	0	0	0	0.1045	0.3883	0.23	Benign
10.22	1.08778	9.248	-0.3785	-0.957	3.81	0.7249	1.1269	0	0.4804	0	0.0625	0.1667	0	0	0	0	0	0	0	0	0	0	0	0	0.3753	0.4627	0.021	Benign
12.21	0.42588	1.107	-1.303	-1.629	-2.69	1.1127	0.2255	1	0.6417	0	0.0833	0	0	0	0	0	0	0	0	0	0	0	0	0	0.2313	0.4559	0.045	Benign
8.657	1.01418	5.936	0.0813	0.422	3.22	0.8455	0.309	0	0	0.0714	0	0	0	0	0	0	0	0	0	0	0	0	0	0	0.3213	0.4179	0.02	Benign
9.173	0.975817	3.636	0.065	0.362	-0.495	1.3455	0.6909	0	0.3115	0	0	0.5	0	6.18	0.12	-0.12	0.12	0	1	0	0	0	0	0	0.0825	0.1494	0.008	Benign
10.42	0.154338	9.831	0.5597	1.191	-9.82	0.4517	0.6547	1	0.3907	0.0513	0	0	0	3.56	0.3	0.3	-0.3	0	1	0	0.05	0	0	0	0.3365	0.1219	0.005	Benign
2.208	0.0542205	5.01	-0.8695	-1.391	-8.78	1.1245	0.185	1	0.5763	0	0.05	0	0	5.92	1.21	1.21	-1.21	0	1	0	0	0.0952	0	0	0.2728	0.2963	0.036	Benign
12.87	0.773348	9.836	-0.2808	-0.824	-1.78	1.1353	0.6767	1	0.5763	0.0323	0.0625	0	0	3.2	7.95	7.95	0	0	1	0	0	0.0357	0	0	0.2302	0.3363	0.058	Benign
0.301	-0.0371835	-0.304	-0.0829	-0.394	-1.24	0.9555	0.8962	0	0.5789	0	0	0	0	0	0	0	0	0	0	0	0	0.1111	0	0	0.0474	0.1815	0.041	Benign
20.3	2.15319	7.24	0.9646	1.499	0.485	1	0	0	0.816	0	0	0	0	8.41	0.25	0.25	-0.25	0	0	1	0	0.1429	0	0	0.1159	0.1446	0.119	Benign
1.26	0.731486	2.686	-0.6476	-1.227	-5.53	0.6545	0.6909	1	0.5677	0	0.0263	0	0.5	3.33	7.76	7.76	0	0	1	0	0	0	0	0	0.1187	0.1535	0.126	Benign
4.086	0.653609	7.669	0.0107	0.073	-7.43	0.8385	0.3231	1	0.7707	0.1176	0	0	0	0	0	0	0	0	0	0	0.0625	0	0	0	0.4306	0.4806	0.006	Benign
5.012	0.721272	9.158	3.0452	2.243	-5.32	1.0582	0.1163	0	0.4092	0.0714	0.0714	0	0	0	0	0	0	0	0	0	0	0.3333	0	0	0.2013	0.1929	0.001	Benign
12.67	1.29327	8.821	1.0789	1.568	3.33	1.4086	0.3251	0	0	0.0526	0	0	0	0	0	0	0	0	0	0	0	0.4	0	0	0.3328	0.134	0.047	Benign
9.962	0.699695	7.1	-1.3201	-1.636	-1.68	0.9138	0.1724	1	0.3569	0	0.0345	0	0	4.17	7.75	7.75	0	0	1	0	0	0	0	0	0.0161	0.1148	0.449	Benign
1.883	0.731486	0.066	-12.3375	-3.003	-6.5	0.6545	0.6909	1	1.05	0	0	0	0	0	0	0	0	0	0	0	0	0	0	0	0.2339	0.2042	0.026	Benign
11.23	0.430398	9.403	0.0073	0.049	-5.93	1.1353	0.6767	1	0.875	0.0526	0.0526	0	0	0	0	0	0	0	0	0	0	0.5	0	0	0.4489	0.0943	0	Benign
11.26	1.29981	7.487	0.2054	0.733	1.51	0.6545	0.6909	0	0.2708	0.0233	0	0	0.3333	2.5	7.75	7.75	0	0	1	0	0	0	0	0	0.257	0.2865	0.202	Benign
18.11	1.49045	7.508	-0.4763	-1.068	4.66	1.291	0.6349	1	0.2753	0	0	0	0	2.53	3.39	0	3.39	0	1	0	0.1875	0	0	0	0.3819	0.2326	0.272	Benign
0.683	0.0348074	7.776	-1.234	-1.596	-9.93	1.062	0.5368	1	1.0174	0.0385	0.0385	0	0	0	0	0	0	0	0	0	0	0	0	0	0.164	0.465	0.023	Benign
10.88	1.46165	8.272	0.1182	0.537	5.54	1.1332	0.2664	0	0.3298	0	0	0	0	3.33	8.75	8.75	0	0	1	0	0.0833	0.0833	0.125	0	0.3411	0.4545	0.573	Benign
3.067	0.00559218	5.907	-0.1622	-0.608	-10.3	2.3713	1.9401	0	0.5692	0.0238	0	0	0	3.9	0.42	0.42	-0.42	0	1	0	0	0.0909	0	0	0.1638	0.1723	0.017	Benign
16.21	1.12169	9.473	0.1525	0.623	-0.947	1.1353	0.2857	0	0.3659	0	0	0	0	0	0	0	0	0	0	0	0	0.0714	0	0	0.0604	0.1283	0.038	Benign
4.724	0.731486	-0.617	-1.5274	-1.728	-3.92	0.9296	0.1407	1	0.3956	0	0	0	0	0	0	0	0	0	0	0	0	0	0	0	0.1099	0.0338	0.005	Benign
0.111	-0.0661	2.437	-3.5221	-2.261	-7.63	0.529	0.9419	0	0.2782	0.16	0	0	0	0	0	0	0	0	0	0	0.1613	0	0	0.3333	0.0695	0.3361	0.17	Benign
0.026	-0.534767	5.422	0.2116	0.745	-10.2	1.4211	0.2857	1	0.4676	0.0769	0	0	0	0	0	0	0	0	0	0	0	0	0	0	0.0622	0.0654	0.043	Benign
9.063	0.789483	6.248	1.6446	1.84	-9.98	0.4586	0.6767	1	0.464	0.0556	0.0286	0	0	0	0	0	0	0	0	0	0	0	0	0	0.3621	0.2525	0.089	Benign
9.302	1.26036	9.343	0.1496	0.615	2.74	1.291	0.0212	0	0	0.0952	0	0	0	0	0	0	0	0	0	0	0.1	0	0	0	0.3598	0.2976	0.001	Benign
1.821	-1.41575	8.832	-4.8506	-2.48	-11.7	1.2962	0.8445	1	0.4217	0.0714	0.0714	0	0	4	1.74	1.74	-1.74	0	1	0	0.1111	0	0	0	0.2588	0.4193	0.001	Benign
2.116	-0.00208821	3.296	-0.2964	-0.848	-7.48	0.4762	0.6243	1	0.7707	0	0	0	0	2.44	7.76	7.76	0	0	1	0	0	0	0	0	0.4297	0.4772	0.031	Benign
11.15	0.350665	9.249	-0.1331	-0.541	-3.74	1.1245	0.185	1	0.4485	0	0	0	0.2222	0	0	0	0	0	0	0	0	0	0	0	0.1036	0.3885	0.005	Benign
0.452	0.195883	0.071	-0.193	-0.673	-3.21	0.8385	0.3231	1	0.5981	0.1034	0	0	0	0	0	0	0	0	0	0	0	0	0	1	0.3309	0.1672	0.183	Benign
3.857	0.367805	9.862	0.0059	0.04	-11.5	1.1457	0.6939	1	0.6143	0.027	0.0526	0	0	4.49	1.98	1.98	-1.98	0	1	0	0	0	0	0	0.1024	0.2657	0.018	Benign
0.241	0.221684	0.269	-0.1489	-0.579	-2.48	0.7249	1.1269	0	0.2897	0.0435	0.0435	0.3333	0	0	0	0	0	0	0	0	0	0	0	0	0.261	0.1729	0.031	Benign
6.232	0.0577464	6.552	-0.1408	-0.559	-9.24	1	0.3455	0	0.1105	0	0.0417	0	0	0	0	0	0	0	0	0	0	0	0.25	0	0.4439	0.193	0.098	Benign
0.122	-0.202488	4.808	1.1848	1.626	-6.83	0.8455	0.309	0	0.2555	0.1111	0.1111	0	0	0	0	0	0	0	0	0	0	0.0417	0	0	0.4886	0.2716	0.008	Benign
12.71	1.51489	1.455	1.4067	1.736	-1.19	1	0.3455	0	0.874	0.0333	0	0.1111	0	3.53	5.39	0	5.39	0	1	0	0	0	0	0	0.0614	0.1095	0.101	Benign
7.711	1.17387	7.577	0.4232	1.049	1.05	2.3713	1.1976	0	0.7801	0.0488	0.025	0	0	0	0	0	0	0	0	0	0	0.1111	0	0	0.3091	0.2117	0.205	Benign
0.568	-0.0723041	6.738	-0.7102	-1.278	-9.96	1.1353	0.6767	1	0.645	0.037	0.0714	0	0	0	0	0	0	0	0	0	0.0588	0.1111	0	0	0.2561	0.3719	0	Benign
7.076	1.03519	3.808	-0.0103	-0.039	3.1	1.062	0.5368	1	0.2631	0	0.05	0	0	5.72	0.83	0.83	-0.83	0	1	0	0	0	0	0	0.1509	0.1908	0.131	Benign
4.102	0.452027	0.241	2.3354	2.07	-1.25	0.4586	0.6767	1	0.5497	0	0.0323	0	0	2.64	0.37	0.37	-0.37	0	1	0	0	0	0	0	0.3562	0.2321	0.063	Benign
0.043	-0.268555	-0.515	-0.0092	-0.032	-10.2	0.4311	1.9401	0	0.4986	0.0076	0.0076	0	0	0	0	0	0	0	0	0	0.0192	0	0	0	0.419	0.2241	0.001	Benign
10.52	1.10219	6.018	-0.0104	-0.04	-0.106	0.912	0.4848	1	0.9344	0	0	0	0	0	0	0	0	0	0	0	0	0	0.125	0	0.3862	0.0616	0.102	Benign
10.76	1.0742	9.873	-0.4059	-0.99	2.79	0.6545	0.6909	1	0.3331	0.001	0	0	0.0045	0	0	0	0	0	0	0	0	0	0	0	0.1429	0.1184	0.204	Benign
9.271	0.737468	8.967	0.3614	0.974	-4.65	1.2962	0.1506	0	0.1017	0.0435	0	0	0	0	0	0	0	0	0	0	0	0.1176	0	0	0.3278	0.1103	0.003	Benign
9.843	0.469402	0.011	-3.1217	-2.182	1.52	0.9026	0.5771	1	0.44	0.0667	0.0667	0	0	0	0	0	0	0	0	0	0	0	0	0	0.4824	0.3056	0.049	Benign
9.463	1.10471	5.873	0.1533	0.624	0.005	1.0704	0.1407	1	0.3689	0	0.0077	0.04	0	0	0	0	0	0	0	0	0	0	0	0	0.0197	0.3351	0.144	Benign
11.69	0.453625	2.023	-3.3697	-2.233	-0.889	0.9288	0.1425	1	0.2279	0	0.0741	0	0	5.69	0.95	0.95	-0.95	0	1	0	0	0	0	0	0.2273	0.289	0.006	Benign
0.134	0.731486	3.112	-0.0807	-0.387	-8.81	1.1353	0.6767	1	0.4713	0.0256	0.013	0	0	5.93	7.95	7.95	0	0	1	0	0.0769	0	0	0	0.0392	0.2537	0.061	Benign
0.008	-0.943272	2.417	-1.8106	-1.837	-7.92	0.912	0.4848	1	0.5299	0	0	0	0	0	0	0	0	0	0	0	0	0	0	0	0.4802	0.298	0.03	Benign
7.258	0.179323	3.042	0.404	1.026	-1.72	0.4586	0.6767	1	0.4	0.0625	0	0	0	0	0	0	0	0	0	0	0	0	0	0	0.0362	0.167	0.045	Benign
1.386	0.427834	1.051	0.0028	0.022	2.86	0.4586	0.6767	1	0.1936	0	0	0	0	0	0	0	0	0	0	0	0	0	0	0	0.3949	0.3247	0.023	Benign
14.78	0.905939	8.683	-0.6553	-1.233	-0.0159	0.9288	0.1425	1	0.9111	0.1364	0	0	0	4.23	0.43	0.43	-0.43	0	1	0	0	0	0	0	0.4129	0.2749	0.082	Benign
12.22	0.226633	8.249	0.3724	0.988	4.5	1.1737	1.1976	1	0.4062	0	0	0	0	0	0	0	0	0	0	0	0.1111	0	0	0	0.4093	0.0338	0.04	Benign
11.97	1.50693	7.932	-0.0118	-0.05	3.65	0.4271	1.1717	1	0.3203	0.0667	0.0667	0	0	6.45	1.17	1.17	-1.17	0	1	0	0.1429	0	0	0	0.2546	0.0466	0.138	Benign
4.26	0.541903	9.461	-0.0762	-0.371	0.824	0.9418	0.1163	1	0.2681	0.0179	0	0	0	0	0	0	0	0	0	0	0	0	0	0	0.1406	0.4624	0.004	Benign
15.77	1.36977	1.605	-0.8283	-1.364	3.88	0.6561	0.6349	1	0.1936	0.0026	0	0	0	0	0	0	0	0	0	0	0	0	0	0	0.3807	0.165	0.175	Benign
16.69	1.62246	3.742	0.0109	0.074	1.83	1.1127	0.2255	0	0.678	0	0.0259	0	0	0	0	0	0	0	0	0	0	0	0	0	0.2751	0.3941	0.155	Benign
0.133	0.0756315	6.983	-0.0098	-0.036	-7.46	0.7249	1.1269	0	0.7391	0	0	0.5	0	0	0	0	0	0	0	0	0	0	0	0	0.203	0.0803	0.003	Benign
15.37	-0.497693	0.626	0.096	0.471	0.0682	1	0	0	0.5197	0	0.0667	0	0	0	0	0	0	0	0	0	0.1538	0	0	0	0.1219	0.4607	0.033	Benign
11.44	0.649492	4.128	-0.6183	-1.202	-4.05	0.9288	0.1425	1	0.8057	0	0.0345	0	0	0	0	0	0	0	0	0	0.0667	0	0	0	0.1556	0.3011	0.047	Benign
10.27	-0.0425783	9.661	0.4323	1.059	-0.309	1.2063	0.0635	1	0.239	0.027	0	0	0	0	0	0	0	0	0	0	0.0588	0	0	0	0.0678	0.3441	0.027	Benign
14.41	-0.581266	9.232	0.0401	0.25	-7.89	1	0	0	0.1669	0.0345	0	0	0	2.98	0.47	0.47	-0.47	0	1	0	0	0	0	0	0.0625	0.4582	0	Benign
19.29	1.60686	2.534	-0.5359	-1.127	1.75	1.1457	0.1506	1	1.006	0	0.0061	0	0	8.4	0.85	-0.85	0.85	0	0	1	0	0	0	0	0.4808	0.1888	0.12	Benign
7.638	0.247762	0.81	-0.3735	-0.951	1.86	1.1457	0.1506	0	0.1932	0.0303	0.0303	0	0	0	0	0	0	0	0	0	0.0286	0	0	0	0.1671	0.3655	0.074	Benign
4.863	0.635682	1.664	0.0147	0.101	4.11	1.062	0.5368	1	0.5634	0.0104	0	0	0	4.58	0.4	0.4	-0.4	0	1	0	0	0	0	0	0.268	0.4024	0.008	Benign
9.218	0.928069	6.036	0.2876	0.873	-2.75	1.8517	1.3839	0	0.4524	0	0.0312	0.25	0	3.07	7.22	7.22	0	0	1	0	0.0714	0	0	0	0.1394	0.2945	0.049	Benign
18.11	1.21046	6.103	-0.611	-1.196	2.1	1.1737	1.1976	0	0.5588	0.0385	0.0385	0	0	0	0	0	0	0	0	0	0.1905	0	0	0	0.3073	0.4889	0.02	Benign
8.567	0.957317	7.273	-1.261	-1.609	1.75	0.4611	0.3114	0	0.2326	0	0.0556	0	0	0	0	0	0	0	0	0	0.0588	0.0588	0	0	0.3309	0.173	0.134	Benign
1.428	0.743146	3.74	-0.3591	-0.934	-1.09	1.1353	0.2857	0	0.5469	0	0.0698	0	0	0	0	0	0	0	0	0	0	0	0	0	0.2727	0.3232	0.16	Benign
17.3	1.46426	9.019	0.2005	0.724	3.46	2.3713	1.1976	0	0.2281	0	0	0	0	0	0	0	0	0	0	0	0	0.0189	0	0	0.1303	0.1804	0.056	Benign
0.119	-0.229524	0.111	-0.0011	0.014	-6.61	1.1353	0.6767	1	0.3971	0	0.0063	0	0	0	0	0	0	0	0	0	0	0	0	0	0.4051	0.4219	0.041	Benign
9.613	1.00776	3.057	-0.119	-0.504	-6.64	1.1457	0.1506	1	0.5032	0.0167	0	0	0	4.03	0.87	0.87	-0.87	0	1	0	0	0	0	0	0.3234	0.4557	0.253	Benign
0.045	-0.295688	7.665	-0.0123	-0.053	-9.28	0.9296	0.1407	1	0.5526	0.0015	0	0	0	6.25	1.2	-1.2	1.2	0	1	0	0.007	0	0	0	0.4002	0.3621	0.082	Benign
9.586	0.731486	6.066	1.0724	1.563	-6.21	0.4517	0.6547	1	0.6173	0	0.0625	0	0	0	0	0	0	0	0	0	0	0.2857	0	0	0.3695	0.3004	0.003	Benign
18.36	1.45342	1.9	0.3682	0.982	2.87	0.7725	1.5988	0	0	0.0909	0	0.2222	0	3.37	0.81	-0.81	0.81	0	1	0	0	0	0	0	0.4465	0.3072	0.012	Benign
0.417	-0.282139	1.244	-0.2214	-0.727	-11.5	1.1353	0.6767	1	0.4393	0.0323	0.0476	0	0	0	0	0	0	0	0	0	0	0	0	0	0.1697	0.1092	0.069	Benign
0.385	-0.178029	1.521	-0.1839	-0.654	-10.9	0.9026	0.5771	1	0.1823	0	0.0238	0	0	4.22	0.24	-0.24	0.24	0	1	0	0	0	0	0	0.4475	0.1614	0.01	Benign
9.593	1.13646	7.724	2.6073	2.145	-1.42	2.3713	1.1976	0	0	0	0	0	0	2.38	0.58	0.58	0	0	1	0	0	0.3333	0	0	0.4636	0.308	0.025	Benign
8.425	0.517875	6.069	-5.7723	-2.589	-7.11	1.0835	0.3251	1	0.4476	0.1	0.1	0	0	0	0	0	0	0	0	0	0	0.5	0	0	0.4	0.2701	0	Benign
17.37	1.29127	7.98	-0.0052	-0.006	1.41	1.0704	0.1407	1	0.3471	0	0.0045	0	0	4.35	1.83	-1.83	1.83	0	1	0	0	0.028	0	0	0.11	0.0663	0.027	Benign
16.89	1.54464	7.619	-0.6761	-1.249	2.47	0.4311	1.9401	0	0.2485	0	0.0312	0	0	0	0	0	0	0	0	0	0.0455	0	0	0	0.3342	0.46	0.144	Benign
10.08	0.988442	7.647	0.0255	0.171	1.03	1.1545	0.309	0	0.3087	0	0.0238	0	0	0	0	0	0	0	0	0	0	0.0857	0	0	0.3401	0.2836	0.044	Benign
0.198	0.0827863	-0.35	0.0017	0.018	-0.0574	0.9026	0.5771	1	0.1878	0	0	0	0	3.82	0.83	-0.83	0.83	0	1	0	0	0	0	0	0.266	0.3286	0.008	Benign
16.11	1.42625	7.871	0.0448	0.274	2.93	0.8668	0.2664	0	0.9329	0	0	0	0	0	0	0	0	0	0	0	0	0	0	0	0.0633	0.3158	0.235	Benign
7.336	0.349742	0.163	-0.1822	-0.651	1.8	1.1353	0.6767	1	0.5289	0.069	0	0	0	0	0	0	0	0	0	0	0	0	0	1	0.1391	0.3819	0.062	Benign
0.081	0.00801653	-0.577	-0.007	-0.017	-7.1	0.985	0.5263	1	0.2493	0	0.004	0	0	0	0	0	0	0	0	0	0	0	0	0.0072	0.2891	0.3479	0.087	Benign
15.97	1.07683	7.337	0.0844	0.434	-3.77	1.0704	0.1407	0	0.3229	0	0.0909	0	0	0	0	0	0	0	0	0	0	0	0	0	0.3582	0.4065	0.008	Benign
12.24	1.37291	2.113	-0.113	-0.487	3.65	0.8668	0.2664	0	0.2206	0	0	0	0	0	0	0	0	0	0	0	0.1818	0	0	0	0.1963	0.0476	0.005	Benign
1.801	0.423232	1.141	0.1338	0.577	-8.94	0.8455	0.309	0	0.2708	0.0078	0	0.05	0	6.3	2.75	2.75	-2.75	0	1	0	0	0.0377	0	0	0.4459	0.4008	0.055	Benign
8.704	0.683958	0.148	-0.6624	-1.239	-1.7	1.1457	0.1506	1	0.4921	0.125	0.125	0	0	7.54	0.16	-0.16	0.16	0	1	0	0	0.4	0	0	0.1506	0.2649	0.096	Benign
10.77	1.25109	3.619	-1.0953	-1.525	3.1	0.7725	1.5988	0	0.4974	0	0	0	0.4	4.42	0.97	-0.97	0.97	0	1	0	0	0	0	0.6667	0.4168	0.1841	0.01	Benign
10.67	0.365033	-0.451	0.0139	0.095	-2.77	2.3713	1.5988	0	0.1936	0	0.0052	0	0	4.11	2.47	2.47	0	0	1	0	0	0	0.0156	0	0.3974	0.3527	0.329	Benign
9.396	1.16051	9.537	0.1402	0.593	2.22	0.9138	0.1724	1	0.392	0.0476	0	0	0	3.85	2.81	0	2.81	0	1	0	0	0	0	0	0.1275	0.4054	0.189	Benign
13.15	1.69341	7.867	-0.0811	-0.388	4.42	0.7725	1.5988	0	0.777	0.0364	0	0	0.5	0	0	0	0	0	0	0	0.1111	0	0	0	0.267	0.2332	0.142	Benign
2.325	0.71974	4.832	0.0442	0.271	1.37	1.1457	0.1506	0	0.3619	0.1	0	0	0.3333	7.19	0.33	-0.33	0.33	0	1	0	0	0	0	0	0.0612	0.3277	0.015	Benign
2.647	0.773605	1.945	-0.025	-0.136	5.66	1.1545	0.309	0	0.1878	0	0.0043	0	0	0	0	0	0	0	0	0	0.0079	0	0	0	0.2886	0.4957	0.51	Benign
14.38	1.16386	4.58	0.1831	0.69	0.455	0.7725	0.3114	0	0.506	0	0	0	0	0	0	0	0	0	0	0	0	0	0	0	0.3135	0.2179	0.012	Benign
7.496	0.792053	9.343	0.0177	0.121	-10.6	0.5079	0.5756	0	0.4892	0	0	0	0	0	0	0	0	0	0	0	0	0	0	0	0.1943	0.0891	0.001	Benign
10.41	1.26498	4.371	0.4234	1.049	1.78	0.8952	0.5475	0	0.7315	0	0	0	0	10.07	1.61	-1.61	1.61	0	0	1	0	0	0	0	0.0728	0.4538	0.658	Benign
4.24	0.384501	7.621	-0.0876	-0.411	-9.7	0.912	0.4848	1	0.3855	0.0345	0	0	0	0	0	0	0	0	0	0	0	0	0	0	0.2473	0.4583	0.008	Benign
14.35	0.71243	0.651	0.7584	1.356	1.06	0.7725	1.5988	0	0.2455	0	0	0	0	0	0	0	0	0	0	0	0.0769	0	0	0	0.3395	0.1675	0.001	Benign
2.335	-0.0983599	7.677	2.5699	2.135	-11	0.4517	0.6547	1	0.0912	0.0455	0.0455	0	0	0	0	0	0	0	0	0	0	0	0	0	0.0917	0.3357	0.062	Benign
12.87	1.09934	7.361	-0.1988	-0.685	-8.23	1.4211	0.9624	1	0.6486	0.0769	0.2	0	0	0	0	0	0	0	0	0	0	0	0	0	0.1489	0.3419	0.118	Benign
11.76	1.52365	9.841	5.9125	2.715	3.6	1.2962	0.1506	1	0.1978	0.1429	0.1429	0.3333	0	10.1	0.65	0.65	-0.65	0	1	0	0.0909	0	0	0	0.4061	0.3435	0.01	Benign
0.12	-0.286582	0.249	-1.5225	-1.726	-7.73	0.912	0.4848	1	0.5299	0	0	0	0	0	0	0	0	0	0	0	0	0.1111	0	0	0.4827	0.3042	0.114	Benign
0.88	-0.0153644	5.095	2.4798	2.11	-5.73	1.1737	0.3832	1	0	0.125	0.125	0	0	0	0	0	0	0	0	0	0	0	0	0	0.0584	0.2616	0.005	Benign
11.6	1.38794	3.265	-0.1242	-0.518	1.03	0.8668	0.2664	0	0.2179	0.0667	0	0	0	0	0	0	0	0	0	0	0.1818	0.1818	0	0	0.4146	0.2775	0.27	Benign
2.429	0.707334	0.464	-1.4079	-1.676	2.45	0.7725	1.5988	0	0.2081	0.0833	0	0	0	3.55	0.93	-0.93	0.93	0	1	0	0.25	0	0	0	0.4931	0.4239	0.008	Benign
10.22	1.3442	9.796	1.2959	1.683	3.56	0.4586	0.9624	1	0.3869	0.0092	0.0357	0	0	0	0	0	0	0	0	0	0	0.0256	0	0	0.3728	0.2601	0.318	Benign
2.166	0.88271	0.436	-3.0588	-2.169	2.54	0.7725	1.5988	0	0.2812	0.1	0	0	0	2.09	0.2	0.2	0	0	1	0	0.1765	0	0	0	0.0977	0.3804	0.074	Benign
6.062	0.322691	1.886	0.0636	0.356	-2.4	0.985	0.4361	1	0.4692	0	0.0357	0	0	0	0	0	0	0	0	0	0	0	0	0	0.207	0.0468	0.034	Benign
6.381	0.349395	7.849	0.3805	0.998	-10.5	0.9026	0.5771	1	0.6806	0.0488	0	0	0	3.01	0.22	0.22	-0.22	0	1	0	0	0	0	0	0.3845	0.3173	0.007	Benign
7.814	1.33064	3.692	-0.5934	-1.18	5.4	0.9296	0.1407	0	0.9259	0	0	0	0	2.72	0.51	0.51	-0.51	0	1	0	0.1111	0	0	0	0.4798	0.1412	0.198	Benign
4.363	0.0414307	9.458	-0.8091	-1.35	-10.6	1.1353	0.6767	1	0.3962	0	0	0	0	0	0	0	0	0	0	0	0	0	0	0	0.2481	0.2279	0.005	Benign
3.981	0.566462	6.182	-0.0704	-0.35	-5.08	1.0835	0.3251	1	0.4143	0	0	0	0	0	0	0	0	0	0	0	0	0	0	0	0.2461	0.079	0	Benign
3.048	0.171833	5.121	-0.0538	-0.282	-11.2	1.5988	0.5368	1	0.3751	0	0.0076	0	0	0	0	0	0	0	0	0	0.069	0	0	0	0.4844	0.1417	0.035	Benign
0.005	-0.816	3.85	0.012	0.082	-10	1.1245	0.185	1	0.2168	0	0	0	0	0	0	0	0	0	0	0	0	0.087	0	0	0.2155	0.4247	0.001	Benign
9.105	-0.0567264	7.796	0.2536	0.819	3.44	1.0862	0.1724	1	0.6546	0	0.0556	0	0	3.37	0.6	-0.6	0.6	0	1	0	0	0	0	0	0.1761	0.2492	0.08	Benign
7.188	-0.654198	0.669	-0.9878	-1.464	-6.3	0.8668	0.2664	0	0.66	0	0	0	0	0	0	0	0	0	0	0	0	0	0	0	0.1395	0.3027	0.001	Benign
8.075	0.584152	8.144	-0.252	-0.779	0.403	1.0835	0.3251	1	0.3592	0	0	0	0	0	0	0	0	0	0	0	0	0	0	0	0.2549	0.3078	0.012	Benign
0.077	-0.693305	0.022	0.1126	0.521	-5.5	0.3255	0.5771	1	0.5333	0	0	0	0	2.8	5.02	0	5.02	0	1	0	0.0455	0	0	0	0.0788	0.0672	0	Benign
0.112	-0.260735	7.771	-0.0234	-0.125	-11.5	1	0.3455	1	0.3873	0.0069	0	0	0	0	0	0	0	0	0	0	0	0.0189	0	0	0.3962	0.2278	0.019	Benign
12.16	0.739458	5.227	-2.9778	-2.15	-5.44	0.912	0.4848	1	0.2203	0	0	0	0	5.95	7.95	7.95	0	0	1	0	0	0	0	0	0.2502	0.4208	0.031	Benign
17.08	1.18048	0.176	0.472	1.104	-1.11	1.471	0.9419	0	0.3988	0	0.0143	0	0	3.82	4.89	0	4.89	0	1	0	0	0	0	0	0.245	0.2578	0.091	Benign
3.564	0.541839	2.481	0.3636	0.977	-2.11	1.1457	0.0393	0	0.7366	0	0	0	0.2	7.63	8.36	0	8.36	0	1	0	0	0.1111	0	0	0.4544	0.0405	0.06	Benign
17.4	1.8996	2.726	0.4488	1.078	1.53	1	0	0	1.22	0	0	0	0	0	0	0	0	0	0	0	0.25	0	0	0	0.2706	0.3407	0.05	Benign
0.026	-0.175978	9.783	-0.2611	-0.794	-9.86	0.985	0.4361	1	0.5051	0	0.037	0	0.25	0	0	0	0	0	0	0	0	0	0	0	0.4341	0.481	0.006	Benign
8.321	0.8564	9.757	0.0441	0.27	-7.54	0.9296	0.1407	1	0.7714	0.0357	0.069	0	0	0	0	0	0	0	0	0	0.1176	0	0	0	0.3055	0.2627	0.031	Benign
6.034	0.626665	7.937	-0.0243	-0.131	0.184	0.9026	0.4069	0	0.6947	0	0.0132	0	0	0	0	0	0	0	0	0	0.08	0	0	0	0.359	0.116	0.151	Benign
11.55	1.52132	7.584	0.0552	0.321	4.59	0.7904	0.3832	0	0.5614	0.1333	0	0	0.3333	2.62	0.46	-0.46	0.46	0	1	0	0	0	0	0	0.2802	0.1754	0.022	Benign
0.624	0.221336	9.48	0.0076	0.051	-8.48	1.3095	0.185	1	0.6605	0.0217	0	0	0	0	0	0	0	0	0	0	0	0	0	0	0.1436	0.401	0.003	Benign
10.04	0.205082	-1.107	-0.1496	-0.58	-1.31	0.912	0.4848	1	1.0278	0	0	0	0	10.21	0.42	-0.42	0.42	0	0	1	0	0	0	0	0.2765	0.444	0.138	Benign
1.234	0.40587	1.077	2.0832	1.994	2.98	1.1353	0.1504	0	0	0.0435	0.0435	0	0	0	0	0	0	0	0	0	0	0	0	0	0.2345	0.2016	0.188	Benign
2.146	0.705715	0.952	-0.2058	-0.698	0.727	0.6545	0.6909	1	0.8438	0	0	0	1	5.1	7.76	7.76	0	0	1	0	0	0	0	0	0.2611	0.3639	0.413	Benign
0.32	0.355606	9.014	-0.5348	-1.126	-9.27	1.0835	0.3251	1	0.4739	0	0.0455	0	0	0	0	0	0	0	0	0	0	0.1429	0	0	0.2866	0.1279	0.002	Benign
0.027	-0.727663	4.925	0.0778	0.41	-9.05	1.1457	0.1506	0	0.4537	0.022	0	0	0	0	0	0	0	0	0	0	0	0	0	0	0.201	0.164	0.038	Benign
15.62	0.693838	9.232	-0.1377	-0.552	-1.12	0.9555	0.2306	0	0.2413	0.0556	0	0	0	2.14	0.81	0	0.81	0	1	0	0	0	0	0	0.0237	0.1552	0.149	Benign
0.206	0.0586012	-0.036	-1.4442	-1.692	-1.21	1.0835	0.3251	1	0.2202	0.1	0.0357	0	0	2.79	2.19	2.19	0	0	1	0	0	0.5	0	0	0.3075	0.2342	0.005	Benign
0.346	0.7677	-0.205	0.2506	0.814	-7.54	0.6545	0.6909	0	0.646	0	0.0312	0	0.5	0	0	0	0	0	0	0	0	0	0	0	0.1105	0.0894	0.191	Benign
8.228	0.616709	8.916	-1.8999	-1.867	-8.86	0.985	0.4361	1	0.6745	0	0.125	0	0	6.71	0.42	0.42	-0.42	0	1	0	0.0526	0.1	0	0	0.3419	0.4488	0.053	Benign
8.041	0.731486	8.376	-0.1507	-0.583	0.898	1.2063	0.0635	1	0.4094	0.1333	0.0714	0	0	0	0	0	0	0	0	0	0.375	0	0	0	0.3795	0.3413	0.031	Benign
1.138	0.731486	0.188	-0.1754	-0.637	-4.1	1.1457	0.1506	0	0.5391	0.0556	0	0	0	0	0	0	0	0	0	0	0.1111	0	0	0	0.0527	0.3031	0.007	Benign
10.66	1.09137	3.999	0.2027	0.728	-0.67	0.4517	0.6547	1	0	0	0	0	0	6.83	0.52	-0.52	0.52	0	1	0	0	0	0	0	0.269	0.3404	0.036	Benign
0.406	-0.236317	-0.483	0.0687	0.376	-5.8	0.985	0.4361	1	0.4531	0	0.0148	0	0	0	0	0	0	0	0	0	0	0	0	0	0.1399	0.4514	0.031	Benign
0.15	0.0251072	-0.122	-0.0804	-0.386	-3.49	0.9296	0.1407	1	0.5891	0.0625	0.0625	0	0	0	0	0	0	0	0	0	0.0769	0	0	0	0.1767	0.091	0.003	Benign
10.89	1.11935	4.334	0.1228	0.548	-1.25	1.0712	0.1425	0	0.4485	0.0055	0.0055	0.125	0	0	0	0	0	0	0	0	0	0	0.3333	0	0.1184	0.4732	0.061	Benign
15.34	1.36989	8.462	-0.0444	-0.239	5.23	0.5079	0.9007	0	0.8796	0.0909	0	0	0	0	0	0	0	0	0	0	0	0	0	0	0.3571	0.4218	0.051	Benign
5.632	0.971393	6.477	-3.741	-2.303	0.178	0.4311	1.9401	0	0.641	0.0294	0.1081	0	0	4.23	0.13	-0.13	0.13	0	1	0	0.1429	0	0	0	0.3265	0.4644	0.052	Benign
11.3	0.731486	0.176	1.4565	1.761	1.3	0.7904	0.3832	0	0.4036	0	0	0	0	3.31	2.23	2.23	0	0	1	0	0	0	0	0	0.3276	0.0947	0.017	Benign
0.148	0.216269	0.009	-0.0925	-0.426	1.98	1	0.3455	0	0.3105	0	0.004	0	0	0	0	0	0	0	0	0	0.0123	0	0	0	0.1311	0.2655	0.015	Benign
17.51	1.68194	7.475	3.1413	2.263	3.96	0.8873	0.2255	0	0.4064	0.0909	0	0	0	0	0	0	0	0	0	0	0	0	0	0	0.4202	0.1774	0.042	Benign
11.18	1.31843	7.82	0.1539	0.626	1.94	1.4427	0.5475	0	0.2323	0	0.1333	0	0	2.68	0.65	0.65	-0.65	0	1	0	0	0	0	0	0.4277	0.1718	0.057	Benign
8.085	0.731486	8.139	0.0625	0.352	-1.29	0.7725	0.3114	0	0.2951	0.0021	0	0	0	2.18	0.73	0	0.73	0	1	0	0	0	0.027	0	0.0241	0.397	0.016	Benign
17.27	1.21908	3.878	-1.2083	-1.583	2.11	1.1353	0.6767	1	0.6742	0.04	0.04	0	0	3.18	0.86	0.86	-0.86	0	1	0	0	0	0	0	0.3725	0.2375	0.026	Benign
10.89	0.731486	3.203	-0.3061	-0.862	0.22	1.1353	0.1504	0	0.1975	0	0.0714	0	0	5.82	8.37	8.37	1.31	1	1	0	0	0	0	0.1	0.4392	0.2009	0.102	Benign
0.079	-0.210961	5.024	-0.1146	-0.492	-11.7	1.1245	0.185	1	0.3254	0	0.0105	0	0	0	0	0	0	0	0	0	0	0	0	0	0.0902	0.3759	0.003	Benign
10.23	1.22083	7.312	3.2735	2.29	2.42	1.3455	0.3455	1	0.2465	0	0	0.2308	0	0	0	0	0	0	0	0	0	0	0	0	0.2793	0.2621	0.01	Benign
16.97	1.45738	7.468	-0.155	-0.592	-1.59	0.9288	0.1425	1	0.8484	0	0	0	0	0	0	0	0	0	0	0	0	0	0	0	0.1425	0.3963	0.147	Benign
0.793	0.37625	0.308	0.034	0.22	-1.6	1.1353	0.6767	1	0.1195	0.0526	0.027	0	0	0	0	0	0	0	0	0	0	0.0455	0	0	0.1728	0.446	0.079	Benign
13.58	1.05145	7.282	0.0849	0.435	-0.481	0.8455	0.309	0	0.2395	0.0833	0	0	0	0	0	0	0	0	0	0	0.0667	0	0	0	0.4628	0.3802	0.024	Benign
11.61	0.686042	2.683	0.0135	0.092	2.89	1.1245	0.185	0	0.3302	0.006	0.006	0	0	0	0	0	0	0	0	0	0	0	0	0	0.0335	0.0389	0.232	Benign
1.711	0.645784	7.534	-1.5308	-1.729	-7.33	0.4762	0.6243	1	0.7662	0	0	0	0	0	0	0	0	0	0	0	0	0	0	0	0.4738	0.1966	0.098	Benign
0.851	0.0262926	2.856	-0.4475	-1.037	-6.05	2.3713	1.5988	0	0.3467	0.0345	0.0667	0	0	0	0	0	0	0	0	0	0.0625	0.1176	0	0	0.2454	0.4448	0.034	Benign
20.5	1.39223	3.951	1.015	1.529	4.97	1.0704	0.1407	0	0.6653	0	0.05	0	0	0	0	0	0	0	0	0	0	0.1667	0	0	0.0786	0.2187	0.025	Benign
7.716	-0.631654	5.696	-0.9621	-1.449	-1.95	0.6545	0.6909	1	0.3724	0	0	0	0.1667	5.01	2.38	-2.38	2.38	0	1	0	0.1429	0	0	0	0.228	0.4815	0.086	Benign
2.107	-0.0876987	4.544	0.8598	1.431	-5.73	1.5988	0.5368	1	0.5655	0	0	0	0	0	0	0	0	0	0	0	0.1111	0	0	0	0.4609	0.2541	0.006	Benign
9.618	0.988312	5.171	0.0605	0.344	0.848	0.8385	0.3231	0	0.322	0.05	0.0952	0	0	0	0	0	0	0	0	0	0	0	0	0	0.2545	0.2177	0.008	Benign
11.64	1.2447	8.963	0.7539	1.353	1.99	0.4271	0.4848	1	0.4119	0	0	0	0	0	0	0	0	0	0	0	0	0	0	0	0.3675	0.1442	0.041	Benign
17.87	-0.0500566	4.309	6.126	2.737	4.37	2.3713	1.9401	0	0	0.0667	0.125	0	0	0	0	0	0	0	0	0	0	0.6	0	0	0.4774	0.3899	0.096	Benign
6.347	0.0346291	9.556	0.0177	0.121	-7.52	1.1457	0.1506	1	0.6169	0.0556	0.0556	0	0	0	0	0	0	0	0	0	0	0	0	0	0.1102	0.0667	0.007	Benign
13.97	1.04549	9.304	-0.0442	-0.238	0.696	0.7249	0.2306	0	0.9618	0	0	0	0	0	0	0	0	0	0	0	0	0.3333	0	0	0.349	0.3006	0.017	Benign
13.8	0.92853	2.052	-0.298	-0.85	-0.121	1.1545	0.309	0	0.6038	0.0102	0	0	0	0	0	0	0	0	0	0	0.0299	0	0	0	0.1916	0.2247	0.084	Benign
12.17	1.60283	1.859	0.1178	0.536	4.25	0.7725	1.5988	0	0.6526	0	0	0.2	0.4286	2.14	0.37	0	0.37	0	1	0	0	0	0	0	0.4603	0.1191	0.013	Benign
7.214	0.258582	1.799	0.1541	0.626	2.51	1.062	0.5368	0	0.4013	0.0238	0	0	0	7.65	0.57	0.57	-0.57	0	1	0	0	0	0	0	0.4142	0.4088	0.014	Benign
16.95	1.40462	9.867	0.0361	0.23	-3.53	1.1615	0.3231	1	0.6913	0.0556	0.0556	0	0	3.87	1.6	-0.9	1.6	1	1	0	0	0.2	0	0	0.0612	0.4404	0.013	Benign
11.19	1.15682	9.069	0.1937	0.71	0.89	1.3095	0.185	1	0	0	0	0	0	0	0	0	0	0	0	0	0.1818	0	0	0	0.1708	0.0822	0.019	Benign
0.57	0.0172199	0.712	0.6899	1.304	-1.29	0.8455	0.309	0	0.5505	0.0667	0	0	0	3.01	0.37	-0.37	0.37	0	1	0	0	0.4167	0	0	0.3769	0.3001	0.042	Benign
11.91	1.45317	4.629	0.1961	0.715	2.41	0.5079	0.9007	0	0.3989	0	0.0625	0	0	0	0	0	0	0	0	0	0	0	0	0	0.2007	0.3008	0.235	Benign
3.286	1.27678	3.939	0.2723	0.849	-5.92	1.1545	0.309	0	0.3789	0	0.0227	0	0	0	0	0	0	0	0	0	0	0.1905	0	0	0.4078	0.4785	0.074	Benign
0.023	-0.354692	0.854	0.0229	0.154	-11.2	1.1457	0.1506	1	0.4014	0	0	0	0	0	0	0	0	0	0	0	0.0909	0.1667	0	0	0.181	0.4242	0.012	Benign
0.67	0.0865731	0.085	-0.0859	-0.405	-5.41	0.9296	0.1407	1	0.8427	0.025	0	0	0.2727	0	0	0	0	0	0	0	0.1111	0	0	0.4	0.2004	0.2087	0.03	Benign
11.38	0.832746	5.814	-0.0882	-0.413	0.475	1.4211	0.4361	0	0.3226	0.0435	0.0833	0	0	2.5	0.38	-0.38	0.38	0	1	0	0	0	0	0	0.3412	0.2173	0.061	Benign
7.725	1.4812	4.917	0.0221	0.149	4.39	0.8455	0.309	0	0.6354	0	0	0.0385	0	0	0	0	0	0	0	0	0	0	0	0	0.2921	0.121	0.003	Benign
12.05	0.704476	4.298	1.2212	1.646	-5.04	0.9418	0.1163	0	0.765	0	0	0	0	7.3	2.18	-2.18	2.18	0	0	1	0	0	0	0	0.278	0.3683	0.364	Benign
9.845	-0.0743532	3.739	-0.8247	-1.361	2.18	1.1332	0.2664	0	0.5099	0	0.0385	0	0	0	0	0	0	0	0	0	0	0	0	0	0.16	0.4924	0.102	Benign
0.49	0.648456	5.806	-0.1877	-0.662	-6.17	0.9288	0.1425	1	0.6262	0	0	0	0.0909	3.75	0.45	0.45	-0.45	0	1	0	0	0	0	0	0.3297	0.3193	0.002	Benign
7.597	0.760696	9.781	-0.436	-1.024	-5.14	0.9418	0.1163	1	0.252	0.0588	0.0588	0	0	0	0	0	0	0	0	0	0	0	0	1	0.1514	0.3116	0.02	Benign
10.05	1.89273	9.313	0.1537	0.625	3.79	0.9555	0.8962	1	0.9063	0	0.0476	0	0	0	0	0	0	0	0	0	0	0	0	0	0.4641	0.212	0.015	Benign
11.33	1.41828	7.106	-0.8955	-1.407	3.71	0.4311	1.9401	0	0.4104	0	0.0172	0.05	0	3.05	7.95	7.95	0	0	1	0	0.0588	0	0	0	0.0776	0.0652	0.318	Benign
11.7	1.35367	9.661	-1.4761	-1.706	2.5	1.2698	0.0635	1	0.3804	0	0.0833	0	0	0	0	0	0	0	0	0	0	0.1667	0	0	0.2152	0.0853	0.232	Benign
7.804	1.4217	2.308	0.1177	0.535	4.21	0.4679	1.3839	0	0.5526	0	0	0.0513	0.0263	10.28	1.72	1.72	-1.72	0	1	0	0	0	0	0	0.3954	0.2589	0.178	Benign
0.325	0.290003	0.266	-5.0361	-2.504	-2.08	1.4427	0.5475	0	0.2937	0.0159	0	0.25	0	4.24	4.56	0	4.56	0	1	0	0	0	0	0	0.4519	0.4133	0.776	Benign
0.018	-0.384028	-0.317	0.042	0.26	-9.49	1.1457	0.1506	1	0.6059	0.012	0	0	0	0	0	0	0	0	0	0	0	0.0256	0	0	0.2601	0.2755	0.003	Benign
19.87	2.09559	9.247	-0.5952	-1.182	2.51	0.912	0.4848	1	0.5505	0.08	0	0	0	0	0	0	0	0	0	0	0	0	0	0	0.0106	0.0187	0.07	Benign
0.072	0.352234	0.058	-1.6518	-1.778	-4.62	1.1245	0.185	1	0.5182	0.125	0.0667	0	0	0	0	0	0	0	0	0	0	0.2	0	0	0.3137	0.3849	0.031	Benign
2.943	0.347844	9.235	0.1244	0.553	0.515	0.7904	0.3832	1	0.4059	0.0111	0	0	0	0	0	0	0	0	0	0	0	0	0	0	0.4452	0.387	0.123	Benign
2.371	0.472115	8.042	0.0858	0.438	-3.98	0.8385	0.3231	1	0.504	0.1143	0	0	0.3333	0	0	0	0	0	0	0	0	0	0	0	0.0471	0.3807	0.143	Benign
11.91	1.21	2.3	0.6045	1.232	4.35	1.2962	0.8445	1	0.7258	0	0	0	0	0	0	0	0	0	0	0	0	0	0	0	0.2653	0.2885	0.201	Benign
10.64	-0.233197	0.322	0.3555	0.966	1.35	0.4311	0.3593	0	0.4256	0	0	0	0	0	0	0	0	0	0	0	0	0	0	0.3333	0.0962	0.4683	0.079	Benign
6.938	0.394939	0.504	0.0732	0.394	-9.72	0.4586	0.6767	1	0.37	0	0.0909	0	0	0	0	0	0	0	0	0	0	0	0	0	0.1354	0.1934	0.162	Benign
13.49	1.68484	9.762	0.0176	0.12	4.31	1.0712	0.1425	1	0.4179	0.0345	0.0345	0	0	0	0	0	0	0	0	0	0	0	0	0	0.4588	0.4838	0.003	Benign
9.214	1.25321	6.812	0.3937	1.014	-1.03	0.8873	0.2255	1	0.6444	0	0	0	0	3.53	0.2	-0.2	0.2	0	1	0	0.1429	0	0	0	0.3575	0.3938	0.02	Benign
5.463	0.926158	4.404	-0.9432	-1.438	0.681	1.1737	1.1976	0	0.7609	0	0	0	0	0	0	0	0	0	0	0	0.0909	0	0	0	0.4509	0.4246	0.04	Benign
16.26	-0.477326	4.664	0.2571	0.824	-3.31	0.3255	0.5771	1	0.56	0.0317	0	0	0	5.69	7.95	0	7.95	0	1	0	0	0	0	0	0.127	0.2471	0.04	Benign
6.836	0.731486	7.913	-0.0282	-0.154	-5.18	1.1737	1.1976	0	0.4025	0	0	0.1	0	0	0	0	0	0	0	0	0	0	0	0	0.072	0.1823	0.06	Benign
3.115	0.00733131	-1.912	-0.1147	-0.492	-6.71	0.985	0.5263	1	0.8027	0.0167	0.0167	0	0	0	0	0	0	0	0	0	0	0	0	0	0.1598	0.3575	0.011	Benign
6.006	0.974075	3.632	-0.6112	-1.196	2.22	1.1353	0.6767	1	0.3546	0.04	0.0769	0	0	0	0	0	0	0	0	0	0	0.1667	0	0	0.1368	0.416	0.196	Benign
1.761	0.272319	1.318	0.596	1.224	-3.35	1.471	0.9419	0	0.5594	0	0.0625	0	0	0	0	0	0	0	0	0	0	0.2	0	0	0.1983	0.17	0.041	Benign
10.43	1.52388	3.442	-0.2032	-0.693	4.27	0.4679	1.3839	0	0.6279	0.0164	0.0164	0	0	10.12	1.02	1.02	-1.02	0	1	0	0	0	0	0	0.2481	0.1352	0.018	Pathogenic
22.8	1.50486	7.544	-4.3742	-2.407	4.41	0.8668	0.2664	0	0.466	0.027	0	0	0	5.28	6.29	0.56	6.29	0	1	1	0.0455	0	0	0	0.4012	0.2459	0.987	Pathogenic
0.146	-0.387089	7.406	-0.034	-0.187	-9.48	0.9026	0.5771	1	0.242	0.069	0	0	0	8.77	7.96	7.96	0	0	1	0	0	0.0426	0	0	0.4247	0.2165	0.193	Pathogenic
7.944	0.631969	9.803	-1.5795	-1.75	-11.7	0.6545	0.6909	1	0.2615	0.0323	0.0323	0	0	10.67	7.75	7.75	-7.75	0	1	0	0	0	0	0	0.4537	0.2956	0.579	Pathogenic
49	1.91301	9.828	-1.9564	-1.886	5.6	0.8824	0.5294	0	0.3105	0	0	0	0	9.16	0.75	0.75	-0.75	0	0	1	0.1111	0	0	0	0.301	0.3161	0.836	Pathogenic
23.8	1.84308	5.973	-4.583	-2.438	5.03	0.8455	0.309	0	0.1914	0	0	0	0	8.1	7.04	0	7.04	0	0	1	0	0.25	0	0	0.1871	0.2365	0.102	Pathogenic
14.67	1.15472	6.137	-0.2032	-0.693	5.78	0.529	0.9419	0	0.8827	0	0	0	0	8.02	8.75	-3.8	8.75	0	1	1	0	0	0	0	0.021	0.0804	0.987	Pathogenic
23.1	1.70509	7.928	-0.704	-1.273	4.58	0.8455	0.309	0	0.2926	0	0	0	0	8.41	4.7	-4.7	4.7	0	0	1	0	0	0	0	0.3233	0.1488	0.944	Pathogenic
14.67	1.15472	6.137	-1.5555	-1.74	1.98	0.9288	0.1425	1	0.1614	0	0.05	0	0	0	0	0	0	0	0	0	0	0	0	0	0.1961	0.438	0.073	Pathogenic
15.44	1.07684	5.203	-0.5398	-1.13	4.19	0.8455	0.309	0	0.645	0	0	0	0	5.88	5.46	0	5.46	0	0	1	0	0	0	0	0.2446	0.4973	0.996	Pathogenic
14.67	1.15472	6.137	-2.711	-2.091	-9.46	0.985	0.1504	0	0.3214	0.0417	0.0417	0	0	5.1	2.59	2.59	-2.59	0	1	0	0.1667	0	0	0	0.0926	0.3908	0.053	Pathogenic
13.4	1.73615	7.396	-1.2922	-1.624	4.59	1.2698	0.0212	0	0.2675	0	0.0769	0	0.1667	9.81	8.18	8.18	0	0	1	0	0.1667	0	0	0.0667	0.4441	0.4425	0.707	Pathogenic
9.761	1.55322	7.468	-0.1848	-0.656	2.9	0.4679	1.3839	0	0.4062	0	0	0	0	6.08	1.66	1.66	-1.66	0	1	0	0.2	0	0	0	0.064	0.12	0.01	Pathogenic
22	1.80441	7.871	-1.084	-1.518	5.36	0.8455	0.309	0	0.0848	0	0	0	0	8.27	7.45	0	7.45	0	0	1	0	0	0	0	0.3454	0.4653	0.998	Pathogenic
18.32	1.56407	6.89	-2.4316	-2.024	5.83	0.7249	1.1269	0	0.675	0	0	0	0	8.37	4.03	-4.03	4.03	0	0	1	0	0.0588	0	0	0.1742	0.1189	0.882	Pathogenic
23.3	1.4863	3.254	-0.4967	-1.088	4.54	0.912	0.4848	1	0.4681	0	0	0	0	6.86	6.84	0	6.84	0	0	1	0	0	0	0	0.3413	0.4295	0.997	Pathogenic
12.91	1.57739	1.217	-0.4298	-1.017	4.66	0.4679	1.3839	0	0.668	0	0	0	0.3333	7.1	4.53	4.53	-4.53	0	1	0	0.1111	0	0	0	0.1269	0.4908	0.23	Pathogenic
11.04	1.5019	2.041	5.1387	2.611	2.57	0.4679	1.3839	0	0.5329	0.0152	0	0	0.0769	9.88	1.81	1.81	-1.81	0	1	0	0	0	0	0	0.0582	0.3585	0.814	Pathogenic
11.84	1.64909	2.737	2.7955	2.188	2.73	0.6545	0.6909	1	0.5329	0.0152	0	0	0.2	8.56	0.49	0.49	-0.49	0	1	0	0	0.1053	0	0	0.0581	0.3576	0.924	Pathogenic
12.03	1.71999	2.538	-0.2281	-0.739	4.69	0.8952	0.5475	0	0.5329	0	0	0	0	0	0	0	0	0	0	0	0.0556	0	0	0	0.0548	0.3316	0.218	Pathogenic
14.67	1.15472	6.137	-2.6597	-2.08	4.69	0.529	0.9419	0	0.5329	0	0	0	0	10.67	8.75	-1.57	8.75	0	1	1	0	0	0	0	0.0524	0.313	0.923	Pathogenic
14.67	1.15472	6.137	-0.2007	-0.688	3.74	0.4679	1.3839	0	0.4326	0	0	0	0.1	7.81	3.4	3.4	-3.4	0	1	0	0	0	0	0	0.4099	0.1749	0.208	Pathogenic
14.67	1.15472	6.137	-0.6205	-1.204	5.3	0.529	0.9419	0	0.1335	0	0	0	0	8.76	8.76	-4.32	8.76	0	1	1	0	0	0	0	0.196	0.3802	0.958	Pathogenic
14.67	1.15472	6.137	-0.4724	-1.064	1.9	1.2698	0.0635	1	0.3336	0.0222	0.0222	0	0	7.67	3.19	3.19	0.58	0	1	0	0	0	0	0	0.3924	0.2114	0.633	Pathogenic
14.67	1.15472	6.137	-0.2032	-0.693	5.07	1.471	0.9419	0	0.674	0	0.0317	0	0	9.26	8.75	8.75	2.26	0	1	1	0	0.125	0	0	0.4373	0.0969	0.96	Pathogenic
21.6	1.66558	9.461	-1.0717	-1.512	4.65	0.529	0.9419	0	0.1786	0	0	0	0	8.59	8.75	0	8.75	0	1	1	0	0	0	0	0.1416	0.3322	0.982	Pathogenic
22	1.88642	8.575	-5.4763	-2.559	5.86	0.8455	0.309	0	0.144	0	0	0	0	6.36	5.86	0	5.86	0	0	1	0	0.0667	0	0	0.0294	0.1402	0.984	Pathogenic
14.67	1.15472	6.137	-1.9793	-1.895	4.66	0.529	0.9419	0	0.2596	0.04	0	0	0	8.88	8.75	-6.56	8.75	0	1	1	0	0	0	0	0.2562	0.4091	0.924	Pathogenic
14.67	1.15472	6.137	3.6798	2.371	-1.04	0.6545	0.3455	0	0.2972	0	0.05	0.25	0.25	9.8	7.65	7.65	-7.65	0	1	0	0	0	0	0	0.2645	0.2113	0.726	Pathogenic
23.7	1.95449	7.652	-1.0478	-1.498	6.17	0.529	0.9419	0	0.2468	0.0222	0	0	0	9.99	8.75	-5	8.75	0	1	1	0	0	0	0	0.3385	0.2086	0.993	Pathogenic
14.67	1.15472	6.137	-0.2032	-0.693	5.29	1.2063	0.1058	0	0.6367	0.003	0	0	0	0	0	0	0	0	0	0	0	0	0	0	0.4636	0.1849	0.299	Pathogenic
14.67	1.15472	6.137	-7.6495	-2.759	5.93	0.8668	0.2664	0	0.2273	0	0	0	0	5.69	9.73	0	9.73	0	0	1	0	0	0	0	0.3658	0.3894	0.891	Pathogenic
14.67	1.15472	6.137	-5.7138	-2.584	5.38	0.8668	0.2664	0	0	0	0	0	0	9.24	6.31	-6.31	6.31	0	0	1	0	0	0	0	0.2945	0.4468	0.945	Pathogenic
14.67	1.15472	6.137	-1.5488	-1.738	1.75	1.1353	0.6767	1	0.31	0.0294	0	0	0	8.6	6.86	0	6.86	0	0	1	0	0	0	0	0.0483	0.2038	0.979	Pathogenic
15.62	1.23155	9.462	-0.4296	-1.017	4.56	1.4211	0.9624	1	0.1999	0.04	0	0	0	10.25	3.03	-3.03	3.03	0	0	1	0	0	0	0	0.0657	0.3672	0.947	Pathogenic
14.67	1.15472	6.137	-0.6586	-1.236	5.52	0.4611	0.3114	0	0.2591	0.0833	0	0	0	0	0	0	0	0	0	0	0	0	0	0.125	0.3376	0.2018	0.312	Pathogenic
22.4	1.50111	5.131	-5.0194	-2.502	4.72	0.985	0.5263	1	0.3545	0	0	0	0	7.53	3.94	-3.94	3.94	0	0	1	0	0	0	0	0.4073	0.1144	0.925	Pathogenic
11.68	-0.139176	7.558	-6.1529	-2.631	1.37	0.6545	0.6909	1	0.6778	0.0588	0	0	0	8.95	7.76	7.76	0	0	1	0	0.1	0	0	0	0.2598	0.3863	0.807	Pathogenic
20.5	1.80617	7.83	-0.814	-1.354	4.49	0.529	0.9419	0	0.5899	0.05	0	0	0	11.08	8.75	-3.42	8.75	0	1	1	0.0909	0	0	0	0.0643	0.421	0.974	Pathogenic
37	0.873463	8.831	-69.6262	-3.779	4.99	0.9288	0.1425	1	0.2984	0	0	0	0	4.23	1.56	-1.56	1.56	0	1	0	0	0	0	0	0.1273	0.1201	0.17	Pathogenic
21.9	0.73014	8.957	-0.4321	-1.02	2.27	0.7904	0.3832	0	0.241	0.1	0.1	0	0	9.43	1.86	0.69	1.86	0	1	1	0	0	0	0	0.4174	0.3557	0.927	Pathogenic
24.2	0.824791	6.137	-5.7169	-2.585	5.23	0.529	0.9419	0	0.2827	0	0	0	0	7.2	8.84	0	8.84	0	1	1	0	0	0	0	0.4677	0.4192	0.975	Pathogenic
17.78	0.834424	8.817	-0.9231	-1.425	4.26	0.9026	0.5771	1	0.4848	0.1667	0	0	0	11.78	2.64	-2.64	2.64	0	0	1	0	0	0	0	0.1492	0.2983	0.994	Pathogenic
23.1	1.03003	9.606	-8.6115	-2.831	4.63	0.8455	0.309	0	0.1157	0	0	0	0	3.51	6.01	0	6.01	0	0	1	0	0	0	0	0.0555	0.2312	0.859	Pathogenic
22.4	1.46579	9.363	-14.4646	-3.068	3.73	0.8455	0.309	0	0.1771	0	0	0	0	7.7	6.68	0	6.68	0	0	1	0	0	0	0	0.0392	0.1933	0.983	Pathogenic
1.929	1.07846	5.744	-0.2032	-0.693	3.57	0.4679	1.3839	0	0.3741	0	0	0	0	4	8.18	0	8.18	0	1	0	0	0	0	0	0.0222	0.266	0.04	Pathogenic
22.5	1.5024	9.661	-1.2677	-1.612	4.19	1.3095	0.4069	1	0.5679	0	0	0	0	5.07	2.43	-2.43	2.43	0	0	1	0	0	0	0	0.3535	0.1052	0.94	Pathogenic
18.43	1.72191	6.137	-0.3795	-0.959	5.66	0.9555	0.8962	0	0.7387	0	0	0	0	7.23	3.18	-3.18	3.18	0	0	1	0	0	0	0	0.1502	0.4287	0.898	Pathogenic
14.67	1.15472	6.137	-1.5156	-1.723	3.47	0.4679	1.3839	0	0.1111	0	0	0	0	8.95	3.15	-3.15	3.15	0	0	1	0	0	0	0	0.2111	0.1989	0.985	Pathogenic
16.14	0.909334	5.895	-1.7726	-1.822	-3.13	0.6545	0.6909	1	0.3333	0.2	0.3333	0	0	10.07	7.76	7.76	-7.76	0	1	0	0	0	0	0	0.4594	0.4002	0.656	Pathogenic
23.3	2.31125	1.527	-0.2032	-0.693	2.83	1.2698	0.0212	0	0.819	0	0.0714	0	0	6.32	4.37	0	4.37	0	0	1	0	0	0	0	0.0027	0.0092	0.941	Pathogenic
10.63	1.36602	2.883	-0.2032	-0.693	2.68	1.1353	0.6767	1	0.3298	0	0.0028	0	0	11.92	7.95	7.95	1.57	1	1	0	0	0	0	0	0.015	0.2854	0.405	Pathogenic
22.3	1.73553	6.707	-5.9521	-2.61	5.42	0.8668	0.2664	0	0.713	0	0	0	0	7.22	8.63	0	8.63	0	0	1	0	0	0	0	0.4972	0.3197	0.997	Pathogenic
12.49	1.42379	3.464	-0.0177	-0.089	2.78	1	0	0	0.2242	0	0	0	0.3333	7.27	0.55	-0.55	0.55	0	1	0	0	0	0.1429	0	0.1728	0.2597	0.61	Pathogenic
38	0.687821	2.935	-0.2032	-0.693	3.63	0.9418	0.1163	1	0.1355	0.0098	0	0	0	0	0	0	0	0	0	0	0.0571	0	0	0	0.0226	0.4677	0.019	Pathogenic
22.7	-0.246253	3.451	-0.2032	-0.693	5.36	0.6545	0.6909	0	0.761	0.0204	0.0204	0	0.1667	7.07	0.75	0.75	-0.75	0	1	0	0	0	0	0	0.0293	0.1272	0.928	Pathogenic
3.445	0.985814	1.685	0.9157	1.469	-3.09	0.8385	0.3231	0	0.7662	0.0526	0.027	0	0	0	0	0	0	0	0	0	0	0	0	0	0.4732	0.1987	0.099	Pathogenic
7.203	1.48063	9.355	0.5251	1.157	0.937	0.7904	1.5808	0	0.6995	0	0	0	0	0	0	0	0	0	0	0	0	0	0	0	0.4487	0.2463	0.017	Pathogenic
29.3	0.716855	8.812	-0.2032	-0.693	5.43	2.3713	1.9401	0	0.0793	0	0.0058	0	0	6.98	1.06	1.06	-1.06	0	1	0	0	0	0	0	0.1729	0.4332	0.344	Pathogenic
27.9	0.828584	9.307	-0.2032	-0.693	5.43	0.9296	0.1407	0	0.0793	0.0058	0.0029	0	0	0	0	0	0	0	0	0	0	0	0	0	0.1734	0.4316	0.084	Pathogenic
24.9	0.589375	5.846	-0.2032	-0.693	5.43	0.9296	0.1407	1	0.0793	0.0029	0	0	0	0	0	0	0	0	0	0	0	0	0	0.0071	0.1753	0.4253	0.047	Pathogenic
32	0.766723	7.393	-0.2032	-0.693	5.43	1.1353	0.6767	1	0.0793	0.0058	0.0058	0	0	0	0	0	0	0	0	0	0	0.011	0	0	0.1764	0.4216	0.353	Pathogenic
14.67	1.15472	6.137	0.6329	1.256	-1.03	0.8385	0.3231	1	0.329	0.0042	0	0	0	6.22	0.33	0.33	-0.33	0	1	0	0	0	0	0.0119	0.1643	0.1594	0.07	Pathogenic
21.5	1.75784	7.648	-5.1409	-2.515	5.8	0.8455	0.309	0	0.2583	0	0	0	0	6.36	6.45	0	6.45	0	0	1	0	0	0	0	0.0665	0.1571	0.981	Pathogenic
15.04	0.989163	3.071	-0.0931	-0.428	2.34	1.2698	0.0212	0	0.3545	0	0	0	0.6667	7.76	8.18	8.18	0	0	1	0	0	0	0	0	0.2867	0.1432	0.639	Pathogenic
14.67	1.15472	6.137	-0.4456	-1.035	-1.61	0.4679	0.257	0	0.3559	0.0714	0	0	0.6667	9.45	3.81	3.81	-3.81	0	1	0	0	0.2857	0	0	0.4637	0.0946	0.073	Pathogenic
10.33	1.26375	0.919	-0.2312	-0.744	3.44	1.1545	0.309	0	0.2632	0	0.0625	0	0.1667	8.39	4.8	4.8	-4.8	0	1	0	0.3	0	0	0.2	0.0737	0.1658	0.636	Pathogenic
21.6	1.7655	6.137	-8.5729	-2.826	5.72	0.8668	0.2664	0	0.3241	0.0909	0	0	0	9.01	4.68	-4.68	4.68	0	0	1	0	0	0	0	0.0126	0.2433	0.98	Pathogenic
22.1	1.76874	6.137	-0.3451	-0.916	5.24	0.8455	0.309	0	0.5625	0	0	0	0	8.24	10.07	-5.81	10.07	0	0	0	0	0	0	0	0.0667	0.3428	0.997	Pathogenic
10.87	1.31581	7.672	-1.1679	-1.564	4.17	0.912	0.4848	1	0.2636	0.1111	0	0	0	0	0	0	0	0	0	0	0	0.1429	0	0	0.1075	0.3056	0.236	Pathogenic
8.317	1.17013	9.029	-0.3625	-0.938	1.47	0.529	0.9419	0	0.2636	0.0588	0	0	0	0	0	0	0	0	0	0	0.2	0	0	0	0.1068	0.3183	0.176	Pathogenic
17.07	1.40328	2.129	-0.0372	-0.204	2.89	0.8668	0.2664	0	0.2257	0.0112	0	0	0	0	0	0	0	0	0	0	0.0635	0	0	0	0.0391	0.3961	0.074	Pathogenic
14.67	1.15472	6.137	-0.3646	-0.941	4.63	0.8455	0.309	0	0.1705	0	0	0	0	8.39	4.8	-4.8	4.8	0	0	1	0	0	0	0	0.1422	0.1548	0.925	Pathogenic
22.9	1.99288	6.137	-0.1095	-0.477	5.76	0.8668	0.2664	0	0.1667	0.0556	0	0	0	9.79	2.86	-2.86	2.86	0	0	1	0	0	0	0	0.1753	0.1521	0.924	Pathogenic
23.4	1.76855	9.477	-0.2032	-0.693	5.22	1.2063	0.0635	1	0.3101	0.04	0	0	0	7.88	2.53	-2.53	2.53	0	0	1	0	0	0	0	0.1022	0.1902	0.955	Pathogenic
12.83	1.6181	8.589	-0.2274	-0.738	5.16	0.4679	1.3839	0	0.1441	0	0	0	0.2	9.79	3.08	3.08	-3.08	0	1	0	0	0	0	0	0.494	0.2077	0.382	Pathogenic
16.71	1.34982	4.578	-0.6272	-1.209	4.51	0.8668	0.2664	0	0.3932	0	0	0	0	9.6	8.75	-3.71	8.75	0	1	1	0	0	0	0	0.189	0.0162	0.954	Pathogenic
14.67	1.15472	6.137	-0.2032	-0.693	5.55	0.4679	1.3839	0	0.2576	0.0154	0	0	0	0	0	0	0	0	0	0	0	0	0	0	0.0744	0.4479	0.045	Pathogenic
21.1	1.70553	7.697	-0.2317	-0.745	5.3	0.8455	0.309	0	0.4597	0	0	0	0	7.66	4.44	-4.44	4.44	0	0	1	0	0.125	0	0	0.344	0.3968	0.927	Pathogenic
14.67	1.15472	6.137	2.8564	2.203	5.17	0.9026	0.5771	1	0.6875	0	0.0625	0	0	5.16	5.88	5.88	0	0	1	0	0	0.375	0	0	0.263	0.2349	0.792	Pathogenic
41	0.942317	6.137	-26.1487	-3.3	5.66	0.8668	0.2664	0	0.2979	0	0	0	0	10.72	8.19	-1.01	8.19	0	1	1	0	0	0	0	0.4097	0.2935	0.499	Pathogenic
18.59	2.29773	2.765	-0.2032	-0.693	3.16	0.8668	0.2664	0	0.9156	0	0	0	0	9.24	6.31	-6.31	6.31	0	0	1	0	0	0	0	0.001	0.0643	0.861	Pathogenic
23.4	1.85734	6.137	-0.0958	-0.436	5.4	0.529	0.9419	0	0	0	0	0	0	9.8	8.75	-2.36	8.75	0	1	1	0	0	0	0	0.3281	0.4911	0.932	Pathogenic
23.4	1.86525	9.644	-0.9779	-1.458	5.9	0.4611	0.3114	0	0	0	0	0	0	10.47	2.68	-2.68	2.68	0	0	1	0	0	0	0	0.2859	0.4128	0.845	Pathogenic
23.1	1.14635	7.865	-4.433	-2.414	5.86	1.291	0.0212	0	0.3483	0.0286	0	0	0	6.65	4.28	-4.28	4.28	0	0	1	0	0	0	0	0.2167	0.3722	0.976	Pathogenic
27.3	1.1006	9.337	-6.307	-2.644	4.91	1	0.3455	0	0.2631	0.0061	0	0	0	6.23	8.18	0	8.18	0	1	0	0	0	0	0	0.0255	0.2085	0.783	Pathogenic
14.67	1.15472	6.137	-0.1152	-0.494	-6.99	0.985	0.4361	1	0.5068	0.0102	0	0	0	8.68	0.12	-0.12	0.12	0	1	0	0	0	0	0	0.4734	0.4462	0.009	Pathogenic
16.64	0.0532838	6.72	0.0197	0.133	2.17	0.912	0.6869	0	0.9195	0	0	0	0	0	0	0	0	0	0	0	0	0	0	0	0.0741	0.1702	0.02	Pathogenic
18.98	1.58814	3.061	-0.2032	-0.693	4.27	0.8952	0.5475	0	0.3796	0	0.007	0	0	0	0	0	0	0	0	0	0.0088	0	0	0	0.0285	0.4668	0.205	Pathogenic
11.6	1.45858	3.508	0.3325	0.937	3.5	1.1332	0.2664	0	0.1344	0	0.0455	0	0.2	8.89	3.01	3.01	-3.01	0	1	0	0	0.0588	0	0	0.2407	0.2346	0.165	Pathogenic
14.67	1.15472	6.137	-0.2032	-0.693	5.37	0.8385	0.3231	0	0.2792	0.0061	0	0	0	0	0	0	0	0	0	0	0.0159	0	0	0	0.2464	0.1669	0.353	Pathogenic
23.7	0.620166	2.009	4.599	2.531	5.82	0.3255	0.984	1	0.2256	0.0667	0	0	0	6.79	1.18	-1.18	1.18	0	1	0	0	0	0	0	0.0587	0.055	0.062	Pathogenic
22.4	1.86528	6.137	-4.2667	-2.391	5.36	0.8668	0.2664	0	0.8492	0.0714	0	0	0	6.12	8.76	0	8.76	0	1	1	0	0	0	0	0.1417	0.1187	0.992	Pathogenic
22	2.3912	1.634	-0.2032	-0.693	3.47	0.8455	0.309	0	0.8782	0	0	0	0	8.39	4.8	-4.8	4.8	0	0	1	0	0	0	0	0.0084	0.0609	0.99	Pathogenic
22.3	2.34477	6.142	-0.9895	-1.465	3.84	0.9026	0.5771	1	0.6267	0	0	0	0	8.99	6.08	-6.08	6.08	0	0	1	0	0	0	0	0.3063	0.0941	0.996	Pathogenic
14.75	1.60342	6.141	-0.2359	-0.752	3.98	0.7725	1.5988	0	0.2831	0.0063	0.0063	0	0	0	0	0	0	0	0	0	0.0189	0	0	0	0.3443	0.4156	0.234	Pathogenic
41	0.773704	0.121	-1.1723	-1.566	5.01	0.4311	1.9401	0	0.8739	0.029	0.0147	0.125	0.125	2.64	7.96	7.96	0	0	1	0	0	0	0	0	0.1226	0.4613	0.289	Pathogenic
34	0.774683	6.881	0.2541	0.819	5.93	1.2962	0.8445	1	0.8739	0	0.0147	0.125	0	0	0	0	0	0	0	0	0	0	0.5	0	0.1252	0.4014	0.112	Pathogenic
21.4	2.25157	1.413	1.6311	1.835	3.1	1.4427	0.5475	1	0.297	0	0	0	0	3.75	0.34	-0.34	0.34	0	1	0	0.2857	0	0	0	0.2682	0.321	0.053	Pathogenic
16.46	1.18637	5.586	0.2524	0.817	-2.7	0.6561	0.5503	0	0.4758	0	0.1034	0	0	0	0	0	0	0	0	0	0	0	0	0	0.4354	0.4	0.094	Pathogenic
47	0.89473	6.137	-68.6641	-3.735	4.7	1.291	0.0212	0	0.4049	0	0	0	0	10.39	8.18	-0.38	8.18	0	1	1	0	0	0	0	0.4167	0.3685	0.405	Pathogenic
1.482	0.19602	0.145	-0.2032	-0.693	0.85	0.3255	0.984	1	0.122	0.0036	0.0036	0	0	0	0	0	0	0	0	0	0	0	0	0	0.098	0.3068	0.067	Pathogenic
13.76	0.952012	1.242	0.1075	0.506	2.2	0.8455	0.309	0	0.3541	0	0	0	0	0	0	0	0	0	0	0	0	0	0	0	0.0486	0.3016	0.122	Pathogenic
21.2	1.72651	9.873	-6.9386	-2.698	4.66	0.529	0.9419	0	0.3411	0	0	0	0	9.79	5.33	-5.33	5.33	0	0	1	0	0	0	0	0.2417	0.3292	0.999	Pathogenic
19.72	1.11285	2.93	-3.7812	-2.31	3.44	1.1005	0.1058	0	0.8864	0	0	0	0	7.62	4.1	0.44	4.1	0	1	1	0	0	0	0	0.1161	0.4606	0.908	Pathogenic
20.8	1.16716	1.912	-1.8748	-1.859	4.53	0.912	0.4848	1	0.6045	0	0	0	0	9.63	4.94	-4.94	4.94	0	0	1	0	0	0	0	0.2339	0.4837	0.992	Pathogenic
22.5	2.11479	7.013	-0.1683	-0.621	2.55	0.529	0.9419	0	0.6036	0	0	0	0	10.07	8.75	-4.22	8.75	0	1	1	0	0	0	0	0.4567	0.4521	0.974	Pathogenic
11.95	1.02873	3.339	-3.1716	-2.193	1.14	1.1064	0.6547	1	0.6429	0	0	0	0	9.35	5.26	-5.26	5.26	0	0	1	0	0	0	0	0.4881	0.4937	0.994	Pathogenic
14.75	1.18819	7.668	-0.2032	-0.693	6.16	1.1127	0.2255	0	0.1282	0	0.0022	0	0	0	0	0	0	0	0	0	0	0	0	0	0.11	0.1513	0.088	Pathogenic
14.67	1.15472	6.137	-8.6939	-2.836	4.41	1.1353	0.6767	1	0.6573	0.0263	0	0	0	7.68	7.12	0	7.12	0	0	1	0	0	0	0	0.0737	0.4515	0.837	Pathogenic
17.21	1.45077	5.504	-0.4392	-1.028	1.48	1.1064	0.6547	1	0.3919	0.0385	0.0196	0	0	6.17	7.96	7.96	0	0	1	0	0	0	0	0	0.0515	0.4148	0.1	Pathogenic
14.67	1.15472	6.137	-6.6156	-2.67	5.23	0.912	0.4848	1	0.4937	0	0	0	0	8.02	4.73	-4.73	4.73	0	0	1	0	0	0	0	0.3798	0.4803	0.995	Pathogenic
18.62	1.51482	3.305	-0.0154	-0.074	2.79	1.062	0.5368	0	0.3573	0	0.0278	0	0	8.25	0.22	-0.22	0.22	0	1	0	0	0.0526	0	0	0.3132	0.4582	0.094	Pathogenic
1.937	-0.0805764	3.293	-2.2206	-1.966	-10.4	0.6545	0.6909	1	0.4646	0.0323	0	0	0	9.22	7.75	7.75	-1.02	0	1	0	0	0	0	0	0.1174	0.4073	0.513	Pathogenic
14.67	1.15472	6.137	-1.4853	-1.71	5.86	0.912	0.4848	1	0.875	0	0.0952	0	0	8.55	7.96	7.96	-1.76	0	1	0	0	0	0	0	0.3251	0.3108	0.786	Pathogenic
21.1	1.44576	8.628	-2.3396	-1.998	3.82	0.912	0.4848	1	0.6099	0	0	0	0	9	4.47	-1.33	4.47	0	1	1	0	0	0	0	0.3429	0.3509	0.979	Pathogenic
20.5	1.44576	8.628	-3.3322	-2.226	3.82	1.5988	1.1717	1	0.6099	0	0	0	0	9	3.98	-0.49	3.98	0	1	1	0	0	0	0	0.3429	0.3509	0.929	Pathogenic
28.2	0.54492	5.399	1.5905	1.818	4.93	0.8873	0.2255	1	0.3977	0	0	0	0	8.6	1.47	-1.47	1.47	0	1	0	0	0	0	0	0.474	0.0534	0.285	Pathogenic
23.1	0.0758763	2.282	-2.82	-2.113	4.34	1.3095	0.984	1	0.7032	0	0	0	0	0	0	0	0	0	0	0	0.0769	0	0	0	0.0734	0.3826	0.026	Pathogenic
23.7	1.78051	3.149	-0.2032	-0.693	5.24	0.6545	0.6909	0	0.1989	0	0.04	0	0.25	8.08	7.76	7.76	3.69	1	1	0	0	0	0	0	0.0863	0.222	0.97	Pathogenic
22.6	1.70506	5.619	-4.5963	-2.439	5.07	1.291	0.0212	0	0.2925	0	0.0625	0	0	9.21	3.48	-0.91	3.48	0	1	1	0	0	0	0	0.2357	0.1016	0.992	Pathogenic
35	0.569779	4.436	-47.0501	-3.522	4.07	1.1245	0.185	1	0.7882	0.0833	0	0	0	0	0	0	0	0	0	0	0	0.3077	0	0	0.0545	0.3476	0.092	Pathogenic
19.32	1.17607	4.254	-0.7983	-1.343	0.937	0.4679	1.3839	0	0.4038	0	0	0	0	9.86	0.85	-0.85	0.85	0	0	1	0	0	0	0	0.1531	0.3327	0.114	Pathogenic
22.2	2.57442	6.137	-0.2032	-0.693	5.61	0.985	0.5263	1	0.7712	0.0192	0	0	0	9.91	6.98	-6.98	6.98	0	0	1	0	0	0	0	0.0009	0.0247	0.925	Pathogenic
20.5	1.63153	9.346	-2.9331	-2.139	4.47	0.8668	0.2664	0	0	0	0	0	0	8.88	4.82	-4.82	4.82	0	0	1	0	0	0	0	0.0529	0.1532	0.933	Pathogenic
22.2	1.95518	6.137	-3.6391	-2.282	6.13	0.8668	0.2664	0	0.3135	0	0	0	0	7.84	6.39	0	6.39	0	0	1	0	0	0	0	0.3988	0.3012	0.97	Pathogenic
41	1.15476	8.935	-0.2032	-0.693	4.85	0.9296	0.1407	0	0.1746	0.0098	0	0	0	0	0	0	0	0	0	0	0	0.0323	0	0	0.1098	0.2104	0.314	Pathogenic
36	0.922813	3.477	-0.2032	-0.693	3.9	0.9138	0.1724	0	0.1746	0	0	0	0	5.13	1.64	-1.64	1.64	0	1	0	0.0323	0	0	0	0.1058	0.2392	0.255	Pathogenic
14.67	1.15472	6.137	0.4575	1.088	4.69	0.4611	0.0299	0	0.3724	0.0385	0	0	0	5.48	0.84	-0.84	0.84	0	1	0	0	0	0	0	0.2075	0.4269	0.033	Pathogenic
14.67	1.15472	6.137	0.0737	0.395	1.83	0.7725	0.3114	0	0.1113	0.0357	0	0	0.1667	0	0	0	0	0	0	0	0	0	0	0	0.4907	0.3753	0.017	Pathogenic
18.36	1.79306	4.054	0.2705	0.847	5.86	1.0582	0.1163	1	0.2609	0.0556	0.0556	0	0	0	0	0	0	0	0	0	0	0.0833	0	0	0.3326	0.3376	0.049	Pathogenic
18.85	1.24034	6.814	-0.1486	-0.578	2.38	1.4211	0.4361	0	0	0	0	0	0	10.43	1.84	1.84	-1.84	0	0	1	0	0	0	0	0.0427	0.2989	0.821	Pathogenic
14.67	1.15472	6.137	-2.5802	-2.061	6.03	0.4311	1.9401	0	0	0	0.0769	0	0	9.45	4.25	-4.25	4.25	0	0	1	0	0	0	0	0.4061	0.1709	0.98	Pathogenic
14.73	1.17703	9.155	-0.3473	-0.919	2.51	0.7249	0.257	0	0.262	0	0	0	1	9.16	7.48	-1.51	7.48	0	0	0	0	0	0	0	0.0672	0.3771	0.911	Pathogenic
14.67	1.15472	6.137	-3.0391	-2.164	3.02	1.1064	0.6547	1	0.6833	0	0	0	0	4.28	9.22	0	9.22	0	0	1	0	0	0	0	0.2346	0.1793	0.985	Pathogenic
14.67	1.15472	6.137	-3.8456	-2.321	3.02	1.1457	0.6939	1	0.6833	0.0588	0	0	0	4.28	11.96	0	11.96	0	0	1	0	0	0	0	0.2346	0.1793	0.95	Pathogenic
14.67	1.15472	6.137	-0.149	-0.579	5.89	0.8455	0.309	0	0.3261	0	0	0	0	10.28	3.9	-3.9	3.9	0	0	1	0	0	0	0	0.0563	0.1456	0.773	Pathogenic
20.9	1.76255	6.137	-0.4771	-1.069	5.2	0.8455	0.309	0	0.572	0	0	0	0	8.88	5.18	-5.18	5.18	0	0	1	0	0	0	0	0.3324	0.215	0.944	Pathogenic
21.5	1.87313	9.283	-1.7811	-1.826	6.17	0.8455	0.309	0	0	0	0	0	0	9.65	3.43	0.89	3.43	0	1	1	0	0	0	0	0.1014	0.4979	0.984	Pathogenic
14.67	1.15472	6.137	-1.5423	-1.735	4.82	1.1064	0.6547	1	1.1145	0	0	0	0	8.8	3.46	-3.46	3.46	0	0	1	0	0	0	0	0.0995	0.483	0.998	Pathogenic
5.008	0.714173	0.79	-3.6127	-2.277	3.81	1.1545	0.309	0	0.3109	0	0.0769	0	1	8.41	8.46	8.46	-4	0	1	0	0.1667	0	0	0	0.2302	0.1427	0.127	Pathogenic
22.6	1.40849	9.449	-3.4724	-2.251	4.18	0.912	0.4848	1	0.5714	0	0	0	0	10.49	3.1	-3.1	3.1	0	0	1	0	0	0	0	0.0553	0.0446	0.949	Pathogenic
8.718	1.07579	3.735	-0.2626	-0.796	-3.81	0.7904	0.3832	0	0.1734	0.08	0	0	0	0	0	0	0	0	0	0	0.1667	0	0	0	0.1686	0.1973	0.017	Pathogenic
14.67	1.15472	6.137	-0.1747	-0.635	4.8	0.529	0.9419	0	0	0	0	0	0	9.8	2.36	-2.36	2.36	0	0	1	0	0	0	0	0.2529	0.3448	0.952	Pathogenic
13.58	1.01269	4.064	-0.9429	-1.437	2.39	1.1064	0.6547	1	0.2979	0	0	0	0	8.44	6.03	-6.03	6.03	0	0	1	0	0	0	0	0.4529	0.4296	0.988	Pathogenic
23.9	2.20082	9.818	-2.3752	-2.007	5.87	1.1353	0.6767	1	0.837	0	0	0	0	6.72	8.09	0	8.09	0	0	1	0	0	0	0	0.2896	0.4023	0.989	Pathogenic
14.67	1.15472	6.137	-0.2032	-0.693	3.71	1.471	0.9419	0	1.0216	0.0115	0	0	0	6.23	3.63	-3.63	3.63	0	0	1	0	0	0	0	0.0408	0.339	0.944	Pathogenic
22.2	1.82294	9.732	-4.9418	-2.492	5.71	0.8668	0.2664	0	0.4883	0	0	0	0	7.93	5.88	-5.88	5.88	0	0	1	0.1	0	0	0	0.3389	0.4178	0.932	Pathogenic
14.67	1.15472	6.137	-4.1214	-2.367	4.35	0.7904	1.5808	0	0.5032	0	0	0	0	3.39	0.82	0.82	-0.82	0	1	0	0	0	0	0	0.0672	0.3529	0.135	Pathogenic
21	1.67217	7.902	-0.1677	-0.62	5.44	0.529	0.9419	0	0.4567	0	0	0	0	9.8	2.36	-2.36	2.36	0	0	1	0	0	0	0	0.4688	0.1423	0.941	Pathogenic
14.67	1.15472	6.137	-0.2736	-0.813	-1.54	0.4679	0.257	0	0	0	0	0	1	6.04	4.52	4.52	0	0	1	0	0	0	0	0	0.173	0.4834	0.614	Pathogenic
14.67	1.15472	6.137	-1.2757	-1.616	4.02	0.8668	0.2664	0	0.2182	0	0	0	0	10.47	2.07	-2.07	2.07	0	0	1	0.0909	0	0	0	0.4043	0.3665	0.896	Pathogenic
14.67	1.15472	6.137	-14.8682	-3.075	5.66	0.8668	0.2664	0	0.2182	0	0	0.1818	0	7.33	8.18	3.28	8.18	0	1	0	0	0	0	0.04	0.0032	0.0698	0.89	Pathogenic
8.758	1.42583	7.599	-0.0221	-0.117	1.89	0.4762	0.6243	0	0.55	0.0256	0.0256	0	0	0	0	0	0	0	0	0	0	0	0	0	0.0141	0.1374	0.025	Pathogenic
5.724	1.10093	4.068	0.1476	0.611	-0.33	0.6545	0.6909	0	0.55	0.0256	0	0	0	8.6	7.76	7.76	0	0	1	0	0	0	0	0	0.015	0.1515	0.397	Pathogenic
11.12	1.71031	3.231	-0.0933	-0.429	2.35	0.6561	0.5503	0	0.55	0.0732	0	0	0	3.77	0.46	0.46	-0.46	0	1	0	0.125	0.0455	0	0	0.0157	0.1614	0.038	Pathogenic
7.155	0.885621	2.265	0.0476	0.287	2.41	0.8668	0.2664	0	0.4582	0.037	0	0	0	0	0	0	0	0	0	0	0	0	0	0	0.0689	0.1755	0.001	Pathogenic
8.256	0.82803	6.198	-0.742	-1.303	-1.79	0.4679	1.3839	0	0.385	0	0.0323	0	0	6.23	7.96	7.96	0	0	1	0	0	0	0	0	0.0724	0.2113	0.026	Pathogenic
3.03	0.480444	7.995	-1.4615	-1.699	-3.53	0.9296	0.1407	1	0.385	0	0	0	0.3333	0	0	0	0	0	0	0	0	0	0	0.5	0.0727	0.2154	0.036	Pathogenic
18.64	1.54934	7.714	-0.6705	-1.245	4.64	0.8455	0.309	0	0.48	0	0	0	0	4.44	8.62	0	8.62	0	0	1	0.0909	0	0	0	0.1342	0.2628	0.998	Pathogenic
6.888	-0.0223016	4.72	-0.64	-1.22	3.47	0.6545	0.6909	0	0.2034	0.0345	0	0	0.3333	7.68	7.75	7.75	0	0	1	0	0	0	0	0	0.321	0.4487	0.371	Pathogenic
0.362	-0.706131	0.421	1.7095	1.867	-2.74	1.1353	0.2857	0	0.3958	0.125	0.0667	0	0	0	0	0	0	0	0	0	0.0714	0.0714	0	0	0.357	0.4786	0.004	Pathogenic
10.63	0.740682	6.38	-0.2028	-0.692	0.496	0.4311	1.9401	0	0.266	0	0.05	0	0	0	0	0	0	0	0	0	0.2	0	0	0	0.1231	0.1143	0.057	Pathogenic
16.07	1.14858	9.389	-1.4004	-1.673	4.76	1.1353	0.6767	1	0.5089	0	0	0	0	7.31	6.23	0	6.23	0	0	1	0	0	0	0	0.237	0.2617	0.842	Pathogenic
14.67	1.15472	6.137	-0.3144	-0.874	3.86	1.1353	0.6767	1	0.4452	0	0	0	0	8.81	6.12	-6.12	6.12	0	0	1	0	0	0	0	0.218	0.4655	0.929	Pathogenic
14.67	0.155972	9.082	0.128	0.562	2.16	1.062	0.5368	0	0.8571	0	0.0385	0	0	8.13	0.54	0.53	0.54	0	0	1	0	0	0	0	0.3793	0.1255	0.027	Pathogenic
23.1	1.80642	7.267	-2.7486	-2.098	4.92	0.8455	0.309	0	0.9023	0	0	0	0	7.66	4.44	-4.44	4.44	0	0	1	0	0	0	0	0.2369	0.2845	0.802	Pathogenic
14.67	1.15472	6.137	-6.1478	-2.63	3.8	0.9026	0.5771	1	0.2852	0	0	0	0	6.9	5.6	0	5.6	0	0	1	0	0	0	0	0.0953	0.0681	0.93	Pathogenic
21.5	1.40636	7.802	-9.2251	-2.869	3.54	1.1353	0.6767	1	0.3787	0.0189	0	0	0	8.02	7.73	0	7.73	0	0	1	0	0	0	0	0.3968	0.2115	0.991	Pathogenic
14.67	1.15472	6.137	-8.9766	-2.852	5.28	1.1353	0.6767	1	0.725	0	0	0	0	7.2	6.97	0	6.97	0	0	1	0	0	0	0	0.3456	0.2685	0.845	Pathogenic
31	0.707658	1.093	-7.8554	-2.775	3.69	1.062	0.5368	1	0.2128	0.0081	0	0	0	0	0	0	0	0	0	0	0	0	0	0	0.032	0.4609	0.052	Pathogenic
14.67	1.15472	6.137	-7.2526	-2.724	5.78	1.291	0.0212	0	0.1734	0	0	0.1818	0	4.89	8.18	0	8.18	0	1	0	0	0	0.0189	0.0189	0.0065	0.2838	0.857	Pathogenic
14.67	1.15472	6.137	0.0142	0.097	4.53	0.4679	1.3839	0	0.2094	0	0	0	0	8.35	3.51	3.51	-3.51	0	1	0	0	0	0	0.3333	0.4753	0.25	0.04	Pathogenic
21.6	1.78494	9.435	-0.1341	-0.543	5.48	0.529	0.9419	0	0.2094	0	0	0	0	9.65	8.75	-6.96	8.75	0	1	1	0	0	0	0	0.4758	0.2614	0.992	Pathogenic
22.1	1.73656	6.039	-1.3755	-1.662	5.52	1.1064	0.6547	1	0.5909	0	0	0	0	4.78	8.82	0	8.82	0	0	1	0	0	0	0	0.4617	0.1869	0.997	Pathogenic
14.67	1.15472	6.137	-2.1482	-1.946	4.98	0.4311	1.9401	0	0	0.2	0.0769	0	0	0	0	0	0	0	0	0	0	0	0	0	0.0415	0.4047	0.264	Pathogenic
14.67	1.15472	6.137	-1.0612	-1.506	4.66	0.529	0.9419	0	0.1854	0	0	0	0	8.59	8.76	0	8.76	0	1	1	0.125	0	0	0	0.4252	0.2826	0.929	Pathogenic
16.03	1.55682	9.606	-0.0484	-0.258	1.07	0.4271	1.1717	1	0.7213	0.0263	0.0263	0	0	0	0	0	0	0	0	0	0.0385	0	0	0	0.4297	0.3691	0.053	Pathogenic
18.29	2.11434	5.951	-2.085	-1.928	5.31	1.0582	0.1163	0	0.7832	0.0625	0.0625	0	0	0	0	0	0	0	0	0	0	0	0	0	0.1341	0.3195	0.626	Pathogenic
17.88	1.11038	9.72	-11.6945	-2.982	2.42	1.4211	0.9624	1	0.4048	0	0	0	0	6.83	7.39	0	7.39	0	0	1	0.0227	0	0	0	0.1949	0.2025	0.934	Pathogenic
14.67	1.15472	6.137	-5.4123	-2.55	4.43	0.8668	0.2664	0	0.6697	0	0	0	0	8.76	6.09	-6.09	6.09	0	0	1	0	0	0	0	0.4638	0.4507	0.955	Pathogenic
21.9	1.23571	6.65	-3.3273	-2.225	3.08	0.912	0.4848	1	1.1462	0	0	0	0	10.49	3.1	-3.1	3.1	0	0	1	0	0	0	0	0.3836	0.067	0.977	Pathogenic
16.48	1.87641	5.854	-0.6761	-1.249	6.16	0.529	0.9419	0	0	0	0	0	0	7.91	7.39	0	7.39	0	0	1	0	0	0	0	0.3063	0.2892	0.932	Pathogenic
16.47	1.57783	6.232	-1.0551	-1.502	3.01	0.529	0.9419	0	0.1399	0	0	0	0	9.88	2.41	-2.41	2.41	0	0	1	0	0	0	0	0.1901	0.1987	0.905	Pathogenic
22.6	1.87318	7.642	-0.7229	-1.288	4.18	0.8668	0.2664	0	0.6759	0.0286	0	0	0	5.96	8.58	0	8.58	0	0	1	0	0	0	0.5	0.3906	0.3691	0.978	Pathogenic
21.8	1.9346	1.508	-4.2849	-2.394	1.59	0.6545	0.3455	0	0.7884	0	0	0	0	9	8.18	8.18	4.37	1	1	0	0	0	0	0	0.0315	0.1206	0.924	Pathogenic
12.73	1.77596	3.227	-0.0775	-0.376	5.6	0.9138	0.1724	0	0.6947	0.026	0.0132	0	0.1	5.19	7.75	7.75	0	0	1	0	0.08	0	0	0	0.3644	0.1615	0.303	Pathogenic
9.36	1.33587	4.453	-0.0538	-0.282	4.87	1.2698	0.0635	1	0.6232	0.0294	0.0294	0	0	9.26	8.04	8.04	0	0	1	0	0	0.1	0	0	0.4616	0.1879	0.742	Pathogenic
1.978	0.143829	0.729	0.897	1.456	2.04	0.6561	0.5503	0	0.3677	0.0244	0.0244	0	0	0	0	0	0	0	0	0	0.0909	0	0	0	0.2371	0.4049	0.008	Pathogenic
14.67	1.15472	6.137	-0.2032	-0.693	3.93	0.4679	1.3839	0	0.8217	0	0.0312	0	0	7.62	3.6	3.6	1.97	0	1	0	0	0	0	0	0.0182	0.1121	0.155	Pathogenic
21.8	1.62911	1.78	-0.2032	-0.693	3.91	0.4762	0.6243	0	0.8217	0.0882	0.0312	0	0.125	5.46	7.76	7.76	0.97	0	1	0	0.0833	0	0	0	0.019	0.1173	0.2	Pathogenic
8.887	0.0105712	1.627	-0.2032	-0.693	3.87	0.985	0.4361	1	0.2449	0	0.0079	0	0	6.17	0.96	0.96	-0.96	0	1	0	0	0	0	0	0.0855	0.4811	0.022	Pathogenic
6.438	-0.638029	0.475	-0.2032	-0.693	1.21	0.9296	0.1407	1	0.2449	0	0	0	0	0	0	0	0	0	0	0	0	0	0	0	0.1026	0.4211	0.029	Pathogenic
26.4	0.711529	4.473	-0.2032	-0.693	5.18	1.062	0.5368	1	0.2871	0.0033	0.0033	0	0	6.91	1.13	-1.13	1.13	0	1	0	0	0.0408	0	0	0.1336	0.2467	0.08	Pathogenic
3.451	0.463559	8.111	5.8007	2.701	-5.43	1.3095	0.185	1	0.4107	0	0	0	0	7.24	0.23	-0.23	0.23	0	1	0	0.0714	0.0714	0	0	0.334	0.4313	0	Pathogenic
28.9	1.12525	6.137	-20.2153	-3.194	4.93	1.291	0.0212	0	1.0714	0.0625	0.0323	0	0	10.05	8.18	-1	8.18	0	1	0	0	0	0	0	0.0033	0.0905	0.924	Pathogenic
12.14	1.73722	2.742	4.3118	2.481	3.38	1.2063	0.0635	1	0.2385	0.0909	0.0909	0	0	0	0	0	0	0	0	0	0.0667	0	0	0	0.4889	0.3594	0.003	Pathogenic
21.1	1.53677	6.795	-0.2032	-0.693	4.84	1.291	0.0212	0	0.6071	0	0	0	0	8.58	1.15	-1.15	1.15	0	0	1	0	0	0	0	0.4406	0.3441	0.241	Pathogenic
9.008	0.334104	5.396	-2.6439	-2.076	-7.29	0.7249	0.2306	1	0.4286	0	0	0	0	0	0	0	0	0	0	0	0.1	0	0	0	0.0716	0.1967	0.011	Pathogenic
3.396	0.227788	5.39	-3.2775	-2.215	-6.38	0.9418	0.1163	1	0.4286	0.0526	0	0	0	0	0	0	0	0	0	0	0	0	0	0	0.072	0.2042	0	Pathogenic
22	1.02415	7.261	-3.6969	-2.292	4.31	0.9026	0.5771	1	0.9055	0	0	0	0	9.1	5.06	4.2	5.06	0	0	1	0	0	0	0	0.3038	0.376	0.996	Pathogenic
0.069	-0.0633232	0.936	-0.2032	-0.693	-10.7	0.6545	0.6909	1	0.5099	0.0027	0.0027	0	0.0152	3.87	1.39	1.39	-1.39	0	1	0	0	0	0	0	0.0622	0.1444	0.091	Pathogenic
21.1	-0.145199	1.644	-12.6459	-3.013	3.18	0.4271	0.4848	1	0.8072	0.0588	0.0857	0	0	12.39	7.95	-7.95	7.95	0	1	0	0	0	0	0	0.0903	0.1846	0.52	Pathogenic
20.9	-0.145199	1.644	-13.8286	-3.049	3.18	1.5988	0.6869	1	0.8072	0.0303	0.0303	0	0	12.39	8.04	-8.04	8.04	0	1	0	0	0	0	0	0.0903	0.1846	0.466	Pathogenic
23.6	1.15472	7.686	-5.6245	-2.573	5.12	0.8668	0.2664	0	0.8337	0.0667	0	0	0	8.7	8.89	0	8.89	0	0	1	0	0	0	0	0.0183	0.1285	0.995	Pathogenic
26.9	1.15472	6.137	-45.5468	-3.518	5.42	0.529	0.9419	0	0.6156	0	0	0	0	8.45	8.75	0	8.75	0	1	0	0	0.5	0	0	0.4145	0.1344	0.647	Pathogenic
9.5	1.15472	9.422	-0.6676	-1.243	0.184	0.8873	0.2255	1	0.902	0.1667	0.0625	0	1	0	0	0	0	0	0	0	0	0	0	0	0.4806	0.2126	0.048	Pathogenic
11.05	1.15472	3.513	-0.1459	-0.572	0.465	1.471	0.9419	0	0.5675	0	0	0	0	4.85	8.75	8.75	4.33	1	1	0	0	0	0	0	0.208	0.2772	0.153	Pathogenic
34	1.15472	9.177	-10.606	-2.936	5	1.4211	0.9624	1	0.2852	0.0135	0.0135	0	0	9.54	8.27	0	8.27	0	1	0	0	0.0417	0	0	0.0053	0.3011	0.876	Pathogenic
34	1.15472	9.177	-12.1561	-2.999	5	1.1353	0.6767	1	0.2852	0.0135	0	0	0	9.54	8.18	0	8.18	0	1	0	0	0	0	0	0.0053	0.3011	0.912	Pathogenic
10.95	1.15472	6.07	-2.2495	-1.973	2.65	0.6545	0.3455	0	0.3173	0	0	0	0.5	9.55	8.18	8.18	0	0	1	0	0.0833	0	0	0.25	0.3972	0.3608	0.666	Pathogenic
14.67	1.15472	6.137	-13.042	-3.025	5.16	0.912	0.4848	1	0.2202	0	0	0	0	9.63	4.68	-4.68	4.68	0	0	1	0	0	0	0	0.1072	0.0723	0.997	Pathogenic
23.4	1.15472	9.418	-2.8849	-2.127	5.92	0.8668	0.2664	0	0.5141	0	0	0	0	8.76	6.09	-6.09	6.09	0	0	1	0	0	0	0	0.2568	0.4675	0.988	Pathogenic
21.4	1.15472	8.464	-1.5705	-1.746	5.74	0.8455	0.309	0	0.3333	0	0	0	0	9.12	4.47	-4.47	4.47	0	0	1	0	0	0	0	0.1835	0.4347	0.977	Pathogenic
14.67	1.15472	6.137	-1.0467	-1.497	4.47	0.9296	0.1407	0	0	0.0833	0	0	0.2	0	0	0	0	0	0	0	0	0	0	0	0.365	0.2073	0.596	Pathogenic
14.67	1.15472	6.137	-0.5532	-1.144	4.03	1.1245	0.185	0	0	0	0	0	0	0	0	0	0	0	0	0	0	0	0	0.3333	0.3641	0.2191	0.194	Pathogenic
23.6	1.15472	7.294	-3.003	-2.155	5.65	0.8668	0.2664	0	0.7159	0	0	0	0	8.88	4.82	-4.82	4.82	0	0	1	0	0	0	0	0.2981	0.1167	0.96	Pathogenic
14.67	1.15472	6.137	0.0038	0.027	-4.24	0.9418	0.1163	1	0.7545	0	0.0333	0	0	0	0	0	0	0	0	0	0.125	0	0	0	0.4232	0.4571	0.55	Pathogenic
22.5	1.15472	8.668	-0.8971	-1.408	3.76	0.9555	0.8962	0	0.1455	0.0588	0	0	0	6.64	3.73	-3.73	3.73	0	0	1	0	0	0	0	0.2623	0.4228	0.941	Pathogenic
21	1.15472	5.777	-2.2176	-1.965	6.08	1.2698	0.0635	1	0.2278	0	0.0526	0	0.1429	5.06	1.22	-1.2	1.22	0	1	0	0	0	0	0	0.18	0.3718	0.862	Pathogenic
26.8	1.15472	3.319	-0.2032	-0.693	3.58	1.1457	0.1506	1	0.0786	0.0079	0	0	0.0159	0	0	0	0	0	0	0	0	0.0286	0	0	0.0332	0.2374	0.037	Pathogenic
26.8	1.15472	9.101	-0.2032	-0.693	5.42	0.8385	0.3231	0	0.0786	0	0	0	0	0	0	0	0	0	0	0	0	0	0	0	0.0338	0.2239	0.085	Pathogenic
29.9	1.15472	9.101	-0.2032	-0.693	4.56	0.985	0.4361	1	0.0786	0.004	0.004	0	0	0	0	0	0	0	0	0	0	0	0	0	0.034	0.2205	0.065	Pathogenic
12.16	1.15472	9.415	-0.2032	-0.693	4.29	0.8952	0.5475	1	0.1034	0	0.0011	0	0	10.13	1.86	1.86	-1.86	0	1	0	0	0.006	0	0	0.0425	0.152	0.648	Pathogenic
20.1	1.15472	6.137	-1.2348	-1.596	4.59	0.529	0.9419	0	0.5	0	0	0	0	5.52	7.6	0	7.6	0	0	1	0	0	0	0	0.0235	0.1862	0.94	Pathogenic
14.67	1.15472	6.137	0.0704	0.383	-0.916	1.062	0.5368	0	0.4091	0	0	0	0	10.11	1.55	-1.55	1.55	0	0	1	0.1429	0	0	0	0.1461	0.1946	0.436	Pathogenic
14.67	1.15472	6.137	-2.4026	-2.015	5.22	0.912	0.4848	1	0.981	0	0	0	0	5.01	7.43	0	7.43	0	0	1	0	0	0	0	0.1798	0.4279	0.916	Pathogenic
20.7	1.15472	4.365	-0.5501	-1.141	5.27	0.8668	0.2664	0	0.8489	0	0	0	0	8.49	7.57	0	7.57	0	0	1	0	0	0	0	0.4696	0.4067	0.939	Pathogenic
22.4	1.15472	6.137	-1.3881	-1.668	5.78	0.8668	0.2664	0	0.394	0.0238	0	0	0	4.41	7.62	0	7.62	0	0	1	0	0	0	0	0.3733	0.2056	0.75	Pathogenic
14.67	1.15472	6.137	-6.0875	-2.626	4.89	0.8668	0.2664	0	0.35	0.0625	0	0	0	8.68	4.45	-4.45	4.45	0	0	1	0	0	0	0	0.4997	0.1022	0.956	Pathogenic
14.67	1.15472	6.137	-5.0916	-2.51	5.5	0.6545	0.3455	0	0	0	0	0	0	9.6	8.19	8.19	0	0	1	0	0.5	0	0	0	0.4534	0.1778	0.582	Pathogenic
14.67	1.15472	6.137	-5.2585	-2.529	5.75	1.1332	0.2664	0	0.2394	0	0	0	0	9.26	7.96	-2.26	7.96	0	1	1	0	0	0	0	0.3518	0.4111	0.876	Pathogenic
11.02	1.15472	1.932	-12.4822	-3.008	0.26	1	0	0	0	0	0.1111	0	1	5.79	0.34	0.34	-0.34	0	1	0	0.1667	0	0	0	0.1179	0.4053	0.058	Pathogenic
14.67	1.15472	6.137	-0.9951	-1.468	2.13	1.471	0.9419	0	0.297	0	0	0	0	0	0	0	0	0	0	0	0	0.0909	0	0	0.4229	0.123	0.225	Pathogenic
14.67	1.15472	6.137	1.7927	1.899	3.91	0.4271	0.4848	1	0.297	0	0.0667	0	0	0	0	0	0	0	0	0	0.0909	0	0	0	0.049	0.1085	0.005	Pathogenic
14.67	1.15472	6.137	-7.1792	-2.718	5.32	0.4679	1.3839	0	0.3135	0.0833	0.0833	0	0	4.67	7.96	7.96	1.48	0	1	0	0.2143	0	0	0	0.398	0.134	0.728	Pathogenic
14.67	1.15472	6.137	-2.6745	-2.082	-7.19	0.6545	0.6909	1	0.4394	0.0455	0.0455	0	0	9.22	7.75	7.75	0	0	1	0	0	0.1667	0	0	0.309	0.2228	0.885	Pathogenic
11.37	1.15472	2.517	-0.2032	-0.693	4.59	1.291	0.6349	1	0.5409	0	0.0046	0	0	0	0	0	0	0	0	0	0	0	0	0	0.0162	0.3558	0.331	Pathogenic
16.27	1.15472	2.931	-0.2032	-0.693	3.89	0.6545	0.6909	1	1.2218	0	0.069	0	0	8.41	7.76	7.76	0	0	1	0	0.0667	0.125	0	0	0.0017	0.0667	0.806	Pathogenic
21	1.15472	3.932	-3.56	-2.269	4.59	1.1353	0.6767	1	0.7222	0	0	0	0	9.2	5.76	-5.76	5.76	0	0	1	0	0	0	0	0.2415	0.3577	0.997	Pathogenic
14.67	1.15472	6.137	-1.3798	-1.665	-1.64	0.6545	0.6909	1	0.8481	0.0244	0	0	0	10.1	7.76	7.76	1.97	1	1	0	0.1429	0	0	0	0.3831	0.2551	0.881	Pathogenic
22.7	1.15472	6.137	-0.6613	-1.238	4.87	0.8668	0.2664	0	1.1375	0.0526	0	0	0	9.6	3.71	-3.71	3.71	0	0	1	0	0	0	0	0.3087	0.1543	0.961	Pathogenic
9.84	1.15472	1.073	-0.0409	-0.222	2.19	0.7904	1.5808	0	0.3258	0.0769	0	0	0	7.22	2.51	2.51	-2.51	0	1	0	0	0.1053	0	0	0.3508	0.1925	0.005	Pathogenic

## Sheet: Training_set3
CADD	Eigen	phylop	dpsi	dpsiz	GERP++	RSCU	dRSCU	CpG	CpG_exon	SR-	SR+	FAS6-	FAS6+	MES	dMES	MES+	MES-	MEC-MC	MEC-CS	MES-KM	PESE-	PESE+	PESS-	PESS+	f_premrna	f_mrna	TraPV3	class
18.31	1.54877	1.703	-1.4946	-1.714	3.79	0.9296	0.1407	0	0	0	0	0	0	7.25	0.98	0.98	-0.36	0	1	0	0	0	0	0	0.0445	0.1801	0.014	Benign
9.26	-0.127423	9.311	-0.1078	-0.472	1.94	0.4611	0.3114	0	0.3732	0	0	0	0.5	2.37	2.67	2.67	0	0	1	0	0	0	0	0	0.0582	0.1707	0.008	Benign
15.84	2.19371	4.674	0.1162	0.531	2.48	0.4762	0.6243	0	0.5248	0.0345	0.0667	0	0	0	0	0	0	0	0	0	0	0	0	0	0.2276	0.2244	0.117	Benign
8.366	0.802922	5.735	-2.3242	-1.994	-6.65	1.1457	0.0393	0	0.2314	0.0455	0.0455	0	0	0	0	0	0	0	0	0	0	0.0769	0	0	0.492	0.4832	0	Benign
8.321	0.361606	9.397	0.4542	1.084	-7.89	0.9555	0.2306	1	0.6	0	0	0.3333	0	0	0	0	0	0	0	0	0	0	0	0	0.2984	0.1981	0.013	Benign
17.74	1.76921	4.112	-0.4895	-1.081	4.9	0.7725	1.5988	0	0.7143	0	0	0	0	0	0	0	0	0	0	0	0.2	0	0	0	0.2365	0.4755	0.012	Benign
0.936	0.0528258	2.515	0.1114	0.517	-4.05	0.985	0.1504	0	0	0.0476	0	0	0	0	0	0	0	0	0	0	0	0	0	0	0.3672	0.3294	0.002	Benign
9.413	1.21798	5.929	-0.0695	-0.346	1.97	0.6545	0.6909	0	0.5786	0.0222	0.0222	0	0	0	0	0	0	0	0	0	0	0	0	0	0.1543	0.2544	0.078	Benign
8.814	0.731486	7.213	0.1033	0.493	0.0708	1.3455	0.6909	1	0.4865	0	0	0.2222	0	4.81	7.75	0	7.75	0	1	0	0	0.0714	0	0	0.0293	0.1464	0.017	Benign
0.043	0.731486	3.898	-0.1707	-0.627	-11.9	1.3095	0.984	1	0.4939	0.0041	0	0	0	0	0	0	0	0	0	0	0	0	0	0	0.4634	0.4643	0.027	Benign
16.57	1.21137	6.528	0.0094	0.064	1.55	0.4586	0.6767	1	0.3683	0	0.0068	0	0	0	0	0	0	0	0	0	0.0208	0.0208	0	0	0.3294	0.4117	0.012	Benign
0.041	-0.366785	6.689	-0.9473	-1.44	-9.9	1.1353	0.6767	1	0.7273	0.125	0.125	0	0	0	0	0	0	0	0	0	0	0	0	0	0.4553	0.4751	0.04	Benign
0.457	0.526814	1.75	-0.004	0.002	3.28	1.1353	0.2857	0	0.4036	0.0227	0	0	0	3.91	0.43	0.43	-0.43	0	1	0	0	0	0	0	0.4914	0.2076	0.003	Benign
1.621	0.321286	0.792	0.071	0.385	-0.0195	1.0582	0.1163	1	0.2918	0.04	0	0	0	0	0	0	0	0	0	0	0	0	0	0	0.4303	0.1931	0.001	Benign
14.56	0.811938	6.486	-0.7378	-1.3	-6.4	1.1245	0.799	1	0.1189	0.0952	0	0	0	0	0	0	0	0	0	0	0	0	0	0	0.4728	0.1205	0.005	Benign
11.25	1.45016	5.748	0.0654	0.363	3.74	0.8952	0.5475	0	0.4152	0.0526	0	0	1	0	0	0	0	0	0	0	0	0	0	0	0.33	0.1759	0.131	Benign
1.014	0.311592	2.816	-2.1473	-1.946	-3.51	0.8668	0.2664	0	0.0857	0.0417	0	0	0	0	0	0	0	0	0	0	0.1111	0	0	1	0.182	0.4194	0.021	Benign
8.202	0.753817	9.343	0.2111	0.744	-5.87	0.4311	1.9401	0	0.6474	0.0312	0	0	0	0	0	0	0	0	0	0	0.0526	0	0	0	0.3062	0.3014	0.042	Benign
15.08	0.82583	6.153	1.1829	1.625	-3.04	0.9296	0.1407	1	0.3646	0.0417	0	0	0	4.94	1.04	1.04	-1.04	0	1	0	0.0833	0	0	0	0.3729	0.2847	0.06	Benign
9.735	0.845993	6.587	-0.3316	-0.898	0.886	1.0835	0.3251	1	0.2455	0	0	0	0	0	0	0	0	0	0	0	0.0833	0	0	0	0.3366	0.3763	0.034	Benign
10.16	1.2794	3.008	0.0159	0.109	2.62	1.1332	0.2664	0	0.8169	0.0323	0	0	0	0	0	0	0	0	0	0	0	0	0	0	0.0786	0.3185	0.077	Benign
10.54	0.741506	4.991	-0.8133	-1.353	-6.22	0.9026	0.5771	1	0.6283	0.0323	0.0625	0	0	0	0	0	0	0	0	0	0	0	0	0	0.2206	0.1772	0.121	Benign
10.52	1.20837	1.401	0.1571	0.633	2.35	0.7904	0.3832	0	0.2643	0.1	0	0	0	6.01	0.23	-0.23	0.23	0	1	0	0	0	0	0	0.1558	0.1825	0.005	Benign
16.17	1.29317	4.132	-0.5041	-1.095	-0.879	1.1737	1.1976	0	0.4847	0.0667	0	0	0	6.59	0.7	0.7	-0.7	0	1	0	0	0	0	0.5	0.3841	0.209	0.041	Benign
9.689	1.21602	1.727	-0.0308	-0.169	2.01	1.1545	0.309	0	0.1163	0	0.0087	0	0	4.92	0.27	-0.27	0.27	0	1	0	0.0137	0.0137	0	0	0.2052	0.1318	0.192	Benign
10.26	1.39923	7.445	-0.0476	-0.254	3	0.985	0.4361	0	0.1514	0	0.0667	0	0	0	0	0	0	0	0	0	0	0	0	0	0.2882	0.2024	0.016	Benign
10.79	1.42205	9.477	-0.1259	-0.522	1.41	0.985	0.4361	0	0.3871	0	0	0	0	0	0	0	0	0	0	0	0.25	0	0	0	0.4431	0.4058	0.036	Benign
0.888	0.58163	2.564	0.1389	0.59	-0.747	0.4586	0.6767	1	0.7466	0.0667	0	0	0.125	3.98	8.4	8.4	0	0	1	0	0	0	0	0	0.4395	0.1698	0.111	Benign
12.71	1.17181	5.408	-0.0228	-0.122	3.15	1	0.3455	0	0.1583	0.0526	0	0	0	0	0	0	0	0	0	0	0	0	0	0	0.328	0.2457	0.014	Benign
10.91	1.22283	5.991	0.2222	0.765	1.16	0.8455	0.309	0	0.301	0	0	0	0	0	0	0	0	0	0	0	0	0.1111	0	0	0.4873	0.3055	0.021	Benign
8.729	1.45127	2.483	0.202	0.726	4.16	0.8455	0.309	0	0.526	0	0	0.3333	0	2.7	0.4	-0.4	0.4	0	1	0	0	0	0	0	0.3889	0.3113	0.26	Benign
9.174	1.20928	7.649	0.2557	0.822	2.64	0.8385	0.3231	0	0.6774	0	0	0	0	5.69	1.02	1.02	-1.02	0	1	0	0	0	0	0	0.1072	0.4183	0.046	Benign
15.53	1.03481	5.677	-0.1076	-0.472	-1.7	1.471	0.9419	0	0.6955	0	0.0952	0	0	0	0	0	0	0	0	0	0	0	0	0	0.1583	0.2251	0.124	Benign
11.58	0.731486	6.12	0.1579	0.635	4.5	0.8455	0.309	0	0.4183	0.0117	0	0	0	0	0	0	0	0	0	0	0	0.0323	0	0	0.2018	0.3437	0.137	Benign
8.386	1.34961	5.146	0.0054	0.037	3.74	1.1127	0.2255	1	0.4256	0	0.016	0	0	2.96	0.77	-0.77	0.77	0	1	0	0.0135	0.0135	0.2	0	0.3671	0.3143	0.068	Benign
6.414	0.491081	0.893	-0.0575	-0.298	-2.01	0.7904	0.3832	0	0.3636	0	0	0	0	0	0	0	0	0	0	0	0.2	0	0	0	0.0802	0.166	0.022	Benign
0.013	-0.362178	2.566	6.2008	2.751	-10.3	0.4586	0.9624	1	0.298	0	0.0833	0	0	0	0	0	0	0	0	0	0	0	0.5	0	0.4797	0.3764	0.044	Benign
6.956	1.06245	9.343	-0.0265	-0.145	-0.993	0.9288	0.1425	0	0.5534	0	0	0.5	0	0	0	0	0	0	0	0	0	0	0	0	0.0698	0.1504	0.017	Benign
6.529	0.481793	6.289	-0.1157	-0.495	-9.41	1.1245	0.799	1	0.85	0	0.0233	0	0	0	0	0	0	0	0	0	0	0	0	0	0.2877	0.4589	0.008	Benign
8.782	1.00736	7.82	0.0186	0.127	-2.69	0.4762	0.7302	0	0.8235	0.0043	0.0085	0	0	10.03	1.35	1.35	-1.35	0	1	0	0	0	0	0	0.0342	0.4879	0.205	Benign
4.371	0.731486	4.211	0.0349	0.224	-9.67	1.1064	0.6547	1	0.359	0.0625	0	0	0	0	0	0	0	0	0	0	0	0	0	0	0.3786	0.1648	0.003	Benign
9.487	1.3449	7.429	-1.3053	-1.63	3.3	0.7904	0.3832	1	0.3432	0	0	0	0	0	0	0	0	0	0	0	0.0625	0	0	0	0.3932	0.4453	0	Benign
16.07	1.38092	5.676	0.0338	0.218	0.57	1	0.3455	0	0.6642	0	0	0	0	0	0	0	0	0	0	0	0	0	0	0	0.2363	0.4165	0.001	Benign
14.28	0.704002	7.288	3.8914	2.412	-5.47	1	0	0	0.1089	0.0175	0	0	0	4.08	0.34	0.34	-0.34	0	1	0	0	0.2353	0	0	0.4893	0.3143	0.125	Benign
3.585	0.694633	9.629	-10.3721	-2.927	-6.12	0.9296	0.1407	1	0.3467	0.3333	0	0	0	0	0	0	0	0	0	0	0	0	0	0	0.0835	0.3066	0.001	Benign
4.421	0.321088	-0.136	0.0115	0.079	-0.949	0.9138	0.1724	0	0.6947	0.0132	0	0	0.1	0	0	0	0	0	0	0	0.0417	0	0	0	0.3585	0.1114	0.149	Benign
5.395	0.652244	4.831	-0.0467	-0.25	-4.16	1.1353	0.6767	1	0.6706	0.0072	0	0.05	0	0	0	0	0	0	0	0	0	0	0	0	0.0729	0.1845	0.054	Benign
0.441	-0.0789466	5.127	-0.7754	-1.326	-10.9	1.1064	0.6547	1	0.6435	0.0244	0.0244	0	0	0	0	0	0	0	0	0	0.0526	0	0	0	0.3068	0.0703	0.006	Benign
15.92	1.74446	3.3	0.0554	0.322	4.2	0.8873	0.2255	0	0.6681	0.0222	0	0	0	0	0	0	0	0	0	0	0	0	0	0	0.4752	0.0938	0.017	Benign
9.312	0.00779997	2.771	0.0016	0.017	2.88	2.3713	1.5988	0	0.2683	0	0.0049	0.0455	0	0	0	0	0	0	0	0	0	0	0.0098	0	0.3786	0.4885	0.029	Benign
9.632	0.884563	6.231	-0.0074	-0.02	-4.51	1.062	0.5368	1	0.701	0	0.05	0	0	0	0	0	0	0	0	0	0	0	0	0	0.4578	0.1985	0.01	Benign
4.922	-0.77641	6.087	-0.5013	-1.092	-7.95	0.8385	0.3231	1	0.2912	0	0	0	0	6.73	1.21	1.21	-1.21	0	1	0	0	0	0	0	0.0064	0.1624	0.006	Benign
13.54	0.826801	1.778	0.0011	0.016	2.64	0.8952	0.5475	0	0.3971	0	0	0	0	0	0	0	0	0	0	0	0.0064	0.0064	0	0	0.378	0.2051	0.063	Benign
3.05	0.616985	-0.005	-0.2991	-0.852	-3.99	0.3255	0.984	1	0.4957	0.0909	0.0909	0	0	0	0	0	0	0	0	0	0.3333	0	0	0	0.1101	0.1034	0.03	Benign
0.032	-0.167851	1.51	-0.1127	-0.486	-7.88	0.9296	0.1407	1	0.6036	0.0217	0.0217	0	0	0	0	0	0	0	0	0	0	0	0	0	0.317	0.4979	0.054	Benign
2.917	1.10381	-0.37	0.3864	1.005	0.179	0.4679	0.4876	0	0.8851	0	0	0	0	6.64	1.38	1.38	-1.38	0	1	0	0	0	0	1	0.0986	0.3532	0.007	Benign
10.24	0.853893	7.568	-0.1945	-0.676	-1.23	0.9138	0.1724	1	0.4249	0.1364	0	0	0.4	0	0	0	0	0	0	0	0.25	0	0	0	0.1211	0.32	0.069	Benign
18.26	1.20734	7.461	-0.3901	-0.971	1.5	1.1245	0.185	0	0.21	0	0	0	0	0	0	0	0	0	0	0	0	0	0	0	0.384	0.3203	0.024	Benign
4.471	0.374946	0.127	-0.101	-0.452	-0.802	0.7904	1.5808	0	0.5436	0.1111	0	0	0	7.01	1.92	1.92	-1.92	0	1	0	0.1	0	0	0	0.1712	0.4355	0.033	Benign
15.8	1.02254	6.213	-1.8455	-1.849	-1.41	1.1545	0.309	0	0.697	0.0714	0.0714	0	0	0	0	0	0	0	0	0	0.3333	0	0	0	0.0463	0.081	0.106	Benign
16.13	0.844284	7.871	-0.0049	-0.004	-2.14	0.9418	0.1163	1	0.6756	0	0.0286	0	0	0	0	0	0	0	0	0	0	0	0	0	0.1639	0.282	0.043	Benign
19.78	1.65784	9.126	-0.9058	-1.414	4.98	1.291	0.0212	0	0.5686	0.0476	0	0	0	0	0	0	0	0	0	0	0.25	0	0	0	0.0961	0.3197	0.017	Benign
0.54	-0.0828732	3.413	-0.1011	-0.453	-9.87	0.9296	0.1407	0	0.4347	0	0	0	0	9.22	1.45	-1.45	1.45	0	0	1	0	0	0	0	0.2677	0.412	0.269	Benign
2.974	0.17426	0.394	0.3304	0.934	-9.77	1.1353	0.1504	0	0.4494	0	0.0541	0	0	0	0	0	0	0	0	0	0	0	0	0	0.4489	0.2428	0.107	Benign
9.922	1.65394	5.83	0.0841	0.433	4.88	0.8873	0.2255	0	0.4711	0.0303	0	0	0	3.19	0.49	-0.49	0.49	0	1	0	0.0556	0	0	0	0.318	0.0803	0.027	Benign
13.57	1.75918	1.121	0.3155	0.913	3.04	0.6561	0.5503	0	0.5523	0.0182	0	0	0	0	0	0	0	0	0	0	0	0.0769	0	0	0.1078	0.2551	0.003	Benign
11.04	1.2774	8.042	-0.0535	-0.281	2.07	1.471	0.9419	0	0.2764	0	0	0	0	0	0	0	0	0	0	0	0	0.0833	0	0	0.1182	0.3186	0.086	Benign
9.8	1.13283	6.971	-0.2105	-0.707	-2.29	0.6545	0.6909	0	0.5687	0	0	0	0	6.91	0.76	0.76	-0.76	0	1	0	0	0	0	0	0.2101	0.2677	0.059	Benign
10.58	1.41403	8.699	0.0785	0.413	3.35	1.0712	0.1425	1	0.3797	0	0.1667	0	0	0	0	0	0	0	0	0	0	0	0	0	0.15	0.1749	0.047	Benign
0.207	0.081617	4.942	0.2891	0.875	-8.03	0.9418	0.1163	1	1.2298	0.0769	0	0	0	0	0	0	0	0	0	0	0	0	0	0	0.3098	0.0706	0.002	Benign
10.32	1.39989	8.841	0.9494	1.491	2.21	1.0704	0.1407	0	0.3047	0	0.0714	0	0	0	0	0	0	0	0	0	0	0	0	0	0.2099	0.4849	0.008	Benign
2.18	0.814955	7.894	-0.134	-0.543	-0.457	0.9418	0.1163	1	0.4731	0.0833	0.0435	0	0	0	0	0	0	0	0	0	0	0	0	0	0.0616	0.083	0.026	Benign
0.787	-0.29741	7.921	-4.0653	-2.357	-10.8	1.1353	0.6767	1	0.1952	0.1176	0.1176	0	0	2.64	1.11	0	1.11	0	1	0	0	0	0	0	0.3281	0.0835	0.017	Benign
7.619	0.425912	1.22	0.2319	0.782	1.21	0.985	0.4361	0	0.5191	0.0526	0	0	0.1429	0	0	0	0	0	0	0	0	0.1	0	0	0.0424	0.1815	0.024	Benign
9.452	1.20483	5.9	-0.1301	-0.533	0.808	0.912	0.4848	1	0.3711	0.0741	0	0	0	5.05	9.14	7.96	9.14	0	1	0	0	0.1111	0	0	0.0722	0.1623	0.14	Benign
11.72	0.108201	4.561	4.6503	2.537	3.88	1	0	0	0.1853	0	0.0625	0	0	3.13	0.79	-0.79	0.79	0	1	0	0	0	0	0	0.0492	0.2398	0.041	Benign
7.312	0.701847	3.547	0.0782	0.411	-9.98	0.9555	0.2306	0	0.6794	0	0	0	0	2.56	0.29	-0.29	0.29	0	1	0	0	0	0	0	0.497	0.4255	0.005	Benign
0.622	-0.119521	3.131	-0.0199	-0.103	-9.37	1.062	0.5368	1	0.8957	0.04	0	0	0	0	0	0	0	0	0	0	0	0.0588	0	0	0.3435	0.3036	0.001	Benign
7.7	1.03167	0.518	0.5357	1.167	2.72	0.6545	0.3455	0	0.3039	0.125	0	0.2857	0	0	0	0	0	0	0	0	0	0	0	0	0.2203	0.3171	0.216	Benign
15.06	1.23048	7.66	-0.0275	-0.15	-5.51	0.9296	0.1407	1	0.7387	0.013	0	0	0.4	0	0	0	0	0	0	0	0	0.0278	0	0.3333	0.4656	0.3066	0.344	Benign
8.153	0.0979364	8.963	0.4641	1.095	3.99	0.3255	0.984	1	0.8239	0	0	0	0	0	0	0	0	0	0	0	0	0.1333	0	0	0.2993	0.4982	0.191	Benign
8.87	1.34355	3.436	6.2593	2.76	1.73	2.3713	1.1976	0	0.544	0	0.1429	0	0	0	0	0	0	0	0	0	0.1667	0	0	0	0.4232	0.3402	0.212	Benign
10.76	1.30986	7.423	0.2626	0.834	0.164	0.4311	0.3593	0	0.306	0.0139	0	0	0	9.65	0.92	-0.76	0.92	0	1	0	0	0	0.25	0	0.4063	0.2452	0.051	Benign
15.35	-0.0958168	1.694	-0.0281	-0.154	1.35	1.062	0.6349	1	0.9195	0	0.0046	0	0	4.59	0.86	0.86	-0.86	0	1	0	0	0	0	0	0.0754	0.1913	0.275	Benign
10.49	1.63465	7.999	0.0114	0.078	5.73	1.1127	0.2255	0	0.4226	0	0.05	0	0	3.03	1.05	0	1.05	0	1	0	0	0	0	0	0.3427	0.2025	0.074	Benign
12.02	0.731486	7.528	0.2533	0.818	3.26	1.471	0.9419	0	0	0	0.0833	0	0	2.54	0.27	-0.27	0.27	0	1	0	0	0.4286	0	0	0.2487	0.0355	0.165	Benign
14.04	0.586279	7.049	-0.276	-0.817	-4.81	0.6545	0.6909	1	0.4253	0	0.0588	0	0	0	0	0	0	0	0	0	0	0	0	0	0.3705	0.2633	0.24	Benign
0.05	-0.750915	0.505	1.629	1.833	-10.9	0.4271	0.4848	1	0.4276	0	0	0	0	0	0	0	0	0	0	0	0	0	0	0	0.4317	0.3166	0.123	Benign
9.259	0.831179	9.097	0.0111	0.076	-1.71	1.0582	0.1163	1	0.6784	0.0345	0.0345	0	0	0	0	0	0	0	0	0	0	0	0	0	0.3733	0.2711	0.065	Benign
2.061	0.846879	2.257	-0.097	-0.44	2.11	0.8952	0.5475	1	0.5583	0	0	0	0	0	0	0	0	0	0	0	0	0.1	0	0	0.3397	0.4097	0.075	Benign
14.17	0.737972	3.581	-0.0379	-0.208	-5.52	0.985	0.4361	1	0.5957	0.0556	0.0556	0	0	0	0	0	0	0	0	0	0	0.0213	0	0	0.138	0.3803	0.017	Benign
11.31	-0.222492	7.581	0.0634	0.355	-2.85	1.4086	0.3251	0	0.294	0	0	0	0	0	0	0	0	0	0	0	0	0.2727	0	0	0.1257	0.4914	0.01	Benign
2.23	0.731486	4.805	-0.0652	-0.329	-2.75	1.0704	0.1407	1	0.4939	0	0.002	0	0	0	0	0	0	0	0	0	0	0	0	0	0.4943	0.2415	0.053	Benign
9.672	0.731486	6.866	0.0415	0.258	-1.75	1.0712	0.1425	1	0.6352	0	0	0	0	0	0	0	0	0	0	0	0	0	0	0	0.0103	0.1332	0.008	Benign
2.96	0.731486	0.284	2.2216	2.036	-1.63	1.4211	0.4361	0	0.8626	0.0667	0	0	0	0	0	0	0	0	0	0	0	0.1429	0	0	0.2172	0.1819	0.068	Benign
17.87	1.37539	9.287	0.0842	0.433	-0.948	1	0	0	0.3919	0	0	0.1818	0	0	0	0	0	0	0	0	0	0.0357	0	0	0.1342	0.331	0.278	Benign
0.389	-0.0531797	7.53	0.1224	0.547	-7.48	0.8385	0.3231	1	0.7172	0.0588	0	0	0	0	0	0	0	0	0	0	0	0	0	0	0.0717	0.3712	0.002	Benign
10.55	1.40408	8.658	-0.7073	-1.275	3.35	0.9555	0.8962	0	0.2586	0.0385	0	0	0	0	0	0	0	0	0	0	0.1111	0	0	0	0.1718	0.3511	0.005	Benign
11.53	0.0645642	4.886	-0.0868	-0.408	-7.37	1.0582	0.1163	1	0.977	0	0	0	0	4.53	1.67	1.67	-1.67	0	1	0	0	0	0	0	0.2557	0.3591	0	Benign
16.62	1.27013	1.251	-0.702	-1.271	1.44	0.7904	0.3832	0	0.781	0.0274	0	0	0	0	0	0	0	0	0	0	0	0	0	0	0.0321	0.0646	0.037	Benign
9.221	1.11873	8.923	-2.2456	-1.972	-2.56	0.985	0.4361	0	0.2143	0	0.125	0	0	5.38	2.66	-2.66	2.66	0	1	0	0	0	0	0.5	0.3349	0.4868	0.002	Benign
7.498	1.35873	4.386	0.8681	1.436	4.94	1.062	0.5368	0	0.2015	0.0128	0	0	0	8.17	1.05	-1.05	1.05	0	1	0	0	0	0	0	0.0818	0.0968	0.299	Benign
22.5	2.69745	7.815	0.9017	1.46	2.89	0.529	0.9419	0	0.816	0.0513	0	0.1429	0	0	0	0	0	0	0	0	0	0	0	0	0.1444	0.2003	0.101	Benign
0.858	-1.18029	0.975	1.2677	1.67	-4.42	1.3455	0.6909	1	0.4756	0	0.0128	0.0952	0	6.92	7.76	0	7.76	0	1	0	0	0	0	0	0.0035	0.0388	0.719	Benign
9.401	1.25626	9.763	0.011	0.075	2.28	1.062	0.5368	0	0.8018	0	0	0	0	5.62	0.64	0.64	-0.64	0	1	0	0	0	0	0	0.1483	0.4781	0.04	Benign
17.67	1.41192	7.626	-0.0472	-0.252	3.34	0.5079	0.9007	0	0.4321	0.0526	0.0526	0	0	6.48	0.73	-0.73	0.73	0	1	0	0	0	0	0.5	0.4485	0.3838	0.09	Benign
2.433	0.139778	4.406	1.3141	1.692	-10.1	0.8385	0.3231	0	0.5501	0	0	0	0	0	0	0	0	0	0	0	0	0	0	0	0.4307	0.2359	0.031	Benign
0.569	0.214475	0.252	-0.0137	-0.063	0.985	1.8517	1.3839	0	0.2493	0	0	0.0172	0	2.27	9.4	9.4	0	0	1	0	0	0	0	0	0.2711	0.1952	0.057	Benign
10.7	1.13741	7.773	-1.6131	-1.762	-9.5	1.062	0.5368	1	0.6937	0.04	0	0	0	0	0	0	0	0	0	0	0	0	0	0	0.3708	0.325	0.004	Benign
5.07	1.04454	7.344	0.2169	0.755	1.89	0.529	0.9419	0	0.7895	0.0385	0	0	0	0	0	0	0	0	0	0	0.1818	0	0	1	0.3901	0.3855	0.06	Benign
7.916	0.731486	8.04	-0.1364	-0.549	-3.76	0.8385	0.3231	1	0.8481	0.0476	0	0	0	4.28	0.53	0.53	-0.53	0	1	0	0	0	0	0	0.3836	0.2569	0.002	Benign
0.076	0.595045	0.628	-0.0261	-0.142	-6.98	1.062	0.5368	1	0.4107	0.027	0	0	0	0	0	0	0	0	0	0	0	0.0476	0	0	0.0864	0.2706	0	Benign
9.028	0.0409299	3.343	-0.1478	-0.576	-10.1	1.1353	0.6767	1	0.1853	0.0097	0.0049	0	0	0	0	0	0	0	0	0	0.0096	0.0096	0	0.0769	0.075	0.3637	0.136	Benign
0.725	0.731486	4.171	0.1671	0.655	0.537	0.9418	0.1163	1	0.6033	0	0	0	0	6.06	0.86	-0.86	0.86	0	1	0	0.0667	0	0	0	0.1555	0.3413	0.001	Benign
1.189	0.0227179	9.363	0.2619	0.832	-9.27	0.4517	0.8445	1	0.8889	0.1333	0	0	0	0	0	0	0	0	0	0	0.125	0	0	0	0.394	0.1363	0.001	Benign
2.245	-0.00955275	-1.395	0.0757	0.402	-2.28	2.3713	1.9401	0	0.4343	0	0.125	0	0	5.23	0.3	0.3	-0.3	0	1	0	0	0	0	0	0.1755	0.1789	0.037	Benign
16.05	2.14784	8.694	-0.2225	-0.729	0.82	0.9555	0.8962	0	0.7577	0.0417	0.0417	0	0	2.93	6.09	0	6.09	0	1	0	0	0	0	0	0.1866	0.4133	0.036	Benign
12.16	0.348827	9.836	-0.5438	-1.134	-8.28	0.9296	0.1407	1	0.5224	0.037	0	0	0.2857	0	0	0	0	0	0	0	0	0	0	0	0.2195	0.3108	0	Benign
13.47	0.731486	9.332	-0.0129	-0.057	3.28	1.0835	0.3251	0	0.3458	0	0	0	0	0	0	0	0	0	0	0	0.05	0.0256	0	0	0.2519	0.0788	0	Benign
9.358	-0.371047	9.62	-0.095	-0.434	-3.6	1.3095	0.4069	0	0.592	0	0.0526	0	0	0	0	0	0	0	0	0	0	0	0	0	0.3015	0.3263	0.009	Benign
11.32	0.731486	3.433	-0.1019	-0.455	3.08	1.471	0.9419	0	0.2689	0	0.0588	0	0	5.99	8.13	8.13	0	0	1	0	0	0	0	0	0.4489	0.4202	0.237	Benign
14.57	0.732679	8.323	-0.7034	-1.272	-7.52	0.9288	0.1425	1	0.5536	0	0	0	0	6.25	0.39	-0.39	0.39	0	1	0	0	0	0	0	0.0892	0.4116	0.002	Benign
17.6	1.47155	7.551	-2.791	-2.106	4.11	0.7904	0.3832	0	0.3376	0	0.0244	0	0	9.1	2.67	-2.67	2.67	0	0	1	0	0	0	0	0.351	0.3406	0.903	Benign
2.374	0.619117	1.246	1.2217	1.646	2.31	0.529	0.9419	0	0.1562	0.0222	0	0	0	0	0	0	0	0	0	0	0	0	0	0	0.1948	0.3394	0.202	Benign
11.11	1.38026	4.425	2.0848	1.994	3.27	0.8455	0.309	0	0.1795	0	0	0	0	0	0	0	0	0	0	0	0	0	0.5	0	0.4785	0.2086	0.041	Benign
16.55	1.61337	7.749	0.0341	0.22	3.43	0.6561	0.5503	0	0.7046	0.0426	0.0217	0	0	4.04	0.47	0.47	-0.47	0	1	0	0	0	0	0	0.0842	0.4614	0.069	Benign
17.16	1.10668	9.291	0.3368	0.942	-3.17	0.4586	0.6767	1	0.6418	0.0435	0.0833	0	0	0	0	0	0	0	0	0	0.1667	0	0	0	0.3644	0.4313	0.004	Benign
2.522	0.233736	-0.51	-0.6707	-1.245	-6.02	2.3713	1.9401	0	0.4226	0	0	0	0	4.68	0.48	0.48	-0.48	0	1	0	0	0.0833	0	0	0.3596	0.1946	0.05	Benign
6.893	0.86615	9.803	0.1674	0.656	-0.316	1.1457	0.1506	0	0.1915	0	0.04	0	0	0	0	0	0	0	0	0	0	0	0	0	0.3237	0.2951	0.072	Benign
7.896	2.06943	5.817	2.9258	2.218	2.56	0.8455	0.309	0	0.521	0.0323	0	0	0	0	0	0	0	0	0	0	0	0.05	0	0	0.2065	0.237	0.049	Benign
7.102	1.02262	9.011	18.937	3.532	2.01	0.8455	0.309	0	0.6746	0	0	0	0	0	0	0	0	0	0	0	0	0.5714	0	0	0.3357	0.1443	0.072	Benign
8.592	0.0451592	3.87	-0.8827	-1.4	-11	0.7904	0.3832	1	0.0962	0.0417	0.0417	0	0	5	0.22	-0.22	0.22	0	1	0	0	0	0	0	0.2205	0.4318	0.076	Benign
6.06	0.741633	1.281	-0.0596	-0.307	-4.26	0.6545	0.6909	1	0.3254	0.0105	0	0	0	0	0	0	0	0	0	0	0	0	0	0	0.0883	0.4018	0.234	Benign
12.35	1.57809	8.71	0.0484	0.291	4.2	0.9288	0.1425	0	0.3026	0	0	0	0	0	0	0	0	0	0	0	0	0	0	0	0.0023	0.0378	0.01	Benign
10.62	1.52633	4.678	0.1749	0.672	3.24	0.8455	0.309	0	0.1445	0	0.087	0	0	0	0	0	0	0	0	0	0.0909	0.2308	0	0	0.3947	0.2239	0.022	Benign
9.324	0.765209	9.647	-0.2163	-0.718	-4.58	0.8952	0.5475	1	0.5011	0	0	0	0	0	0	0	0	0	0	0	0.1111	0	0	0	0.3027	0.0893	0.02	Benign
13.71	0.365265	1.472	2.8096	2.192	-7.45	0.6561	0.1799	0	0.4615	0	0.0625	0	0	0	0	0	0	0	0	0	0	0	0	0	0.484	0.1667	0.015	Benign
4.257	0.118791	0.713	0.2004	0.724	-6.8	0.529	0.9419	0	0.4125	0.0312	0	0	0	0	0	0	0	0	0	0	0	0	0	0	0.3389	0.3429	0.018	Benign
6.663	1.15556	5.353	0.6843	1.3	-1.27	0.4271	0.4848	1	0.4214	0.0208	0	0	0	0	0	0	0	0	0	0	0	0	0	0	0.4197	0.4756	0.02	Benign
8.976	0.721997	3.632	-2.3418	-1.998	-7.04	0.6545	0.3455	0	0.5138	0	0	0	0	0	0	0	0	0	0	0	0.2	0	0	0	0.4143	0.267	0.125	Benign
0.14	0.0190571	5.099	-0.8316	-1.366	-8.6	1.1064	0.6547	1	0.7037	0.0625	0.0217	0	0	0	0	0	0	0	0	0	0	0	0	0	0.0627	0.1388	0.06	Benign
9.771	1.21095	1.769	-0.0934	-0.429	2.4	1.1545	0.309	0	0.7826	0	0	0	0	0	0	0	0	0	0	0	0	0	0	0	0.1821	0.4245	0.087	Benign
6.023	0.584774	7.681	0.0503	0.299	-5.1	0.8385	0.3231	1	0.3409	0.0294	0.0294	0	0	0	0	0	0	0	0	0	0	0	0	0	0.4877	0.4995	0.005	Benign
16.24	2.00036	4.008	-7.9621	-2.781	0.225	0.7904	0.3832	0	0	0	0	0	0	0	0	0	0	0	0	0	0	0	0	1	0.4311	0.4971	0.029	Benign
0.591	0.18694	0.104	-0.0044	-0.001	1.15	1.4427	0.5475	0	0.1878	0	0	0	0	0	0	0	0	0	0	0	0	0.004	0.0052	0	0.2649	0.3202	0.049	Benign
15.56	0.718654	6.196	-0.6792	-1.252	-3.91	0.8873	0.2255	1	0.2778	0.05	0	0	0	0	0	0	0	0	0	0	0	0	0	0.1429	0.1148	0.2829	0.031	Benign
11.05	1.42305	1.934	0.0526	0.309	3.84	0.9026	0.4069	0	0.4132	0	0	0	0	0	0	0	0	0	0	0	0	0	0	0	0.4699	0.4408	0.001	Benign
2.88	0.303996	7.029	-0.958	-1.447	-4.9	0.9296	0.1407	1	0.3539	0.0556	0	0	0	0	0	0	0	0	0	0	0	0.2	0	0	0.0745	0.3025	0	Benign
11.21	1.58438	5.583	-0.0214	-0.113	4.47	0.7725	1.5988	0	0.7279	0.0312	0	0.5	0	3.53	0.93	0.93	-0.93	0	1	0	0	0	0	0	0.1144	0.2299	0.044	Benign
4.034	-0.0536164	9.291	0.2995	0.891	-11	1.4086	0.3251	1	0.5121	0	0	0	0	0	0	0	0	0	0	0	0	0	0	0	0.1523	0.4615	0.003	Benign
0.039	-0.668641	9.813	-2.0592	-1.92	-8.44	1.1353	0.6767	1	0.6579	0.0625	0.1176	0	0	0	0	0	0	0	0	0	0	0	0	0	0.317	0.4553	0.127	Benign
17.8	1.20578	5.528	0.092	0.459	3.02	0.5079	0.9007	0	0.4526	0	0	0	0	6.33	1.01	1.01	-1.01	0	0	1	0	0	0	0	0.1306	0.2154	0.302	Benign
8.159	0.222759	9.729	-0.1202	-0.507	-2.89	1.062	0.5368	1	0.7453	0	0.0345	0	0	0	0	0	0	0	0	0	0.1667	0	0	0	0.4409	0.2109	0.014	Benign
0.956	-0.0192101	6.57	-0.5245	-1.115	-9.28	1.062	0.5368	1	0.6508	0.0417	0	0	0	0	0	0	0	0	0	0	0	0	0	0	0.2659	0.102	0.005	Benign
7.774	-0.54051	0.837	-1.7786	-1.825	1.55	0.4311	1.9401	0	0.5849	0.0714	0.1333	0	0	2.93	8.7	0	8.7	0	1	0	0	0	0	0	0.3558	0.406	0.216	Benign
7.033	0.164689	8.901	0.1918	0.706	-6.27	1.4086	0.3251	1	0.0805	0.0435	0	0	0	0	0	0	0	0	0	0	0	0.0256	0	0	0.477	0.4904	0.009	Benign
12.58	1.24439	8.959	-0.3218	-0.885	-2.87	0.9418	0.1163	1	0.3999	0	0.0217	0	0	0	0	0	0	0	0	0	0	0	0	0	0.2006	0.4248	0.053	Benign
0.229	-0.0122254	4.208	-0.0171	-0.085	-3.99	0.7904	0.3832	1	0.4605	0.0588	0	0	0	0	0	0	0	0	0	0	0.0769	0.0769	0	0	0.2665	0.1103	0.003	Benign
12.18	1.21865	0.327	0.1585	0.636	5	0.8668	0.2664	0	0.6706	0.0294	0.0294	0	0	0	0	0	0	0	0	0	0	0	0	0	0.362	0.3704	0.428	Benign
8.561	0.640521	7.755	0.4685	1.1	-10.5	0.4271	0.4848	1	0.6367	0.0769	0.04	0	0	0	0	0	0	0	0	0	0.1111	0	0	0	0.2788	0.3142	0.107	Benign
10.35	1.45116	3.723	-0.1568	-0.596	2.43	0.7725	1.5988	0	0	0.0345	0	0.3333	0	0	0	0	0	0	0	0	0.1429	0	0	0	0.056	0.2188	0.006	Benign
0.106	0.29625	0.608	-0.7067	-1.275	-8.02	1.1457	0.0393	0	0.3999	0	0	0	0	6.4	2.07	2.07	-2.07	0	1	0	0	0.0667	0	0	0.1994	0.4356	0	Benign
19.22	1.41484	2.747	-0.1015	-0.454	3.95	1.4427	0.5475	0	0.385	0.0286	0	0	0	9.61	0.79	-0.79	0.79	0	0	1	0	0	0	0	0.2897	0.1505	0.146	Benign
1.059	-0.0788417	2.911	-0.6191	-1.203	-8.74	0.8952	0.5475	1	0.9	0.1111	0.0588	0	0	0	0	0	0	0	0	0	0	0	0	0	0.2648	0.0354	0.096	Benign
1.795	0.19431	0.505	-0.0026	0.009	-2.39	1.1245	0.185	1	0.3204	0.0069	0	0	0	0	0	0	0	0	0	0	0	0	0	0	0.0526	0.1802	0.007	Benign
22.5	1.55053	8.701	-1.1815	-1.57	5.62	1.1615	0.3231	0	0.3871	0.0526	0	0	0	0	0	0	0	0	0	0	0	0	0	0	0.0924	0.2614	0.282	Benign
18.88	0.174238	7.885	0.113	0.522	3.28	0.8873	0.2255	0	1.0372	0.0769	0	0	0	0	0	0	0	0	0	0	0	0	0	0	0.3797	0.275	0.002	Benign
10.89	0.162618	9.367	-0.0511	-0.27	-7.55	0.9296	0.1407	1	0.6103	0.1429	0	0	0	0	0	0	0	0	0	0	0	0	0	0	0.139	0.3243	0	Benign
0.075	-0.672675	3.742	1.118	1.59	-7.69	0.4517	0.8445	1	0.7222	0.0741	0.1071	0	0	0	0	0	0	0	0	0	0	0.0909	0	0	0.3583	0.237	0.017	Benign
6.048	0.448051	7.679	-2.1395	-1.943	-8.85	1.1064	0.6547	1	0.627	0.0625	0	0	0	3.16	7.96	7.96	0	0	1	0	0.1111	0	0	0	0.4618	0.4382	0.048	Benign
8.513	0.0288564	8.347	-0.1919	-0.671	4.25	0.4611	0.3114	0	0	0	0	0	0	0	0	0	0	0	0	0	0	0	0	0.3333	0.2837	0.3147	0.28	Benign
9.333	0.707791	8.877	-0.2025	-0.692	-4.69	0.7249	0.2306	1	0.6029	0	0	0	0	0	0	0	0	0	0	0	0	0	0	0	0.1951	0.2568	0	Benign
11.02	1.30598	6.131	0.1768	0.676	2.96	0.9138	0.1724	0	0.7707	0.0667	0	0	0.1429	0	0	0	0	0	0	0	0	0	0	0	0.4289	0.4694	0.142	Benign
15.47	1.06801	9.228	-0.4967	-1.088	2.3	1.0835	0.3251	1	0.8462	0	0	0	0	0	0	0	0	0	0	0	0	0	0	0	0.1882	0.3435	0.001	Benign
0.978	0.177834	-0.125	-0.4	-0.984	-7.63	1.471	0.9419	0	0.3175	0	0	0	0	4.12	5.58	0	5.58	0	1	0	0.1111	0	0	0	0.2743	0.3733	0.084	Benign
10.6	0.365242	9.217	-0.5412	-1.132	-10.7	0.7904	0.3832	1	0.7315	0	0	0	0	0	0	0	0	0	0	0	0.0345	0	0	0	0.0742	0.4694	0.004	Benign
7.387	0.731486	4.498	-0.0868	-0.408	-3.92	1.1353	0.6767	1	0.8184	0.1429	0.1429	0	0	4.51	3.68	0	3.68	0	1	0	0	0.5	0	0	0.2023	0.4251	0.018	Benign
7.746	0.731486	5.453	-0.627	-1.209	-2.45	0.9026	0.5771	1	0.5043	0	0	0	0	0	0	0	0	0	0	0	0.1034	0	0	0	0.3551	0.2333	0.016	Benign
3.586	0.168753	0.154	-0.5331	-1.124	-4.52	1.3455	0.6909	0	0.2045	0	0.3333	0	0	0	0	0	0	0	0	0	0	0	0	0	0.336	0.4299	0.019	Benign
16.13	1.52825	3.269	-0.3893	-0.97	5.33	0.9296	0.1407	1	0.6195	0.0357	0	0	0	0	0	0	0	0	0	0	0.1579	0	0	0	0.4999	0.1243	0.109	Benign
8.463	1.3514	3.916	-0.2016	-0.69	2.26	0.4311	1.9401	0	0.5946	0.0059	0	0	0	0	0	0	0	0	0	0	0	0	0	0	0.285	0.2561	0.112	Benign
17.08	0.731486	7.938	0.2047	0.732	-2.06	1.0582	0.1163	1	0.6667	0	0.0556	0	0	0	0	0	0	0	0	0	0	0.1667	0	0	0.2921	0.2257	0.069	Benign
16.7	1.98471	4.158	-0.1862	-0.659	0.842	0.912	0.4848	1	1.0701	0.0114	0	0	0	0	0	0	0	0	0	0	0	0	0	0	0.4197	0.2041	0.031	Benign
0.118	-1.64977	6.796	-0.1929	-0.673	-12.1	0.985	0.4361	1	0.4958	0	0.1111	0	0	0	0	0	0	0	0	0	0	0.375	0	0	0.093	0.49	0.012	Benign
5.138	0.272378	7.854	0.0135	0.092	-8.01	0.9026	0.5771	1	0.5297	0.1	0.1	0	0	0	0	0	0	0	0	0	0	0	0	0	0.1419	0.1169	0.039	Benign
7.103	1.28976	2.454	-0.1149	-0.493	2.1	0.7725	1.5988	0	0.4595	0.0238	0	0	0	0	0	0	0	0	0	0	0.2353	0	0	0	0.4846	0.3642	0.046	Benign
3.286	1.27678	3.939	0.2723	0.849	-5.92	1.1545	0.309	0	0.3789	0	0.0227	0	0	0	0	0	0	0	0	0	0	0.1905	0	0	0.4078	0.4785	0.074	Benign
11.97	1.65351	9.869	-0.4372	-1.026	4.72	1.1064	0.6547	1	0.2961	0	0	0	0	2.27	7.96	7.96	0	0	1	0	0	0	0	0	0.4411	0.2743	0.426	Benign
0.475	-0.255688	7.99	-0.011	-0.045	-10.1	1.062	0.5368	1	0.6209	0.0081	0.016	0	0	0	0	0	0	0	0	0	0	0	0	0	0.2372	0.2023	0.039	Benign
3.559	1.0979	-0.709	0.0237	0.16	-2.05	0.8455	0.309	0	0.3029	0	0	0	0	0	0	0	0	0	0	0	0	0.0182	0	0	0.1833	0.1397	0.03	Benign
0.067	-1.46095	-0.549	0.165	0.651	-6.55	0.4271	1.1717	1	0.6619	0.0323	0.0323	0	0	7.53	3.02	-3.02	3.02	0	1	0	0.0625	0	0	0	0.0948	0.2349	0.015	Benign
9.825	0.291373	9.477	-0.0494	-0.262	-11.3	0.9418	0.1163	1	0.4006	0	0	0	0	0	0	0	0	0	0	0	0.0909	0	0	0	0.3072	0.1688	0	Benign
10.36	0.405107	2.496	-2.4991	-2.043	-0.15	0.7249	0.2306	0	0.1226	0	0	0	0.6667	3.47	0.94	0.94	-0.94	0	1	0	0.125	0	0	0	0.0287	0.1393	0.013	Benign
6.591	0.736783	4.013	-5.7846	-2.589	-1.65	0.9296	0.1407	1	0.8471	0.1538	0	0	0	3.54	1.34	1.34	-1.34	0	1	0	0.1667	0	0	0	0.2072	0.4288	0.14	Benign
0.104	0.0257206	4.002	-1.0495	-1.498	-4.67	0.6545	0.6909	1	0.8429	0	0	0	0.25	0	0	0	0	0	0	0	0	0.1429	0	0	0.3738	0.4794	0.059	Benign
6.803	0.139354	0.521	-0.2172	-0.72	-7.34	0.8952	0.5475	1	0.5098	0.025	0	0	0	0	0	0	0	0	0	0	0	0	0	0	0.1744	0.3597	0.096	Benign
0.731	0.0553207	4.652	-4.3387	-2.402	-9.1	1	0	0	0.1328	0	0.0357	0	0.3333	0	0	0	0	0	0	0	0	0	0	0.25	0.4116	0.2294	0.053	Benign
1.324	-0.0131833	0.246	-0.115	-0.493	-9.17	1.1064	0.6547	1	0.4369	0	0	0	0	5.61	9.85	0	9.85	0	1	0	0	0.0303	0	0	0.4879	0.1734	0.027	Benign
6.956	-0.635488	1.152	-1.9584	-1.887	-0.318	0.9296	0.1407	1	1.2955	0.125	0	0	0	0	0	0	0	0	0	0	0.1	0	0	0	0.2991	0.3885	0.004	Benign
15.4	0.862179	9.864	0.0562	0.325	1.81	0.4586	0.6767	1	0.1532	0	0.1071	0	0	0	0	0	0	0	0	0	0	0	0	0	0.3093	0.2692	0.287	Benign
15.57	0.912412	4.564	-1.5154	-1.723	-1.81	1.1545	0.309	0	0.7639	0	0.0435	0	0	0	0	0	0	0	0	0	0.0769	0	0	0	0.1812	0.2353	0.095	Benign
14.51	0.537239	7.074	-0.04	-0.218	-8.89	0.7904	0.3832	1	0.7001	0.0345	0	0	0	0	0	0	0	0	0	0	0.125	0	0	0	0.1621	0.4226	0.004	Benign
10.02	1.29859	4.241	7.1869	2.862	3.01	0.8455	0.309	0	0.4018	0	0	0	0	0	0	0	0	0	0	0	0.0625	0.1176	0	0	0.1719	0.2736	0.049	Benign
19.94	1.62551	9.785	-0.2046	-0.696	1.93	1.1245	0.185	1	0.8836	0.0095	0	0	0	0	0	0	0	0	0	0	0	0	0	0	0.3505	0.3444	0.086	Benign
11.95	0.731486	8.963	-0.0136	-0.062	-5.02	1.5988	0.5368	0	0.2461	0.0385	0.0385	0	0	3.8	0.34	0.34	-0.34	0	1	0	0	0	0.3333	0	0.1777	0.1689	0.061	Benign
15.14	1.38662	3.258	0.0074	0.05	-2.29	0.8952	0.5475	1	0.7757	0.0115	0.0115	0	0	0	0	0	0	0	0	0	0	0	0	0	0.2064	0.4994	0.118	Benign
6.093	1.78944	8.493	-0.0305	-0.167	3.45	0.9296	0.1407	0	0.8484	0.0345	0	0	0	0	0	0	0	0	0	0	0.0417	0	0	0	0.3132	0.1403	0.014	Benign
0.207	-1.13152	-0.627	0.4372	1.065	-8.32	1.1457	0.1506	1	0.825	0	0	0	0	0	0	0	0	0	0	0	0	0	0	0	0.0148	0.3086	0.181	Benign
10.36	0.11405	7.032	-0.0471	-0.252	3.81	0.7904	1.5808	0	0.318	0.0294	0	0	0	8.47	1.12	1.12	-1.12	0	1	0	0.0303	0	0	0	0.2492	0.4563	0	Benign
12.61	1.6706	4.02	1.1989	1.634	5.34	1.291	0.0212	0	0	0.0833	0	0	0	0	0	0	0	0	0	0	0	0.1875	0	0.5	0.2302	0.311	0.086	Benign
3.836	0.430498	6.866	-4.7256	-2.462	-8.94	0.9418	0.1163	1	0.1834	0	0	0	0	0	0	0	0	0	0	0	0	0	0.3333	0.5	0.0227	0.0475	0.008	Benign
16.29	1.26163	7.143	1.3551	1.711	2.29	0.4311	1.9401	0	0.5673	0.1111	0.0588	0	0	0	0	0	0	0	0	0	0	0.125	0	0	0.406	0.3666	0.017	Benign
14.24	0.731486	9.839	0.2601	0.83	-8.86	1.1457	0.1506	1	0.5515	0	0	0	0	0	0	0	0	0	0	0	0	0	0	0	0.3995	0.2571	0	Benign
9.342	1.08945	0.709	0.0847	0.435	4.31	1.0704	0.1407	1	0.1163	0	0.0087	0	0	0	0	0	0	0	0	0	0	0	0	0	0.2113	0.1769	0.007	Benign
0.034	-0.38686	6.951	-0.9619	-1.449	-8.06	0.9026	0.5771	1	0.6	0.0625	0.0625	0	0	3.31	7.95	7.95	0	0	1	0	0.0833	0.0833	0	0	0.0393	0.2327	0.053	Benign
8.029	0.114733	7.814	-0.7199	-1.286	-11	1.1064	0.6547	1	0.5416	0.0392	0.0392	0	0	5.99	0.19	0.19	-0.19	0	1	0	0.037	0	0	0	0.1346	0.193	0.003	Benign
0.101	-0.0120248	2.88	-0.0004	0.015	-1.93	1.062	0.6349	1	0.2985	0	0.008	0	0	0	0	0	0	0	0	0	0	0	0	0	0.0279	0.273	0.025	Benign
21.4	1.55292	5.637	1.7238	1.873	4.73	0.4679	1.3839	0	0.6567	0	0	0	0	0	0	0	0	0	0	0	0	0.0556	0	0	0.4455	0.2454	0.247	Benign
0.063	0.0667742	-1.467	-0.1285	-0.529	-5.78	0.4586	0.9624	1	0.6507	0	0	0	0	0	0	0	0	0	0	0	0	0	0	0	0.1221	0.2906	0	Benign
0.972	0.0430034	0.353	0.5021	1.134	-5.31	1.3455	0.6909	1	0.175	0.0769	0	0	0	3.11	7.75	0	7.75	0	1	0	0	0	0	0	0.3978	0.2831	0.001	Benign
10.44	1.08366	0.472	-0.2253	-0.734	4.5	0.9296	0.1407	1	0.5685	0.0833	0	0	0	0	0	0	0	0	0	0	0	0	0	0.2	0.3526	0.2457	0.034	Benign
11.87	1.17112	7.237	-0.3931	-0.975	2.14	0.6561	0.5503	0	0.2586	0.0741	0	0	0	0	0	0	0	0	0	0	0.2	0	0	0	0.1718	0.3575	0.002	Benign
15.58	1.58976	5.998	0.1505	0.618	6.16	0.9138	0.1724	0	0.3396	0	0.0667	0	0.1667	6.57	7.76	7.76	0	0	1	0	0	0	0.0909	0	0.3176	0.2328	0.685	Benign
7.24	0.926592	1.621	0.0564	0.326	-0.423	0.8952	0.5475	0	0.4226	0.0017	0.0033	0	0	5.69	0.57	0.57	-0.57	0	1	0	0	0	0	0	0.3911	0.0572	0.155	Benign
18.12	1.07373	5.963	-3.2747	-2.215	1.13	0.7725	1.5988	0	0.2734	0.0556	0	0	0	0	0	0	0	0	0	0	0.2941	0	0	0	0.1021	0.1029	0.028	Benign
12.27	1.49459	9.818	-0.0764	-0.372	3.35	0.912	0.1501	0	0.306	0	0	0	0	0	0	0	0	0	0	0	0	0	0	0	0.4051	0.2914	0.211	Benign
3.437	0.419281	-1.363	-0.0199	-0.103	-2.37	1.1064	0.6547	1	0.6893	0.0072	0	0	0.0556	4.78	7.95	7.95	0	0	1	0	0	0	0	0	0.027	0.2557	0.033	Benign
8.318	0.733494	4.632	-0.88	-1.398	-1.78	1.0835	0.3251	1	0.9275	0.08	0.0417	0	0	0	0	0	0	0	0	0	0	0	0	0	0.4948	0.331	0.019	Benign
11.43	1.52153	9.013	0.4187	1.043	4.75	1.0704	0.1407	1	0.1956	0	0.0909	0	0	4.62	0.55	0.55	-0.55	0	1	0	0	0.3333	0	0	0.0569	0.3217	0.026	Benign
12.92	0.794171	5.887	-0.6124	-1.197	-1.9	1.471	0.9419	0	0.084	0.0294	0.0571	0	0	0	0	0	0	0	0	0	0.1	0	0	0	0.1062	0.4106	0.172	Benign
3.232	0.414081	8.608	0.0488	0.293	-0.134	0.9555	0.2306	0	0.5615	0	0	0	0	3.49	1.47	-0.38	1.47	0	1	0	0	0	0	0	0.1388	0.4813	0.013	Benign
3.487	0.363176	9.813	-0.1565	-0.596	-1.88	1.1457	0.1506	1	0.7712	0.0278	0.0541	0	0	0	0	0	0	0	0	0	0	0.0556	0	0	0.2649	0.3653	0.084	Benign
13.21	0.93744	5.135	-0.0999	-0.448	2.42	1.3095	0.4069	1	0.5424	0.0455	0	0	0	7	4.74	4.74	-4.74	0	1	0	0.0714	0	0	0	0.022	0.0812	0.047	Benign
9.054	0.894862	9.361	-2.0163	-1.906	0.143	1.471	0.9419	0	0	0	0	0	0	0	0	0	0	0	0	0	0.3846	0.1111	0	0	0.2917	0.192	0.076	Benign
17.53	-0.0604248	9.417	5.1668	2.614	0.786	0.4517	0.6547	1	0.2879	0.04	0	0	0	0	0	0	0	0	0	0	0	0	0	0	0.04	0.4816	0.037	Benign
0.02	-0.0269295	-0.268	-0.0759	-0.37	-5.5	0.8385	0.3231	1	0.4825	0.0152	0	0	0	0	0	0	0	0	0	0	0	0.0139	0	0.05	0.3913	0.4446	0.188	Benign
3.146	0.514924	3.191	-1.1719	-1.566	-10.2	1.0835	0.3251	1	0.4944	0	0	0	0	0	0	0	0	0	0	0	0	0	0	0	0.0901	0.4098	0.008	Benign
10.71	-0.719641	1.656	0.265	0.838	-5	1.0704	0.1407	1	0.6982	0.04	0.0204	0	0	0	0	0	0	0	0	0	0	0.2308	0	0	0.0637	0.2333	0.005	Benign
12.42	0.731486	4.705	-0.0852	-0.402	3.04	1.0862	0.1724	0	0.1317	0.0109	0	0	0	0	0	0	0	0	0	0	0	0	0	0	0.4361	0.1205	0.023	Benign
0.513	0.911083	1.718	-0.4581	-1.049	-8.87	0.9026	0.5771	1	0.4773	0	0	0	0	3.46	7.95	7.95	1.53	1	1	0	0	0	0	0	0.161	0.193	0.047	Benign
6.131	0.771901	0.358	0.0126	0.086	3.54	0.8952	0.5475	0	0.895	0.0062	0.0062	0	0	0	0	0	0	0	0	0	0	0	0	0	0.308	0.3548	0.101	Benign
11.31	1.50746	6.446	-0.0181	-0.092	2.82	1.0704	0.1407	0	0.0919	0	0.0435	0	0	11.57	1.09	-1.09	1.09	0	1	0	0	0.1818	0	0	0.4479	0.1133	0.007	Benign
11.44	1.17256	9.675	-0.0547	-0.286	2.4	1.062	0.5368	0	0.2911	0	0	0	0	0	0	0	0	0	0	0	0	0	0	0	0.1783	0.0808	0.003	Benign
10.43	1.52388	3.442	-0.2032	-0.693	4.27	0.4679	1.3839	0	0.6279	0.0164	0.0164	0	0	10.12	1.02	1.02	-1.02	0	1	0	0	0	0	0	0.2481	0.1352	0.018	Pathogenic
22.8	1.50486	7.544	-4.3742	-2.407	4.41	0.8668	0.2664	0	0.466	0.027	0	0	0	5.28	6.29	0.56	6.29	0	1	1	0.0455	0	0	0	0.4012	0.2459	0.987	Pathogenic
0.146	-0.387089	7.406	-0.034	-0.187	-9.48	0.9026	0.5771	1	0.242	0.069	0	0	0	8.77	7.96	7.96	0	0	1	0	0	0.0426	0	0	0.4247	0.2165	0.193	Pathogenic
7.944	0.631969	9.803	-1.5795	-1.75	-11.7	0.6545	0.6909	1	0.2615	0.0323	0.0323	0	0	10.67	7.75	7.75	-7.75	0	1	0	0	0	0	0	0.4537	0.2956	0.579	Pathogenic
49	1.91301	9.828	-1.9564	-1.886	5.6	0.8824	0.5294	0	0.3105	0	0	0	0	9.16	0.75	0.75	-0.75	0	0	1	0.1111	0	0	0	0.301	0.3161	0.836	Pathogenic
23.8	1.84308	5.973	-4.583	-2.438	5.03	0.8455	0.309	0	0.1914	0	0	0	0	8.1	7.04	0	7.04	0	0	1	0	0.25	0	0	0.1871	0.2365	0.102	Pathogenic
14.67	1.15472	6.137	-0.2032	-0.693	5.78	0.529	0.9419	0	0.8827	0	0	0	0	8.02	8.75	-3.8	8.75	0	1	1	0	0	0	0	0.021	0.0804	0.987	Pathogenic
23.1	1.70509	7.928	-0.704	-1.273	4.58	0.8455	0.309	0	0.2926	0	0	0	0	8.41	4.7	-4.7	4.7	0	0	1	0	0	0	0	0.3233	0.1488	0.944	Pathogenic
14.67	1.15472	6.137	-1.5555	-1.74	1.98	0.9288	0.1425	1	0.1614	0	0.05	0	0	0	0	0	0	0	0	0	0	0	0	0	0.1961	0.438	0.073	Pathogenic
15.44	1.07684	5.203	-0.5398	-1.13	4.19	0.8455	0.309	0	0.645	0	0	0	0	5.88	5.46	0	5.46	0	0	1	0	0	0	0	0.2446	0.4973	0.996	Pathogenic
14.67	1.15472	6.137	-2.711	-2.091	-9.46	0.985	0.1504	0	0.3214	0.0417	0.0417	0	0	5.1	2.59	2.59	-2.59	0	1	0	0.1667	0	0	0	0.0926	0.3908	0.053	Pathogenic
13.4	1.73615	7.396	-1.2922	-1.624	4.59	1.2698	0.0212	0	0.2675	0	0.0769	0	0.1667	9.81	8.18	8.18	0	0	1	0	0.1667	0	0	0.0667	0.4441	0.4425	0.707	Pathogenic
9.761	1.55322	7.468	-0.1848	-0.656	2.9	0.4679	1.3839	0	0.4062	0	0	0	0	6.08	1.66	1.66	-1.66	0	1	0	0.2	0	0	0	0.064	0.12	0.01	Pathogenic
22	1.80441	7.871	-1.084	-1.518	5.36	0.8455	0.309	0	0.0848	0	0	0	0	8.27	7.45	0	7.45	0	0	1	0	0	0	0	0.3454	0.4653	0.998	Pathogenic
18.32	1.56407	6.89	-2.4316	-2.024	5.83	0.7249	1.1269	0	0.675	0	0	0	0	8.37	4.03	-4.03	4.03	0	0	1	0	0.0588	0	0	0.1742	0.1189	0.882	Pathogenic
23.3	1.4863	3.254	-0.4967	-1.088	4.54	0.912	0.4848	1	0.4681	0	0	0	0	6.86	6.84	0	6.84	0	0	1	0	0	0	0	0.3413	0.4295	0.997	Pathogenic
12.91	1.57739	1.217	-0.4298	-1.017	4.66	0.4679	1.3839	0	0.668	0	0	0	0.3333	7.1	4.53	4.53	-4.53	0	1	0	0.1111	0	0	0	0.1269	0.4908	0.23	Pathogenic
11.04	1.5019	2.041	5.1387	2.611	2.57	0.4679	1.3839	0	0.5329	0.0152	0	0	0.0769	9.88	1.81	1.81	-1.81	0	1	0	0	0	0	0	0.0582	0.3585	0.814	Pathogenic
11.84	1.64909	2.737	2.7955	2.188	2.73	0.6545	0.6909	1	0.5329	0.0152	0	0	0.2	8.56	0.49	0.49	-0.49	0	1	0	0	0.1053	0	0	0.0581	0.3576	0.924	Pathogenic
12.03	1.71999	2.538	-0.2281	-0.739	4.69	0.8952	0.5475	0	0.5329	0	0	0	0	0	0	0	0	0	0	0	0.0556	0	0	0	0.0548	0.3316	0.218	Pathogenic
14.67	1.15472	6.137	-2.6597	-2.08	4.69	0.529	0.9419	0	0.5329	0	0	0	0	10.67	8.75	-1.57	8.75	0	1	1	0	0	0	0	0.0524	0.313	0.923	Pathogenic
14.67	1.15472	6.137	-0.2007	-0.688	3.74	0.4679	1.3839	0	0.4326	0	0	0	0.1	7.81	3.4	3.4	-3.4	0	1	0	0	0	0	0	0.4099	0.1749	0.208	Pathogenic
14.67	1.15472	6.137	-0.6205	-1.204	5.3	0.529	0.9419	0	0.1335	0	0	0	0	8.76	8.76	-4.32	8.76	0	1	1	0	0	0	0	0.196	0.3802	0.958	Pathogenic
14.67	1.15472	6.137	-0.4724	-1.064	1.9	1.2698	0.0635	1	0.3336	0.0222	0.0222	0	0	7.67	3.19	3.19	0.58	0	1	0	0	0	0	0	0.3924	0.2114	0.633	Pathogenic
14.67	1.15472	6.137	-0.2032	-0.693	5.07	1.471	0.9419	0	0.674	0	0.0317	0	0	9.26	8.75	8.75	2.26	0	1	1	0	0.125	0	0	0.4373	0.0969	0.96	Pathogenic
21.6	1.66558	9.461	-1.0717	-1.512	4.65	0.529	0.9419	0	0.1786	0	0	0	0	8.59	8.75	0	8.75	0	1	1	0	0	0	0	0.1416	0.3322	0.982	Pathogenic
22	1.88642	8.575	-5.4763	-2.559	5.86	0.8455	0.309	0	0.144	0	0	0	0	6.36	5.86	0	5.86	0	0	1	0	0.0667	0	0	0.0294	0.1402	0.984	Pathogenic
14.67	1.15472	6.137	-1.9793	-1.895	4.66	0.529	0.9419	0	0.2596	0.04	0	0	0	8.88	8.75	-6.56	8.75	0	1	1	0	0	0	0	0.2562	0.4091	0.924	Pathogenic
14.67	1.15472	6.137	3.6798	2.371	-1.04	0.6545	0.3455	0	0.2972	0	0.05	0.25	0.25	9.8	7.65	7.65	-7.65	0	1	0	0	0	0	0	0.2645	0.2113	0.726	Pathogenic
23.7	1.95449	7.652	-1.0478	-1.498	6.17	0.529	0.9419	0	0.2468	0.0222	0	0	0	9.99	8.75	-5	8.75	0	1	1	0	0	0	0	0.3385	0.2086	0.993	Pathogenic
14.67	1.15472	6.137	-0.2032	-0.693	5.29	1.2063	0.1058	0	0.6367	0.003	0	0	0	0	0	0	0	0	0	0	0	0	0	0	0.4636	0.1849	0.299	Pathogenic
14.67	1.15472	6.137	-7.6495	-2.759	5.93	0.8668	0.2664	0	0.2273	0	0	0	0	5.69	9.73	0	9.73	0	0	1	0	0	0	0	0.3658	0.3894	0.891	Pathogenic
14.67	1.15472	6.137	-5.7138	-2.584	5.38	0.8668	0.2664	0	0	0	0	0	0	9.24	6.31	-6.31	6.31	0	0	1	0	0	0	0	0.2945	0.4468	0.945	Pathogenic
14.67	1.15472	6.137	-1.5488	-1.738	1.75	1.1353	0.6767	1	0.31	0.0294	0	0	0	8.6	6.86	0	6.86	0	0	1	0	0	0	0	0.0483	0.2038	0.979	Pathogenic
15.62	1.23155	9.462	-0.4296	-1.017	4.56	1.4211	0.9624	1	0.1999	0.04	0	0	0	10.25	3.03	-3.03	3.03	0	0	1	0	0	0	0	0.0657	0.3672	0.947	Pathogenic
14.67	1.15472	6.137	-0.6586	-1.236	5.52	0.4611	0.3114	0	0.2591	0.0833	0	0	0	0	0	0	0	0	0	0	0	0	0	0.125	0.3376	0.2018	0.312	Pathogenic
22.4	1.50111	5.131	-5.0194	-2.502	4.72	0.985	0.5263	1	0.3545	0	0	0	0	7.53	3.94	-3.94	3.94	0	0	1	0	0	0	0	0.4073	0.1144	0.925	Pathogenic
11.68	-0.139176	7.558	-6.1529	-2.631	1.37	0.6545	0.6909	1	0.6778	0.0588	0	0	0	8.95	7.76	7.76	0	0	1	0	0.1	0	0	0	0.2598	0.3863	0.807	Pathogenic
20.5	1.80617	7.83	-0.814	-1.354	4.49	0.529	0.9419	0	0.5899	0.05	0	0	0	11.08	8.75	-3.42	8.75	0	1	1	0.0909	0	0	0	0.0643	0.421	0.974	Pathogenic
37	0.873463	8.831	-69.6262	-3.779	4.99	0.9288	0.1425	1	0.2984	0	0	0	0	4.23	1.56	-1.56	1.56	0	1	0	0	0	0	0	0.1273	0.1201	0.17	Pathogenic
21.9	0.73014	8.957	-0.4321	-1.02	2.27	0.7904	0.3832	0	0.241	0.1	0.1	0	0	9.43	1.86	0.69	1.86	0	1	1	0	0	0	0	0.4174	0.3557	0.927	Pathogenic
24.2	0.824791	6.137	-5.7169	-2.585	5.23	0.529	0.9419	0	0.2827	0	0	0	0	7.2	8.84	0	8.84	0	1	1	0	0	0	0	0.4677	0.4192	0.975	Pathogenic
17.78	0.834424	8.817	-0.9231	-1.425	4.26	0.9026	0.5771	1	0.4848	0.1667	0	0	0	11.78	2.64	-2.64	2.64	0	0	1	0	0	0	0	0.1492	0.2983	0.994	Pathogenic
23.1	1.03003	9.606	-8.6115	-2.831	4.63	0.8455	0.309	0	0.1157	0	0	0	0	3.51	6.01	0	6.01	0	0	1	0	0	0	0	0.0555	0.2312	0.859	Pathogenic
22.4	1.46579	9.363	-14.4646	-3.068	3.73	0.8455	0.309	0	0.1771	0	0	0	0	7.7	6.68	0	6.68	0	0	1	0	0	0	0	0.0392	0.1933	0.983	Pathogenic
1.929	1.07846	5.744	-0.2032	-0.693	3.57	0.4679	1.3839	0	0.3741	0	0	0	0	4	8.18	0	8.18	0	1	0	0	0	0	0	0.0222	0.266	0.04	Pathogenic
22.5	1.5024	9.661	-1.2677	-1.612	4.19	1.3095	0.4069	1	0.5679	0	0	0	0	5.07	2.43	-2.43	2.43	0	0	1	0	0	0	0	0.3535	0.1052	0.94	Pathogenic
18.43	1.72191	6.137	-0.3795	-0.959	5.66	0.9555	0.8962	0	0.7387	0	0	0	0	7.23	3.18	-3.18	3.18	0	0	1	0	0	0	0	0.1502	0.4287	0.898	Pathogenic
14.67	1.15472	6.137	-1.5156	-1.723	3.47	0.4679	1.3839	0	0.1111	0	0	0	0	8.95	3.15	-3.15	3.15	0	0	1	0	0	0	0	0.2111	0.1989	0.985	Pathogenic
16.14	0.909334	5.895	-1.7726	-1.822	-3.13	0.6545	0.6909	1	0.3333	0.2	0.3333	0	0	10.07	7.76	7.76	-7.76	0	1	0	0	0	0	0	0.4594	0.4002	0.656	Pathogenic
23.3	2.31125	1.527	-0.2032	-0.693	2.83	1.2698	0.0212	0	0.819	0	0.0714	0	0	6.32	4.37	0	4.37	0	0	1	0	0	0	0	0.0027	0.0092	0.941	Pathogenic
10.63	1.36602	2.883	-0.2032	-0.693	2.68	1.1353	0.6767	1	0.3298	0	0.0028	0	0	11.92	7.95	7.95	1.57	1	1	0	0	0	0	0	0.015	0.2854	0.405	Pathogenic
22.3	1.73553	6.707	-5.9521	-2.61	5.42	0.8668	0.2664	0	0.713	0	0	0	0	7.22	8.63	0	8.63	0	0	1	0	0	0	0	0.4972	0.3197	0.997	Pathogenic
12.49	1.42379	3.464	-0.0177	-0.089	2.78	1	0	0	0.2242	0	0	0	0.3333	7.27	0.55	-0.55	0.55	0	1	0	0	0	0.1429	0	0.1728	0.2597	0.61	Pathogenic
38	0.687821	2.935	-0.2032	-0.693	3.63	0.9418	0.1163	1	0.1355	0.0098	0	0	0	0	0	0	0	0	0	0	0.0571	0	0	0	0.0226	0.4677	0.019	Pathogenic
22.7	-0.246253	3.451	-0.2032	-0.693	5.36	0.6545	0.6909	0	0.761	0.0204	0.0204	0	0.1667	7.07	0.75	0.75	-0.75	0	1	0	0	0	0	0	0.0293	0.1272	0.928	Pathogenic
3.445	0.985814	1.685	0.9157	1.469	-3.09	0.8385	0.3231	0	0.7662	0.0526	0.027	0	0	0	0	0	0	0	0	0	0	0	0	0	0.4732	0.1987	0.099	Pathogenic
7.203	1.48063	9.355	0.5251	1.157	0.937	0.7904	1.5808	0	0.6995	0	0	0	0	0	0	0	0	0	0	0	0	0	0	0	0.4487	0.2463	0.017	Pathogenic
29.3	0.716855	8.812	-0.2032	-0.693	5.43	2.3713	1.9401	0	0.0793	0	0.0058	0	0	6.98	1.06	1.06	-1.06	0	1	0	0	0	0	0	0.1729	0.4332	0.344	Pathogenic
27.9	0.828584	9.307	-0.2032	-0.693	5.43	0.9296	0.1407	0	0.0793	0.0058	0.0029	0	0	0	0	0	0	0	0	0	0	0	0	0	0.1734	0.4316	0.084	Pathogenic
24.9	0.589375	5.846	-0.2032	-0.693	5.43	0.9296	0.1407	1	0.0793	0.0029	0	0	0	0	0	0	0	0	0	0	0	0	0	0.0071	0.1753	0.4253	0.047	Pathogenic
32	0.766723	7.393	-0.2032	-0.693	5.43	1.1353	0.6767	1	0.0793	0.0058	0.0058	0	0	0	0	0	0	0	0	0	0	0.011	0	0	0.1764	0.4216	0.353	Pathogenic
14.67	1.15472	6.137	0.6329	1.256	-1.03	0.8385	0.3231	1	0.329	0.0042	0	0	0	6.22	0.33	0.33	-0.33	0	1	0	0	0	0	0.0119	0.1643	0.1594	0.07	Pathogenic
21.5	1.75784	7.648	-5.1409	-2.515	5.8	0.8455	0.309	0	0.2583	0	0	0	0	6.36	6.45	0	6.45	0	0	1	0	0	0	0	0.0665	0.1571	0.981	Pathogenic
15.04	0.989163	3.071	-0.0931	-0.428	2.34	1.2698	0.0212	0	0.3545	0	0	0	0.6667	7.76	8.18	8.18	0	0	1	0	0	0	0	0	0.2867	0.1432	0.639	Pathogenic
14.67	1.15472	6.137	-0.4456	-1.035	-1.61	0.4679	0.257	0	0.3559	0.0714	0	0	0.6667	9.45	3.81	3.81	-3.81	0	1	0	0	0.2857	0	0	0.4637	0.0946	0.073	Pathogenic
10.33	1.26375	0.919	-0.2312	-0.744	3.44	1.1545	0.309	0	0.2632	0	0.0625	0	0.1667	8.39	4.8	4.8	-4.8	0	1	0	0.3	0	0	0.2	0.0737	0.1658	0.636	Pathogenic
21.6	1.7655	6.137	-8.5729	-2.826	5.72	0.8668	0.2664	0	0.3241	0.0909	0	0	0	9.01	4.68	-4.68	4.68	0	0	1	0	0	0	0	0.0126	0.2433	0.98	Pathogenic
22.1	1.76874	6.137	-0.3451	-0.916	5.24	0.8455	0.309	0	0.5625	0	0	0	0	8.24	10.07	-5.81	10.07	0	0	0	0	0	0	0	0.0667	0.3428	0.997	Pathogenic
10.87	1.31581	7.672	-1.1679	-1.564	4.17	0.912	0.4848	1	0.2636	0.1111	0	0	0	0	0	0	0	0	0	0	0	0.1429	0	0	0.1075	0.3056	0.236	Pathogenic
8.317	1.17013	9.029	-0.3625	-0.938	1.47	0.529	0.9419	0	0.2636	0.0588	0	0	0	0	0	0	0	0	0	0	0.2	0	0	0	0.1068	0.3183	0.176	Pathogenic
17.07	1.40328	2.129	-0.0372	-0.204	2.89	0.8668	0.2664	0	0.2257	0.0112	0	0	0	0	0	0	0	0	0	0	0.0635	0	0	0	0.0391	0.3961	0.074	Pathogenic
14.67	1.15472	6.137	-0.3646	-0.941	4.63	0.8455	0.309	0	0.1705	0	0	0	0	8.39	4.8	-4.8	4.8	0	0	1	0	0	0	0	0.1422	0.1548	0.925	Pathogenic
22.9	1.99288	6.137	-0.1095	-0.477	5.76	0.8668	0.2664	0	0.1667	0.0556	0	0	0	9.79	2.86	-2.86	2.86	0	0	1	0	0	0	0	0.1753	0.1521	0.924	Pathogenic
23.4	1.76855	9.477	-0.2032	-0.693	5.22	1.2063	0.0635	1	0.3101	0.04	0	0	0	7.88	2.53	-2.53	2.53	0	0	1	0	0	0	0	0.1022	0.1902	0.955	Pathogenic
12.83	1.6181	8.589	-0.2274	-0.738	5.16	0.4679	1.3839	0	0.1441	0	0	0	0.2	9.79	3.08	3.08	-3.08	0	1	0	0	0	0	0	0.494	0.2077	0.382	Pathogenic
16.71	1.34982	4.578	-0.6272	-1.209	4.51	0.8668	0.2664	0	0.3932	0	0	0	0	9.6	8.75	-3.71	8.75	0	1	1	0	0	0	0	0.189	0.0162	0.954	Pathogenic
14.67	1.15472	6.137	-0.2032	-0.693	5.55	0.4679	1.3839	0	0.2576	0.0154	0	0	0	0	0	0	0	0	0	0	0	0	0	0	0.0744	0.4479	0.045	Pathogenic
21.1	1.70553	7.697	-0.2317	-0.745	5.3	0.8455	0.309	0	0.4597	0	0	0	0	7.66	4.44	-4.44	4.44	0	0	1	0	0.125	0	0	0.344	0.3968	0.927	Pathogenic
14.67	1.15472	6.137	2.8564	2.203	5.17	0.9026	0.5771	1	0.6875	0	0.0625	0	0	5.16	5.88	5.88	0	0	1	0	0	0.375	0	0	0.263	0.2349	0.792	Pathogenic
41	0.942317	6.137	-26.1487	-3.3	5.66	0.8668	0.2664	0	0.2979	0	0	0	0	10.72	8.19	-1.01	8.19	0	1	1	0	0	0	0	0.4097	0.2935	0.499	Pathogenic
18.59	2.29773	2.765	-0.2032	-0.693	3.16	0.8668	0.2664	0	0.9156	0	0	0	0	9.24	6.31	-6.31	6.31	0	0	1	0	0	0	0	0.001	0.0643	0.861	Pathogenic
23.4	1.85734	6.137	-0.0958	-0.436	5.4	0.529	0.9419	0	0	0	0	0	0	9.8	8.75	-2.36	8.75	0	1	1	0	0	0	0	0.3281	0.4911	0.932	Pathogenic
23.4	1.86525	9.644	-0.9779	-1.458	5.9	0.4611	0.3114	0	0	0	0	0	0	10.47	2.68	-2.68	2.68	0	0	1	0	0	0	0	0.2859	0.4128	0.845	Pathogenic
23.1	1.14635	7.865	-4.433	-2.414	5.86	1.291	0.0212	0	0.3483	0.0286	0	0	0	6.65	4.28	-4.28	4.28	0	0	1	0	0	0	0	0.2167	0.3722	0.976	Pathogenic
27.3	1.1006	9.337	-6.307	-2.644	4.91	1	0.3455	0	0.2631	0.0061	0	0	0	6.23	8.18	0	8.18	0	1	0	0	0	0	0	0.0255	0.2085	0.783	Pathogenic
14.67	1.15472	6.137	-0.1152	-0.494	-6.99	0.985	0.4361	1	0.5068	0.0102	0	0	0	8.68	0.12	-0.12	0.12	0	1	0	0	0	0	0	0.4734	0.4462	0.009	Pathogenic
16.64	0.0532838	6.72	0.0197	0.133	2.17	0.912	0.6869	0	0.9195	0	0	0	0	0	0	0	0	0	0	0	0	0	0	0	0.0741	0.1702	0.02	Pathogenic
18.98	1.58814	3.061	-0.2032	-0.693	4.27	0.8952	0.5475	0	0.3796	0	0.007	0	0	0	0	0	0	0	0	0	0.0088	0	0	0	0.0285	0.4668	0.205	Pathogenic
11.6	1.45858	3.508	0.3325	0.937	3.5	1.1332	0.2664	0	0.1344	0	0.0455	0	0.2	8.89	3.01	3.01	-3.01	0	1	0	0	0.0588	0	0	0.2407	0.2346	0.165	Pathogenic
14.67	1.15472	6.137	-0.2032	-0.693	5.37	0.8385	0.3231	0	0.2792	0.0061	0	0	0	0	0	0	0	0	0	0	0.0159	0	0	0	0.2464	0.1669	0.353	Pathogenic
23.7	0.620166	2.009	4.599	2.531	5.82	0.3255	0.984	1	0.2256	0.0667	0	0	0	6.79	1.18	-1.18	1.18	0	1	0	0	0	0	0	0.0587	0.055	0.062	Pathogenic
22.4	1.86528	6.137	-4.2667	-2.391	5.36	0.8668	0.2664	0	0.8492	0.0714	0	0	0	6.12	8.76	0	8.76	0	1	1	0	0	0	0	0.1417	0.1187	0.992	Pathogenic
22	2.3912	1.634	-0.2032	-0.693	3.47	0.8455	0.309	0	0.8782	0	0	0	0	8.39	4.8	-4.8	4.8	0	0	1	0	0	0	0	0.0084	0.0609	0.99	Pathogenic
22.3	2.34477	6.142	-0.9895	-1.465	3.84	0.9026	0.5771	1	0.6267	0	0	0	0	8.99	6.08	-6.08	6.08	0	0	1	0	0	0	0	0.3063	0.0941	0.996	Pathogenic
14.75	1.60342	6.141	-0.2359	-0.752	3.98	0.7725	1.5988	0	0.2831	0.0063	0.0063	0	0	0	0	0	0	0	0	0	0.0189	0	0	0	0.3443	0.4156	0.234	Pathogenic
41	0.773704	0.121	-1.1723	-1.566	5.01	0.4311	1.9401	0	0.8739	0.029	0.0147	0.125	0.125	2.64	7.96	7.96	0	0	1	0	0	0	0	0	0.1226	0.4613	0.289	Pathogenic
34	0.774683	6.881	0.2541	0.819	5.93	1.2962	0.8445	1	0.8739	0	0.0147	0.125	0	0	0	0	0	0	0	0	0	0	0.5	0	0.1252	0.4014	0.112	Pathogenic
21.4	2.25157	1.413	1.6311	1.835	3.1	1.4427	0.5475	1	0.297	0	0	0	0	3.75	0.34	-0.34	0.34	0	1	0	0.2857	0	0	0	0.2682	0.321	0.053	Pathogenic
16.46	1.18637	5.586	0.2524	0.817	-2.7	0.6561	0.5503	0	0.4758	0	0.1034	0	0	0	0	0	0	0	0	0	0	0	0	0	0.4354	0.4	0.094	Pathogenic
47	0.89473	6.137	-68.6641	-3.735	4.7	1.291	0.0212	0	0.4049	0	0	0	0	10.39	8.18	-0.38	8.18	0	1	1	0	0	0	0	0.4167	0.3685	0.405	Pathogenic
1.482	0.19602	0.145	-0.2032	-0.693	0.85	0.3255	0.984	1	0.122	0.0036	0.0036	0	0	0	0	0	0	0	0	0	0	0	0	0	0.098	0.3068	0.067	Pathogenic
13.76	0.952012	1.242	0.1075	0.506	2.2	0.8455	0.309	0	0.3541	0	0	0	0	0	0	0	0	0	0	0	0	0	0	0	0.0486	0.3016	0.122	Pathogenic
21.2	1.72651	9.873	-6.9386	-2.698	4.66	0.529	0.9419	0	0.3411	0	0	0	0	9.79	5.33	-5.33	5.33	0	0	1	0	0	0	0	0.2417	0.3292	0.999	Pathogenic
19.72	1.11285	2.93	-3.7812	-2.31	3.44	1.1005	0.1058	0	0.8864	0	0	0	0	7.62	4.1	0.44	4.1	0	1	1	0	0	0	0	0.1161	0.4606	0.908	Pathogenic
20.8	1.16716	1.912	-1.8748	-1.859	4.53	0.912	0.4848	1	0.6045	0	0	0	0	9.63	4.94	-4.94	4.94	0	0	1	0	0	0	0	0.2339	0.4837	0.992	Pathogenic
22.5	2.11479	7.013	-0.1683	-0.621	2.55	0.529	0.9419	0	0.6036	0	0	0	0	10.07	8.75	-4.22	8.75	0	1	1	0	0	0	0	0.4567	0.4521	0.974	Pathogenic
11.95	1.02873	3.339	-3.1716	-2.193	1.14	1.1064	0.6547	1	0.6429	0	0	0	0	9.35	5.26	-5.26	5.26	0	0	1	0	0	0	0	0.4881	0.4937	0.994	Pathogenic
14.75	1.18819	7.668	-0.2032	-0.693	6.16	1.1127	0.2255	0	0.1282	0	0.0022	0	0	0	0	0	0	0	0	0	0	0	0	0	0.11	0.1513	0.088	Pathogenic
14.67	1.15472	6.137	-8.6939	-2.836	4.41	1.1353	0.6767	1	0.6573	0.0263	0	0	0	7.68	7.12	0	7.12	0	0	1	0	0	0	0	0.0737	0.4515	0.837	Pathogenic
17.21	1.45077	5.504	-0.4392	-1.028	1.48	1.1064	0.6547	1	0.3919	0.0385	0.0196	0	0	6.17	7.96	7.96	0	0	1	0	0	0	0	0	0.0515	0.4148	0.1	Pathogenic
14.67	1.15472	6.137	-6.6156	-2.67	5.23	0.912	0.4848	1	0.4937	0	0	0	0	8.02	4.73	-4.73	4.73	0	0	1	0	0	0	0	0.3798	0.4803	0.995	Pathogenic
18.62	1.51482	3.305	-0.0154	-0.074	2.79	1.062	0.5368	0	0.3573	0	0.0278	0	0	8.25	0.22	-0.22	0.22	0	1	0	0	0.0526	0	0	0.3132	0.4582	0.094	Pathogenic
1.937	-0.0805764	3.293	-2.2206	-1.966	-10.4	0.6545	0.6909	1	0.4646	0.0323	0	0	0	9.22	7.75	7.75	-1.02	0	1	0	0	0	0	0	0.1174	0.4073	0.513	Pathogenic
14.67	1.15472	6.137	-1.4853	-1.71	5.86	0.912	0.4848	1	0.875	0	0.0952	0	0	8.55	7.96	7.96	-1.76	0	1	0	0	0	0	0	0.3251	0.3108	0.786	Pathogenic
21.1	1.44576	8.628	-2.3396	-1.998	3.82	0.912	0.4848	1	0.6099	0	0	0	0	9	4.47	-1.33	4.47	0	1	1	0	0	0	0	0.3429	0.3509	0.979	Pathogenic
20.5	1.44576	8.628	-3.3322	-2.226	3.82	1.5988	1.1717	1	0.6099	0	0	0	0	9	3.98	-0.49	3.98	0	1	1	0	0	0	0	0.3429	0.3509	0.929	Pathogenic
28.2	0.54492	5.399	1.5905	1.818	4.93	0.8873	0.2255	1	0.3977	0	0	0	0	8.6	1.47	-1.47	1.47	0	1	0	0	0	0	0	0.474	0.0534	0.285	Pathogenic
23.1	0.0758763	2.282	-2.82	-2.113	4.34	1.3095	0.984	1	0.7032	0	0	0	0	0	0	0	0	0	0	0	0.0769	0	0	0	0.0734	0.3826	0.026	Pathogenic
23.7	1.78051	3.149	-0.2032	-0.693	5.24	0.6545	0.6909	0	0.1989	0	0.04	0	0.25	8.08	7.76	7.76	3.69	1	1	0	0	0	0	0	0.0863	0.222	0.97	Pathogenic
22.6	1.70506	5.619	-4.5963	-2.439	5.07	1.291	0.0212	0	0.2925	0	0.0625	0	0	9.21	3.48	-0.91	3.48	0	1	1	0	0	0	0	0.2357	0.1016	0.992	Pathogenic
35	0.569779	4.436	-47.0501	-3.522	4.07	1.1245	0.185	1	0.7882	0.0833	0	0	0	0	0	0	0	0	0	0	0	0.3077	0	0	0.0545	0.3476	0.092	Pathogenic
19.32	1.17607	4.254	-0.7983	-1.343	0.937	0.4679	1.3839	0	0.4038	0	0	0	0	9.86	0.85	-0.85	0.85	0	0	1	0	0	0	0	0.1531	0.3327	0.114	Pathogenic
22.2	2.57442	6.137	-0.2032	-0.693	5.61	0.985	0.5263	1	0.7712	0.0192	0	0	0	9.91	6.98	-6.98	6.98	0	0	1	0	0	0	0	0.0009	0.0247	0.925	Pathogenic
20.5	1.63153	9.346	-2.9331	-2.139	4.47	0.8668	0.2664	0	0	0	0	0	0	8.88	4.82	-4.82	4.82	0	0	1	0	0	0	0	0.0529	0.1532	0.933	Pathogenic
22.2	1.95518	6.137	-3.6391	-2.282	6.13	0.8668	0.2664	0	0.3135	0	0	0	0	7.84	6.39	0	6.39	0	0	1	0	0	0	0	0.3988	0.3012	0.97	Pathogenic
41	1.15476	8.935	-0.2032	-0.693	4.85	0.9296	0.1407	0	0.1746	0.0098	0	0	0	0	0	0	0	0	0	0	0	0.0323	0	0	0.1098	0.2104	0.314	Pathogenic
36	0.922813	3.477	-0.2032	-0.693	3.9	0.9138	0.1724	0	0.1746	0	0	0	0	5.13	1.64	-1.64	1.64	0	1	0	0.0323	0	0	0	0.1058	0.2392	0.255	Pathogenic
14.67	1.15472	6.137	0.4575	1.088	4.69	0.4611	0.0299	0	0.3724	0.0385	0	0	0	5.48	0.84	-0.84	0.84	0	1	0	0	0	0	0	0.2075	0.4269	0.033	Pathogenic
14.67	1.15472	6.137	0.0737	0.395	1.83	0.7725	0.3114	0	0.1113	0.0357	0	0	0.1667	0	0	0	0	0	0	0	0	0	0	0	0.4907	0.3753	0.017	Pathogenic
18.36	1.79306	4.054	0.2705	0.847	5.86	1.0582	0.1163	1	0.2609	0.0556	0.0556	0	0	0	0	0	0	0	0	0	0	0.0833	0	0	0.3326	0.3376	0.049	Pathogenic
18.85	1.24034	6.814	-0.1486	-0.578	2.38	1.4211	0.4361	0	0	0	0	0	0	10.43	1.84	1.84	-1.84	0	0	1	0	0	0	0	0.0427	0.2989	0.821	Pathogenic
14.67	1.15472	6.137	-2.5802	-2.061	6.03	0.4311	1.9401	0	0	0	0.0769	0	0	9.45	4.25	-4.25	4.25	0	0	1	0	0	0	0	0.4061	0.1709	0.98	Pathogenic
14.73	1.17703	9.155	-0.3473	-0.919	2.51	0.7249	0.257	0	0.262	0	0	0	1	9.16	7.48	-1.51	7.48	0	0	0	0	0	0	0	0.0672	0.3771	0.911	Pathogenic
14.67	1.15472	6.137	-3.0391	-2.164	3.02	1.1064	0.6547	1	0.6833	0	0	0	0	4.28	9.22	0	9.22	0	0	1	0	0	0	0	0.2346	0.1793	0.985	Pathogenic
14.67	1.15472	6.137	-3.8456	-2.321	3.02	1.1457	0.6939	1	0.6833	0.0588	0	0	0	4.28	11.96	0	11.96	0	0	1	0	0	0	0	0.2346	0.1793	0.95	Pathogenic
14.67	1.15472	6.137	-0.149	-0.579	5.89	0.8455	0.309	0	0.3261	0	0	0	0	10.28	3.9	-3.9	3.9	0	0	1	0	0	0	0	0.0563	0.1456	0.773	Pathogenic
20.9	1.76255	6.137	-0.4771	-1.069	5.2	0.8455	0.309	0	0.572	0	0	0	0	8.88	5.18	-5.18	5.18	0	0	1	0	0	0	0	0.3324	0.215	0.944	Pathogenic
21.5	1.87313	9.283	-1.7811	-1.826	6.17	0.8455	0.309	0	0	0	0	0	0	9.65	3.43	0.89	3.43	0	1	1	0	0	0	0	0.1014	0.4979	0.984	Pathogenic
14.67	1.15472	6.137	-1.5423	-1.735	4.82	1.1064	0.6547	1	1.1145	0	0	0	0	8.8	3.46	-3.46	3.46	0	0	1	0	0	0	0	0.0995	0.483	0.998	Pathogenic
5.008	0.714173	0.79	-3.6127	-2.277	3.81	1.1545	0.309	0	0.3109	0	0.0769	0	1	8.41	8.46	8.46	-4	0	1	0	0.1667	0	0	0	0.2302	0.1427	0.127	Pathogenic
22.6	1.40849	9.449	-3.4724	-2.251	4.18	0.912	0.4848	1	0.5714	0	0	0	0	10.49	3.1	-3.1	3.1	0	0	1	0	0	0	0	0.0553	0.0446	0.949	Pathogenic
8.718	1.07579	3.735	-0.2626	-0.796	-3.81	0.7904	0.3832	0	0.1734	0.08	0	0	0	0	0	0	0	0	0	0	0.1667	0	0	0	0.1686	0.1973	0.017	Pathogenic
14.67	1.15472	6.137	-0.1747	-0.635	4.8	0.529	0.9419	0	0	0	0	0	0	9.8	2.36	-2.36	2.36	0	0	1	0	0	0	0	0.2529	0.3448	0.952	Pathogenic
13.58	1.01269	4.064	-0.9429	-1.437	2.39	1.1064	0.6547	1	0.2979	0	0	0	0	8.44	6.03	-6.03	6.03	0	0	1	0	0	0	0	0.4529	0.4296	0.988	Pathogenic
23.9	2.20082	9.818	-2.3752	-2.007	5.87	1.1353	0.6767	1	0.837	0	0	0	0	6.72	8.09	0	8.09	0	0	1	0	0	0	0	0.2896	0.4023	0.989	Pathogenic
14.67	1.15472	6.137	-0.2032	-0.693	3.71	1.471	0.9419	0	1.0216	0.0115	0	0	0	6.23	3.63	-3.63	3.63	0	0	1	0	0	0	0	0.0408	0.339	0.944	Pathogenic
22.2	1.82294	9.732	-4.9418	-2.492	5.71	0.8668	0.2664	0	0.4883	0	0	0	0	7.93	5.88	-5.88	5.88	0	0	1	0.1	0	0	0	0.3389	0.4178	0.932	Pathogenic
14.67	1.15472	6.137	-4.1214	-2.367	4.35	0.7904	1.5808	0	0.5032	0	0	0	0	3.39	0.82	0.82	-0.82	0	1	0	0	0	0	0	0.0672	0.3529	0.135	Pathogenic
21	1.67217	7.902	-0.1677	-0.62	5.44	0.529	0.9419	0	0.4567	0	0	0	0	9.8	2.36	-2.36	2.36	0	0	1	0	0	0	0	0.4688	0.1423	0.941	Pathogenic
14.67	1.15472	6.137	-0.2736	-0.813	-1.54	0.4679	0.257	0	0	0	0	0	1	6.04	4.52	4.52	0	0	1	0	0	0	0	0	0.173	0.4834	0.614	Pathogenic
14.67	1.15472	6.137	-1.2757	-1.616	4.02	0.8668	0.2664	0	0.2182	0	0	0	0	10.47	2.07	-2.07	2.07	0	0	1	0.0909	0	0	0	0.4043	0.3665	0.896	Pathogenic
14.67	1.15472	6.137	-14.8682	-3.075	5.66	0.8668	0.2664	0	0.2182	0	0	0.1818	0	7.33	8.18	3.28	8.18	0	1	0	0	0	0	0.04	0.0032	0.0698	0.89	Pathogenic
8.758	1.42583	7.599	-0.0221	-0.117	1.89	0.4762	0.6243	0	0.55	0.0256	0.0256	0	0	0	0	0	0	0	0	0	0	0	0	0	0.0141	0.1374	0.025	Pathogenic
5.724	1.10093	4.068	0.1476	0.611	-0.33	0.6545	0.6909	0	0.55	0.0256	0	0	0	8.6	7.76	7.76	0	0	1	0	0	0	0	0	0.015	0.1515	0.397	Pathogenic
11.12	1.71031	3.231	-0.0933	-0.429	2.35	0.6561	0.5503	0	0.55	0.0732	0	0	0	3.77	0.46	0.46	-0.46	0	1	0	0.125	0.0455	0	0	0.0157	0.1614	0.038	Pathogenic
7.155	0.885621	2.265	0.0476	0.287	2.41	0.8668	0.2664	0	0.4582	0.037	0	0	0	0	0	0	0	0	0	0	0	0	0	0	0.0689	0.1755	0.001	Pathogenic
8.256	0.82803	6.198	-0.742	-1.303	-1.79	0.4679	1.3839	0	0.385	0	0.0323	0	0	6.23	7.96	7.96	0	0	1	0	0	0	0	0	0.0724	0.2113	0.026	Pathogenic
3.03	0.480444	7.995	-1.4615	-1.699	-3.53	0.9296	0.1407	1	0.385	0	0	0	0.3333	0	0	0	0	0	0	0	0	0	0	0.5	0.0727	0.2154	0.036	Pathogenic
18.64	1.54934	7.714	-0.6705	-1.245	4.64	0.8455	0.309	0	0.48	0	0	0	0	4.44	8.62	0	8.62	0	0	1	0.0909	0	0	0	0.1342	0.2628	0.998	Pathogenic
6.888	-0.0223016	4.72	-0.64	-1.22	3.47	0.6545	0.6909	0	0.2034	0.0345	0	0	0.3333	7.68	7.75	7.75	0	0	1	0	0	0	0	0	0.321	0.4487	0.371	Pathogenic
0.362	-0.706131	0.421	1.7095	1.867	-2.74	1.1353	0.2857	0	0.3958	0.125	0.0667	0	0	0	0	0	0	0	0	0	0.0714	0.0714	0	0	0.357	0.4786	0.004	Pathogenic
10.63	0.740682	6.38	-0.2028	-0.692	0.496	0.4311	1.9401	0	0.266	0	0.05	0	0	0	0	0	0	0	0	0	0.2	0	0	0	0.1231	0.1143	0.057	Pathogenic
16.07	1.14858	9.389	-1.4004	-1.673	4.76	1.1353	0.6767	1	0.5089	0	0	0	0	7.31	6.23	0	6.23	0	0	1	0	0	0	0	0.237	0.2617	0.842	Pathogenic
14.67	1.15472	6.137	-0.3144	-0.874	3.86	1.1353	0.6767	1	0.4452	0	0	0	0	8.81	6.12	-6.12	6.12	0	0	1	0	0	0	0	0.218	0.4655	0.929	Pathogenic
14.67	0.155972	9.082	0.128	0.562	2.16	1.062	0.5368	0	0.8571	0	0.0385	0	0	8.13	0.54	0.53	0.54	0	0	1	0	0	0	0	0.3793	0.1255	0.027	Pathogenic
23.1	1.80642	7.267	-2.7486	-2.098	4.92	0.8455	0.309	0	0.9023	0	0	0	0	7.66	4.44	-4.44	4.44	0	0	1	0	0	0	0	0.2369	0.2845	0.802	Pathogenic
14.67	1.15472	6.137	-6.1478	-2.63	3.8	0.9026	0.5771	1	0.2852	0	0	0	0	6.9	5.6	0	5.6	0	0	1	0	0	0	0	0.0953	0.0681	0.93	Pathogenic
21.5	1.40636	7.802	-9.2251	-2.869	3.54	1.1353	0.6767	1	0.3787	0.0189	0	0	0	8.02	7.73	0	7.73	0	0	1	0	0	0	0	0.3968	0.2115	0.991	Pathogenic
14.67	1.15472	6.137	-8.9766	-2.852	5.28	1.1353	0.6767	1	0.725	0	0	0	0	7.2	6.97	0	6.97	0	0	1	0	0	0	0	0.3456	0.2685	0.845	Pathogenic
31	0.707658	1.093	-7.8554	-2.775	3.69	1.062	0.5368	1	0.2128	0.0081	0	0	0	0	0	0	0	0	0	0	0	0	0	0	0.032	0.4609	0.052	Pathogenic
14.67	1.15472	6.137	-7.2526	-2.724	5.78	1.291	0.0212	0	0.1734	0	0	0.1818	0	4.89	8.18	0	8.18	0	1	0	0	0	0.0189	0.0189	0.0065	0.2838	0.857	Pathogenic
14.67	1.15472	6.137	0.0142	0.097	4.53	0.4679	1.3839	0	0.2094	0	0	0	0	8.35	3.51	3.51	-3.51	0	1	0	0	0	0	0.3333	0.4753	0.25	0.04	Pathogenic
21.6	1.78494	9.435	-0.1341	-0.543	5.48	0.529	0.9419	0	0.2094	0	0	0	0	9.65	8.75	-6.96	8.75	0	1	1	0	0	0	0	0.4758	0.2614	0.992	Pathogenic
22.1	1.73656	6.039	-1.3755	-1.662	5.52	1.1064	0.6547	1	0.5909	0	0	0	0	4.78	8.82	0	8.82	0	0	1	0	0	0	0	0.4617	0.1869	0.997	Pathogenic
14.67	1.15472	6.137	-2.1482	-1.946	4.98	0.4311	1.9401	0	0	0.2	0.0769	0	0	0	0	0	0	0	0	0	0	0	0	0	0.0415	0.4047	0.264	Pathogenic
14.67	1.15472	6.137	-1.0612	-1.506	4.66	0.529	0.9419	0	0.1854	0	0	0	0	8.59	8.76	0	8.76	0	1	1	0.125	0	0	0	0.4252	0.2826	0.929	Pathogenic
16.03	1.55682	9.606	-0.0484	-0.258	1.07	0.4271	1.1717	1	0.7213	0.0263	0.0263	0	0	0	0	0	0	0	0	0	0.0385	0	0	0	0.4297	0.3691	0.053	Pathogenic
18.29	2.11434	5.951	-2.085	-1.928	5.31	1.0582	0.1163	0	0.7832	0.0625	0.0625	0	0	0	0	0	0	0	0	0	0	0	0	0	0.1341	0.3195	0.626	Pathogenic
17.88	1.11038	9.72	-11.6945	-2.982	2.42	1.4211	0.9624	1	0.4048	0	0	0	0	6.83	7.39	0	7.39	0	0	1	0.0227	0	0	0	0.1949	0.2025	0.934	Pathogenic
14.67	1.15472	6.137	-5.4123	-2.55	4.43	0.8668	0.2664	0	0.6697	0	0	0	0	8.76	6.09	-6.09	6.09	0	0	1	0	0	0	0	0.4638	0.4507	0.955	Pathogenic
21.9	1.23571	6.65	-3.3273	-2.225	3.08	0.912	0.4848	1	1.1462	0	0	0	0	10.49	3.1	-3.1	3.1	0	0	1	0	0	0	0	0.3836	0.067	0.977	Pathogenic
16.48	1.87641	5.854	-0.6761	-1.249	6.16	0.529	0.9419	0	0	0	0	0	0	7.91	7.39	0	7.39	0	0	1	0	0	0	0	0.3063	0.2892	0.932	Pathogenic
16.47	1.57783	6.232	-1.0551	-1.502	3.01	0.529	0.9419	0	0.1399	0	0	0	0	9.88	2.41	-2.41	2.41	0	0	1	0	0	0	0	0.1901	0.1987	0.905	Pathogenic
22.6	1.87318	7.642	-0.7229	-1.288	4.18	0.8668	0.2664	0	0.6759	0.0286	0	0	0	5.96	8.58	0	8.58	0	0	1	0	0	0	0.5	0.3906	0.3691	0.978	Pathogenic
21.8	1.9346	1.508	-4.2849	-2.394	1.59	0.6545	0.3455	0	0.7884	0	0	0	0	9	8.18	8.18	4.37	1	1	0	0	0	0	0	0.0315	0.1206	0.924	Pathogenic
12.73	1.77596	3.227	-0.0775	-0.376	5.6	0.9138	0.1724	0	0.6947	0.026	0.0132	0	0.1	5.19	7.75	7.75	0	0	1	0	0.08	0	0	0	0.3644	0.1615	0.303	Pathogenic
9.36	1.33587	4.453	-0.0538	-0.282	4.87	1.2698	0.0635	1	0.6232	0.0294	0.0294	0	0	9.26	8.04	8.04	0	0	1	0	0	0.1	0	0	0.4616	0.1879	0.742	Pathogenic
1.978	0.143829	0.729	0.897	1.456	2.04	0.6561	0.5503	0	0.3677	0.0244	0.0244	0	0	0	0	0	0	0	0	0	0.0909	0	0	0	0.2371	0.4049	0.008	Pathogenic
14.67	1.15472	6.137	-0.2032	-0.693	3.93	0.4679	1.3839	0	0.8217	0	0.0312	0	0	7.62	3.6	3.6	1.97	0	1	0	0	0	0	0	0.0182	0.1121	0.155	Pathogenic
21.8	1.62911	1.78	-0.2032	-0.693	3.91	0.4762	0.6243	0	0.8217	0.0882	0.0312	0	0.125	5.46	7.76	7.76	0.97	0	1	0	0.0833	0	0	0	0.019	0.1173	0.2	Pathogenic
8.887	0.0105712	1.627	-0.2032	-0.693	3.87	0.985	0.4361	1	0.2449	0	0.0079	0	0	6.17	0.96	0.96	-0.96	0	1	0	0	0	0	0	0.0855	0.4811	0.022	Pathogenic
6.438	-0.638029	0.475	-0.2032	-0.693	1.21	0.9296	0.1407	1	0.2449	0	0	0	0	0	0	0	0	0	0	0	0	0	0	0	0.1026	0.4211	0.029	Pathogenic
26.4	0.711529	4.473	-0.2032	-0.693	5.18	1.062	0.5368	1	0.2871	0.0033	0.0033	0	0	6.91	1.13	-1.13	1.13	0	1	0	0	0.0408	0	0	0.1336	0.2467	0.08	Pathogenic
3.451	0.463559	8.111	5.8007	2.701	-5.43	1.3095	0.185	1	0.4107	0	0	0	0	7.24	0.23	-0.23	0.23	0	1	0	0.0714	0.0714	0	0	0.334	0.4313	0	Pathogenic
28.9	1.12525	6.137	-20.2153	-3.194	4.93	1.291	0.0212	0	1.0714	0.0625	0.0323	0	0	10.05	8.18	-1	8.18	0	1	0	0	0	0	0	0.0033	0.0905	0.924	Pathogenic
12.14	1.73722	2.742	4.3118	2.481	3.38	1.2063	0.0635	1	0.2385	0.0909	0.0909	0	0	0	0	0	0	0	0	0	0.0667	0	0	0	0.4889	0.3594	0.003	Pathogenic
21.1	1.53677	6.795	-0.2032	-0.693	4.84	1.291	0.0212	0	0.6071	0	0	0	0	8.58	1.15	-1.15	1.15	0	0	1	0	0	0	0	0.4406	0.3441	0.241	Pathogenic
9.008	0.334104	5.396	-2.6439	-2.076	-7.29	0.7249	0.2306	1	0.4286	0	0	0	0	0	0	0	0	0	0	0	0.1	0	0	0	0.0716	0.1967	0.011	Pathogenic
3.396	0.227788	5.39	-3.2775	-2.215	-6.38	0.9418	0.1163	1	0.4286	0.0526	0	0	0	0	0	0	0	0	0	0	0	0	0	0	0.072	0.2042	0	Pathogenic
22	1.02415	7.261	-3.6969	-2.292	4.31	0.9026	0.5771	1	0.9055	0	0	0	0	9.1	5.06	4.2	5.06	0	0	1	0	0	0	0	0.3038	0.376	0.996	Pathogenic
0.069	-0.0633232	0.936	-0.2032	-0.693	-10.7	0.6545	0.6909	1	0.5099	0.0027	0.0027	0	0.0152	3.87	1.39	1.39	-1.39	0	1	0	0	0	0	0	0.0622	0.1444	0.091	Pathogenic
21.1	-0.145199	1.644	-12.6459	-3.013	3.18	0.4271	0.4848	1	0.8072	0.0588	0.0857	0	0	12.39	7.95	-7.95	7.95	0	1	0	0	0	0	0	0.0903	0.1846	0.52	Pathogenic
20.9	-0.145199	1.644	-13.8286	-3.049	3.18	1.5988	0.6869	1	0.8072	0.0303	0.0303	0	0	12.39	8.04	-8.04	8.04	0	1	0	0	0	0	0	0.0903	0.1846	0.466	Pathogenic
23.6	1.15472	7.686	-5.6245	-2.573	5.12	0.8668	0.2664	0	0.8337	0.0667	0	0	0	8.7	8.89	0	8.89	0	0	1	0	0	0	0	0.0183	0.1285	0.995	Pathogenic
26.9	1.15472	6.137	-45.5468	-3.518	5.42	0.529	0.9419	0	0.6156	0	0	0	0	8.45	8.75	0	8.75	0	1	0	0	0.5	0	0	0.4145	0.1344	0.647	Pathogenic
9.5	1.15472	9.422	-0.6676	-1.243	0.184	0.8873	0.2255	1	0.902	0.1667	0.0625	0	1	0	0	0	0	0	0	0	0	0	0	0	0.4806	0.2126	0.048	Pathogenic
11.05	1.15472	3.513	-0.1459	-0.572	0.465	1.471	0.9419	0	0.5675	0	0	0	0	4.85	8.75	8.75	4.33	1	1	0	0	0	0	0	0.208	0.2772	0.153	Pathogenic
34	1.15472	9.177	-10.606	-2.936	5	1.4211	0.9624	1	0.2852	0.0135	0.0135	0	0	9.54	8.27	0	8.27	0	1	0	0	0.0417	0	0	0.0053	0.3011	0.876	Pathogenic
34	1.15472	9.177	-12.1561	-2.999	5	1.1353	0.6767	1	0.2852	0.0135	0	0	0	9.54	8.18	0	8.18	0	1	0	0	0	0	0	0.0053	0.3011	0.912	Pathogenic
10.95	1.15472	6.07	-2.2495	-1.973	2.65	0.6545	0.3455	0	0.3173	0	0	0	0.5	9.55	8.18	8.18	0	0	1	0	0.0833	0	0	0.25	0.3972	0.3608	0.666	Pathogenic
14.67	1.15472	6.137	-13.042	-3.025	5.16	0.912	0.4848	1	0.2202	0	0	0	0	9.63	4.68	-4.68	4.68	0	0	1	0	0	0	0	0.1072	0.0723	0.997	Pathogenic
23.4	1.15472	9.418	-2.8849	-2.127	5.92	0.8668	0.2664	0	0.5141	0	0	0	0	8.76	6.09	-6.09	6.09	0	0	1	0	0	0	0	0.2568	0.4675	0.988	Pathogenic
21.4	1.15472	8.464	-1.5705	-1.746	5.74	0.8455	0.309	0	0.3333	0	0	0	0	9.12	4.47	-4.47	4.47	0	0	1	0	0	0	0	0.1835	0.4347	0.977	Pathogenic
14.67	1.15472	6.137	-1.0467	-1.497	4.47	0.9296	0.1407	0	0	0.0833	0	0	0.2	0	0	0	0	0	0	0	0	0	0	0	0.365	0.2073	0.596	Pathogenic
14.67	1.15472	6.137	-0.5532	-1.144	4.03	1.1245	0.185	0	0	0	0	0	0	0	0	0	0	0	0	0	0	0	0	0.3333	0.3641	0.2191	0.194	Pathogenic
23.6	1.15472	7.294	-3.003	-2.155	5.65	0.8668	0.2664	0	0.7159	0	0	0	0	8.88	4.82	-4.82	4.82	0	0	1	0	0	0	0	0.2981	0.1167	0.96	Pathogenic
14.67	1.15472	6.137	0.0038	0.027	-4.24	0.9418	0.1163	1	0.7545	0	0.0333	0	0	0	0	0	0	0	0	0	0.125	0	0	0	0.4232	0.4571	0.55	Pathogenic
22.5	1.15472	8.668	-0.8971	-1.408	3.76	0.9555	0.8962	0	0.1455	0.0588	0	0	0	6.64	3.73	-3.73	3.73	0	0	1	0	0	0	0	0.2623	0.4228	0.941	Pathogenic
21	1.15472	5.777	-2.2176	-1.965	6.08	1.2698	0.0635	1	0.2278	0	0.0526	0	0.1429	5.06	1.22	-1.2	1.22	0	1	0	0	0	0	0	0.18	0.3718	0.862	Pathogenic
26.8	1.15472	3.319	-0.2032	-0.693	3.58	1.1457	0.1506	1	0.0786	0.0079	0	0	0.0159	0	0	0	0	0	0	0	0	0.0286	0	0	0.0332	0.2374	0.037	Pathogenic
26.8	1.15472	9.101	-0.2032	-0.693	5.42	0.8385	0.3231	0	0.0786	0	0	0	0	0	0	0	0	0	0	0	0	0	0	0	0.0338	0.2239	0.085	Pathogenic
29.9	1.15472	9.101	-0.2032	-0.693	4.56	0.985	0.4361	1	0.0786	0.004	0.004	0	0	0	0	0	0	0	0	0	0	0	0	0	0.034	0.2205	0.065	Pathogenic
12.16	1.15472	9.415	-0.2032	-0.693	4.29	0.8952	0.5475	1	0.1034	0	0.0011	0	0	10.13	1.86	1.86	-1.86	0	1	0	0	0.006	0	0	0.0425	0.152	0.648	Pathogenic
20.1	1.15472	6.137	-1.2348	-1.596	4.59	0.529	0.9419	0	0.5	0	0	0	0	5.52	7.6	0	7.6	0	0	1	0	0	0	0	0.0235	0.1862	0.94	Pathogenic
14.67	1.15472	6.137	0.0704	0.383	-0.916	1.062	0.5368	0	0.4091	0	0	0	0	10.11	1.55	-1.55	1.55	0	0	1	0.1429	0	0	0	0.1461	0.1946	0.436	Pathogenic
14.67	1.15472	6.137	-2.4026	-2.015	5.22	0.912	0.4848	1	0.981	0	0	0	0	5.01	7.43	0	7.43	0	0	1	0	0	0	0	0.1798	0.4279	0.916	Pathogenic
20.7	1.15472	4.365	-0.5501	-1.141	5.27	0.8668	0.2664	0	0.8489	0	0	0	0	8.49	7.57	0	7.57	0	0	1	0	0	0	0	0.4696	0.4067	0.939	Pathogenic
22.4	1.15472	6.137	-1.3881	-1.668	5.78	0.8668	0.2664	0	0.394	0.0238	0	0	0	4.41	7.62	0	7.62	0	0	1	0	0	0	0	0.3733	0.2056	0.75	Pathogenic
14.67	1.15472	6.137	-6.0875	-2.626	4.89	0.8668	0.2664	0	0.35	0.0625	0	0	0	8.68	4.45	-4.45	4.45	0	0	1	0	0	0	0	0.4997	0.1022	0.956	Pathogenic
14.67	1.15472	6.137	-5.0916	-2.51	5.5	0.6545	0.3455	0	0	0	0	0	0	9.6	8.19	8.19	0	0	1	0	0.5	0	0	0	0.4534	0.1778	0.582	Pathogenic
14.67	1.15472	6.137	-5.2585	-2.529	5.75	1.1332	0.2664	0	0.2394	0	0	0	0	9.26	7.96	-2.26	7.96	0	1	1	0	0	0	0	0.3518	0.4111	0.876	Pathogenic
11.02	1.15472	1.932	-12.4822	-3.008	0.26	1	0	0	0	0	0.1111	0	1	5.79	0.34	0.34	-0.34	0	1	0	0.1667	0	0	0	0.1179	0.4053	0.058	Pathogenic
14.67	1.15472	6.137	-0.9951	-1.468	2.13	1.471	0.9419	0	0.297	0	0	0	0	0	0	0	0	0	0	0	0	0.0909	0	0	0.4229	0.123	0.225	Pathogenic
14.67	1.15472	6.137	1.7927	1.899	3.91	0.4271	0.4848	1	0.297	0	0.0667	0	0	0	0	0	0	0	0	0	0.0909	0	0	0	0.049	0.1085	0.005	Pathogenic
14.67	1.15472	6.137	-7.1792	-2.718	5.32	0.4679	1.3839	0	0.3135	0.0833	0.0833	0	0	4.67	7.96	7.96	1.48	0	1	0	0.2143	0	0	0	0.398	0.134	0.728	Pathogenic
14.67	1.15472	6.137	-2.6745	-2.082	-7.19	0.6545	0.6909	1	0.4394	0.0455	0.0455	0	0	9.22	7.75	7.75	0	0	1	0	0	0.1667	0	0	0.309	0.2228	0.885	Pathogenic
11.37	1.15472	2.517	-0.2032	-0.693	4.59	1.291	0.6349	1	0.5409	0	0.0046	0	0	0	0	0	0	0	0	0	0	0	0	0	0.0162	0.3558	0.331	Pathogenic
16.27	1.15472	2.931	-0.2032	-0.693	3.89	0.6545	0.6909	1	1.2218	0	0.069	0	0	8.41	7.76	7.76	0	0	1	0	0.0667	0.125	0	0	0.0017	0.0667	0.806	Pathogenic
21	1.15472	3.932	-3.56	-2.269	4.59	1.1353	0.6767	1	0.7222	0	0	0	0	9.2	5.76	-5.76	5.76	0	0	1	0	0	0	0	0.2415	0.3577	0.997	Pathogenic
14.67	1.15472	6.137	-1.3798	-1.665	-1.64	0.6545	0.6909	1	0.8481	0.0244	0	0	0	10.1	7.76	7.76	1.97	1	1	0	0.1429	0	0	0	0.3831	0.2551	0.881	Pathogenic
22.7	1.15472	6.137	-0.6613	-1.238	4.87	0.8668	0.2664	0	1.1375	0.0526	0	0	0	9.6	3.71	-3.71	3.71	0	0	1	0	0	0	0	0.3087	0.1543	0.961	Pathogenic
9.84	1.15472	1.073	-0.0409	-0.222	2.19	0.7904	1.5808	0	0.3258	0.0769	0	0	0	7.22	2.51	2.51	-2.51	0	1	0	0	0.1053	0	0	0.3508	0.1925	0.005	Pathogenic

## Sheet: Training_set4
CADD	Eigen	phylop	dpsi	dpsiz	GERP++	RSCU	dRSCU	CpG	CpG_exon	SR-	SR+	FAS6-	FAS6+	MES	dMES	MES+	MES-	MEC-MC	MEC-CS	MES-KM	PESE-	PESE+	PESS-	PESS+	f_premrna	f_mrna	TraPV3	class
7.604	0.903835	3.364	-0.1491	-0.579	-2.4	1.1457	0.1506	1	0.4386	0.0455	0	0	0	0	0	0	0	0	0	0	0	0.25	0	0	0.106	0.4275	0.024	Benign
11.15	0.408913	3.497	0.0779	0.41	-4.56	1.4211	0.4361	1	0.1853	0.0097	0.0049	0	0	0	0	0	0	0	0	0	0.0096	0	0	0	0.0606	0.2938	0.044	Benign
14.53	1.14213	2.806	-0.2609	-0.793	-8.79	0.9026	0.5771	1	0.4482	0.0323	0.0323	0	0	0	0	0	0	0	0	0	0	0	0	0	0.186	0.232	0.062	Benign
9.176	0.731486	7.672	0.5537	1.185	0.691	1.1615	0.3231	0	0	0.0833	0.2667	0	0	3.89	2.66	0	2.66	0	1	0	0	0	0.1667	0	0.4659	0.4372	0.176	Benign
11.34	1.43176	9.343	-0.1402	-0.558	2.88	0.4611	0.3114	0	0.1421	0	0	0.3333	0	8.58	0.13	-0.13	0.13	0	1	0	0	0	0	0.1	0.3803	0.2914	0.002	Benign
3.565	0.33681	3.671	0.527	1.159	-6.58	0.8873	0.2255	1	0.904	0	0	0	0	0	0	0	0	0	0	0	0.1	0	0	0	0.0908	0.2338	0	Benign
11.71	1.24374	8.947	-2.0857	-1.928	2.55	0.912	0.4848	1	0.7244	0.0526	0	0	0	3.61	7.95	7.95	0	0	1	0	0.1111	0	0	0	0.0847	0.3229	0.143	Benign
5.179	0.944188	7.05	-1.8164	-1.839	-2.17	1.291	0.0212	0	0.1485	0.0625	0	0	0	0	0	0	0	0	0	0	0.2727	0	0	0	0.4986	0.456	0.01	Benign
9.405	1.27576	7.839	0.0436	0.268	1.95	1.4211	0.4361	0	0.2768	0	0.1111	0	0	0	0	0	0	0	0	0	0	0	0	0	0.4256	0.4797	0.062	Benign
0.224	0.731486	-0.184	-0.5731	-1.161	-4.71	0.9026	0.5771	1	0.5677	0.0263	0.0263	0	0	6.21	7.96	7.96	0	0	1	0	0	0	0	0	0.1193	0.1859	0.192	Benign
9.804	0.647179	9.858	-0.1123	-0.485	-6.03	0.9138	0.1724	1	0.5324	0	0	0	0	2.49	1.38	1.38	0	0	1	0	0	0.1	0	0	0.2917	0.3855	0.132	Benign
8.328	0.646736	7.921	0.7139	1.323	-9.33	0.7904	0.3832	0	0.3799	0.0526	0	0	0	0	0	0	0	0	0	0	0	0	0	0	0.0772	0.3075	0	Benign
14.55	1.27547	3.27	0.0526	0.309	5.01	1	0	0	0.5452	0	0	0	0	13.07	8.18	0.34	8.18	0	1	1	0	0	0	0	0.3796	0.1333	0.141	Benign
17.75	1.32213	7.157	1.0364	1.541	2.17	0.8668	0.2664	0	0.525	0	0	0	0	0	0	0	0	0	0	0	0.125	0.125	0	0	0.4374	0.465	0.196	Benign
8.081	1.02555	6.065	0.1949	0.712	-4.04	1.1615	0.3231	0	0.2444	0	0.1	0	0	0	0	0	0	0	0	0	0	0.2	0	0	0.3107	0.4702	0.059	Benign
17.36	1.26356	9.766	-0.0159	-0.078	-3.9	1.1245	0.185	0	0.8095	0	0.1	0	0	8.32	0.49	-0.49	0.49	0	1	0	0	0	0	0	0.1802	0.3282	0.058	Benign
0.717	-0.302883	4.607	0.0421	0.261	-12.3	0.3255	0.5771	1	0.3884	0	0	0	0	0	0	0	0	0	0	0	0.0036	0.0036	0	0	0.2976	0.4162	0.002	Benign
0.148	0.155749	1.099	1.8432	1.917	-11.7	0.3255	0.5771	1	0.5503	0	0.0294	0	0	0	0	0	0	0	0	0	0	0	0	0	0.0529	0.4888	0.055	Benign
10.07	1.36839	5.079	-0.3335	-0.901	3.07	1.1545	0.309	0	0.2314	0	0.0323	0	0	4.46	7.95	0	7.95	0	1	0	0.0714	0	0	0	0.2395	0.3843	0.233	Benign
11.08	0.393043	9.291	0.8648	1.434	-8.65	0.4586	0.6767	1	0.3006	0.0333	0	0	0	0	0	0	0	0	0	0	0	0	0	0	0.2914	0.1829	0.014	Benign
19.53	1.6938	8.963	-0.0108	-0.043	3.92	0.7904	0.3832	0	0.131	0.0333	0	0	0	0	0	0	0	0	0	0	0	0	0	0	0.0464	0.1806	0.007	Benign
10.4	-0.718574	1.548	-0.2673	-0.804	0.722	0.912	0.4848	1	0.5514	0	0	0	0	0	0	0	0	0	0	0	0	0.2	0	0	0.012	0.084	0.071	Benign
0.242	-0.331495	9.873	-0.5961	-1.182	-11.4	0.9026	0.5771	1	0.346	0	0.0312	0	0	0	0	0	0	0	0	0	0.0303	0	0	0	0.1933	0.3517	0.022	Benign
5.5	0.438834	2.744	-1.5655	-1.744	-8.13	1.1737	1.1976	0	0.4403	0.0417	0	0	0	0	0	0	0	0	0	0	0.1333	0	0	0	0.4651	0.1421	0.053	Benign
8.054	1.05531	9.715	-0.2066	-0.7	-2.87	1.0835	0.3251	1	0.3565	0	0.05	0	0	0	0	0	0	0	0	0	0	0	0	0	0.4129	0.3408	0.036	Benign
2.107	0.0794128	3.091	-0.3869	-0.968	-10.8	0.9026	0.2219	0	0.6	0	0.037	0	0	4.28	2.02	-2.02	2.02	0	1	0	0	0	0	0	0.377	0.1156	0.078	Benign
4.997	0.726645	7.738	-0.5292	-1.12	-6.96	1.1353	0.6767	1	0.6452	0	0	0	0	0	0	0	0	0	0	0	0.0909	0	0	0	0.0909	0.1941	0.055	Benign
0.049	-0.306233	6.672	-0.2614	-0.794	-9.22	1.1353	0.6767	1	0.526	0	0	0	0	0	0	0	0	0	0	0	0	0	0	0	0.3887	0.308	0.001	Benign
7.704	0.463702	7.078	0.0109	0.074	-9.65	1.062	0.5368	1	0.9191	0	0	0	0	0	0	0	0	0	0	0	0	0	0	0	0.1639	0.1317	0	Benign
7.606	0.683002	9.809	0.0675	0.371	-8.36	0.4586	0.5263	1	0.6046	0	0.037	0	0	0	0	0	0	0	0	0	0	0	0	0	0.4211	0.1449	0.011	Benign
20.4	1.93148	3.467	-0.3384	-0.907	4.57	0.7725	1.5988	0	0.4534	0	0	0	0	0	0	0	0	0	0	0	0	0	0	0	0.0763	0.1978	0.115	Benign
8.636	0.186635	7.627	0.1093	0.511	-7.25	1.1064	0.6547	1	0.48	0.0667	0	0	0	0	0	0	0	0	0	0	0	0	0	0	0.295	0.1657	0.024	Benign
11.81	0.348283	0.327	6.5102	2.79	0	0.4517	0.6547	1	0	0.0909	0	0	0	0	0	0	0	0	0	0	0	0	0	0	0.451	0.358	0.187	Benign
8.644	1.18902	2.784	0.0102	0.069	1.63	1.0835	0.3251	0	0.5172	0	0.0031	0	0.0385	7.11	1.09	1.09	-1.09	0	1	0	0	0	0	0	0.3768	0.3487	0.087	Benign
4.666	0.292573	1.513	-0.6136	-1.198	-7.97	1.062	0.5368	1	0.2611	0	0	0	0	0	0	0	0	0	0	0	0	0.1538	0	0	0.4099	0.4405	0.007	Benign
4.472	0.745434	9.59	0.1001	0.484	-0.329	0.8873	0.2255	1	0.6979	0.0612	0	0	0	0	0	0	0	0	0	0	0	0	0	0	0.4428	0.327	0.016	Benign
0.214	0.204201	2.557	-0.4866	-1.078	-6.65	1.1457	0.6939	1	0.4605	0	0	0	0	0	0	0	0	0	0	0	0.0588	0.0588	0	0	0.1932	0.1129	0.035	Benign
9.687	0.737221	9.87	-0.0618	-0.315	-5.69	1.1005	0.4444	1	0.3331	0	0.001	0	0	0	0	0	0	0	0	0	0.0038	0	0	0	0.1365	0.1577	0.122	Benign
0.056	-0.0914018	6.46	-1.1179	-1.538	-8.86	0.8952	0.5475	1	0.5016	0	0.1	0	0	0	0	0	0	0	0	0	0	0	0	0	0.4667	0.3719	0.076	Benign
0.869	0.0458346	-0.406	-0.0106	-0.042	-11.4	0.6545	0.6909	1	0.2205	0	0	0	0	4.51	7.76	7.76	0	0	1	0	0	0.04	0	0	0.3815	0.432	0.347	Benign
0.356	-1.20466	0.308	-0.4643	-1.055	-10.1	0.9288	0.1425	1	0.8003	0.04	0.04	0	0	2.22	1.35	1.35	0	0	1	0	0	0	0	0	0.1325	0.2626	0.001	Benign
0.245	-0.00287753	0.634	0.0055	0.038	-4.38	1.5988	0.6869	0	0.1878	0	0.0021	0	0	5.4	3.45	3.45	0	0	1	0	0	0	0	0	0.2617	0.297	0.014	Benign
7.379	0.981837	1.445	-0.3442	-0.915	-1.59	1.1005	0.1058	0	0.6661	0.0667	0.0667	0.2857	0	2.99	0.33	-0.33	0.33	0	1	0	0	0	0	0	0.3638	0.3058	0.055	Benign
0.596	0.731486	6.026	0.0583	0.334	-6.7	1.062	0.5368	1	0.713	0.04	0.04	0	0	0	0	0	0	0	0	0	0	0.1538	0	0	0.0975	0.3279	0.003	Benign
0.815	0.343707	0.489	0.0285	0.188	2.76	1.1615	0.3231	0	0.1878	0	0	0	0	0	0	0	0	0	0	0	0	0	0	0	0.2507	0.2156	0	Benign
5.642	0.78941	0.527	0.074	0.397	-3.92	2.3713	1.5988	0	0.376	0	0	0.0385	0	0	0	0	0	0	0	0	0	0	0.1	0	0.2235	0.3606	0.036	Benign
0.003	0.731486	0.619	-0.3834	-0.963	-9.28	0.985	0.4361	1	0.5675	0.0667	0.0345	0	0	0	0	0	0	0	0	0	0.1579	0.0588	0	0	0.2211	0.4977	0.011	Benign
15.48	1.258	9.037	-0.4502	-1.04	3.27	0.4311	1.9401	0	0.3372	0.0526	0	0	0	0	0	0	0	0	0	0	0.0323	0	0	0	0.1227	0.1592	0.156	Benign
8.611	0.618362	5.471	0.0188	0.128	-5.58	0.4586	0.6767	1	0.5957	0	0.025	0	0	0	0	0	0	0	0	0	0	0	0.3333	0	0.4748	0.4491	0.005	Benign
12.57	1.42028	7.939	0.0074	0.05	3.46	0.4762	0.6243	0	0.4292	0	0	0	0.0096	0	0	0	0	0	0	0	0	0	0	0	0.1344	0.1974	0.198	Benign
13.91	0.379917	7.683	-0.052	-0.274	-6.91	0.8385	0.3231	1	0.7246	0.0435	0.0435	0	0	0	0	0	0	0	0	0	0	0	0	0	0.4532	0.3638	0.04	Benign
0.044	0.0492799	9.48	-1.0882	-1.521	-7.28	0.985	0.4361	1	0.5441	0	0.0294	0	0	0	0	0	0	0	0	0	0	0	0	0	0.4815	0.3314	0.007	Benign
3.001	0.244358	7.311	-0.0482	-0.257	-1.79	0.9138	0.1724	1	0.3039	0.037	0	0	0	0	0	0	0	0	0	0	0	0	0	0	0.0212	0.1809	0.066	Benign
10.73	0.875996	1.541	-0.2126	-0.711	-5.06	0.9288	0.1425	1	0.7765	0.1333	0	0	0	0	0	0	0	0	0	0	0	0	0	0	0.2372	0.1449	0	Benign
1.242	0.599325	7.02	3.1089	2.257	3.63	0.7904	0.3832	0	0.3294	0.037	0	0	0	0	0	0	0	0	0	0	0	0.125	0	0	0.0862	0.429	0.005	Benign
6.705	0.732005	0.656	3.2563	2.287	-3	1.0582	0.1163	0	0	0	0	0	0	0	0	0	0	0	0	0	0	0.8571	0	0	0.3061	0.2843	0	Benign
8.459	0.731486	6.352	-0.6835	-1.256	-5.18	0.9138	0.1724	1	0.1648	0.0476	0	0	0	0	0	0	0	0	0	0	0.0588	0	0	0	0.3528	0.2793	0.164	Benign
11.42	1.47217	7.778	-0.5086	-1.099	2.42	0.7249	0.2306	0	0.6426	0.0588	0.0588	0	0	0	0	0	0	0	0	0	0.125	0	0	0	0.1789	0.4262	0.01	Benign
0.005	-2.32143	4.585	-2.7211	-2.093	-10	1.1457	0.1506	1	0.4497	0.0625	0	0	0	0	0	0	0	0	0	0	0	0	0	0	0.2644	0.4993	0.053	Benign
1.78	-0.128348	8.801	-1.3044	-1.629	-10.4	1.1353	0.6767	1	1.2	0.1429	0	0	0	0	0	0	0	0	0	0	0	0	0	0.3333	0.1511	0.1224	0.013	Benign
9.626	1.27867	9.376	-0.0013	0.013	0.0797	1.062	0.1501	0	0.2553	0.0032	0.0032	0	0	0	0	0	0	0	0	0	0.0066	0	0	0	0.336	0.2653	0.063	Benign
5.185	0.335083	0.304	0.2078	0.738	-10.9	1.1353	0.2857	0	0.4305	0.0625	0.1667	0	0	4.97	1.13	-1.05	1.13	0	1	0	0	0.3333	0	0	0.279	0.0501	0.066	Benign
12	1.54085	9.271	-0.338	-0.907	2.61	0.9288	0.1425	0	0.3869	0	0.0092	0	0	0	0	0	0	0	0	0	0	0	0	0	0.37	0.2512	0.012	Benign
0.47	-0.0728047	0.465	-0.4356	-1.024	-7.06	0.6545	0.6909	1	0.507	0	0	0	0.2	3.3	7.76	7.76	0	0	1	0	0	0	0	0	0.3458	0.3083	0.121	Benign
12.62	1.53517	9.343	1.757	1.885	5.82	0.5079	0.5756	0	0.7652	0.0833	0	0	0	0	0	0	0	0	0	0	0	0	0.4	0	0.1055	0.0983	0.086	Benign
7.877	-0.653042	9.435	-0.1585	-0.6	-6.71	0.912	0.4848	1	0.2794	0.0148	0	0	0	0	0	0	0	0	0	0	0.0143	0	0	0	0.1804	0.4756	0.031	Benign
3.191	0.402777	0.754	0.122	0.546	-4.22	0.6545	0.6909	0	0.7145	0.0092	0.0092	0	0	2.77	0.31	-0.31	0.31	0	1	0	0	0	0	0	0.3384	0.3409	0.172	Benign
1.162	0.0382718	7.472	0.6162	1.242	-5.1	1.0704	0.1407	1	0.998	0	0.0333	0	0	0	0	0	0	0	0	0	0.037	0	0	0	0.0271	0.0983	0.008	Benign
11.62	1.76102	8.423	2.0012	1.968	3.74	0.4679	0.4876	0	0.5341	0	0.0385	0	0.3333	3.07	8.64	8.64	0	0	1	0	0.1111	0	0	0	0.1768	0.4422	0.038	Benign
4.295	0.426361	1.645	1.3228	1.696	-0.651	1.291	0.0212	0	0.3988	0.0417	0	0	0	0	0	0	0	0	0	0	0	0	0	0	0.227	0.205	0.135	Benign
21.9	1.74334	8.042	0.9684	1.502	4.57	0.9296	0.1407	0	0.3235	0.0625	0	0	0	0	0	0	0	0	0	0	0	0	0.3333	0	0.2927	0.3805	0.02	Benign
10.55	1.46562	3.521	-0.7255	-1.29	3.68	1.1737	1.1976	0	0.2689	0.0769	0	0	0	0	0	0	0	0	0	0	0.087	0	0	0	0.3942	0.2404	0.055	Benign
4.593	0.399807	6.617	0.0288	0.19	-9.28	1.1457	0.1506	1	0.4143	0.0541	0.0541	0	0	0	0	0	0	0	0	0	0	0.05	0	0	0.2497	0.0875	0.002	Benign
7.456	0.827605	9.606	1.1784	1.622	-0.3	0.4586	0.9624	1	0.1523	0.0455	0.087	0.1	0	0	0	0	0	0	0	0	0	0	0	0	0.0597	0.2457	0.007	Benign
1.909	0.136471	4.548	-0.5382	-1.129	-11.3	1.1353	0.6767	1	0.2489	0.0435	0	0.2	0	0	0	0	0	0	0	0	0	0	0	0	0.4591	0.3494	0.002	Benign
11.1	0.19581	4.776	5.229	2.622	-5.44	0.3255	0.5771	1	0.4913	0.05	0	0	0	0	0	0	0	0	0	0	0	0	0	0	0.0163	0.3053	0.024	Benign
12.16	1.74342	5.288	0.3164	0.914	4.29	0.7904	1.5808	0	0.2448	0.0455	0.0455	0	0	0	0	0	0	0	0	0	0.0909	0	0	0	0.1115	0.0363	0.019	Benign
0.134	-0.0145051	9.431	-0.037	-0.203	-5.3	0.8873	0.2255	1	0.3234	0.0078	0	0	0	0	0	0	0	0	0	0	0	0	0	0	0.2108	0.3634	0.013	Benign
15.27	0.000706989	0.902	-0.3213	-0.884	3.44	0.8952	0.5475	0	0.4318	0.0213	0	0	0	2.27	0.2	-0.2	0.2	0	1	0	0	0	0	0	0.1465	0.158	0.157	Benign
7.275	0.727785	9.316	-0.8283	-1.364	-8.26	0.912	0.4848	1	0.4848	0.125	0	0	0	7.27	7.96	7.96	0	0	1	0	0	0	0	0	0.3145	0.416	0.018	Benign
11.86	0.804349	2.25	-0.3077	-0.864	0.467	0.6545	0.6909	0	0.4802	0	0.05	0	0	4.07	1.17	1.17	-1.17	0	1	0	0	0	0	0	0.2031	0.3713	0.026	Benign
17.43	0.244628	2.37	1.0705	1.562	4.95	1.3095	0.185	1	0.1936	0	0	0.0238	0	0	0	0	0	0	0	0	0	0	0	0	0.3787	0.1424	0.286	Benign
6.213	0.294424	3.695	-0.895	-1.407	-4.59	0.6561	0.5503	0	0.8342	0.08	0	0	0	2.51	0.29	0.29	-0.29	0	1	0	0.0909	0	0	0	0.3131	0.1095	0.027	Benign
0.965	0.0200908	1.733	0.2818	0.864	-3	1.5988	0.5368	1	0.5954	0.0088	0.0088	0	0	0	0	0	0	0	0	0	0	0	0	0	0.3176	0.1716	0.043	Benign
16.24	1.32259	8.94	-0.6091	-1.194	3.56	1.062	0.5368	0	0.5676	0	0.0357	0	0	0	0	0	0	0	0	0	0	0	0	0	0.47	0.2377	0.004	Benign
1.297	-0.268228	5.504	0.0506	0.3	-9.02	1.1457	0.1506	1	0.2843	0.0054	0.0108	0	0	0	0	0	0	0	0	0	0	0.0444	0	0	0.307	0.4271	0.095	Benign
12.47	1.58861	4.215	-0.7634	-1.318	1.94	0.8952	0.5475	1	1.068	0.025	0.0488	0	0	4.36	0.1	0.1	-0.1	0	1	0	0	0	0	0	0.0582	0.1589	0.19	Benign
0.395	0.604676	1.553	-0.1664	-0.617	-3.97	0.7904	0.3832	0	0.2263	0.025	0	0	0	6.84	0.34	0.34	-0.34	0	1	0	0.1053	0	0	0	0.4654	0.3318	0.006	Benign
10.9	0.943961	2.646	0.505	1.137	-3.79	0.4586	0.6767	1	0.1345	0	0	0	0	0	0	0	0	0	0	0	0	0.2667	0	0	0.4192	0.4208	0.03	Benign
1.712	0.107603	3.979	0.0602	0.342	-9.81	1.062	0.5368	1	0.271	0.0333	0.0333	0	0	0	0	0	0	0	0	0	0	0.375	0	0	0.0607	0.1368	0.026	Benign
16.14	1.39695	9.091	-0.8	-1.344	2.86	0.7904	0.3832	0	1.0667	0.0952	0.0952	0	0	0	0	0	0	0	0	0	0	0	0	0.5	0.1629	0.217	0.038	Benign
18.61	1.32128	2.583	2.3126	2.063	3.93	2.3713	1.5808	0	0.2496	0	0	0	0.2	0	0	0	0	0	0	0	0	0	0.5	0.3333	0.0734	0.1815	0.018	Benign
0.031	-0.127921	-0.977	-0.2308	-0.743	-10.4	0.9296	0.1407	1	0.5077	0.0233	0	0	0	0	0	0	0	0	0	0	0.0909	0	0	0.5	0.201	0.4955	0.001	Benign
0.072	-0.139739	0.979	-0.0977	-0.442	-9.76	1.5988	0.6869	0	0.2645	0	0.0312	0	0	3.78	3.02	3.02	0	0	1	0	0	0	0	0	0.4015	0.4475	0.036	Benign
1.691	0.806345	8.042	-2.9992	-2.154	-1.03	0.9296	0.1407	1	0.1929	0.0556	0	0	0	0	0	0	0	0	0	0	0	0	0	0	0.2753	0.4935	0.003	Benign
7.512	-0.0221877	1.113	-0.3092	-0.867	-12.1	0.9418	0.1163	1	0.5647	0	0	0	0	0	0	0	0	0	0	0	0	0	0	0.75	0.0741	0.4935	0	Benign
11.29	1.44856	7.229	0.0323	0.21	3.28	1.2962	0.1899	0	0.3926	0.0625	0.1176	0	0	0	0	0	0	0	0	0	0	0	0	0	0.0394	0.2769	0.04	Benign
11.95	-1.29497	7.638	-0.0464	-0.248	-10.5	0.9138	0.1724	1	0.6764	0.0625	0.0323	0	0.3333	0	0	0	0	0	0	0	0	0	0	0	0.0853	0.4479	0.255	Benign
15.64	0.888496	7.686	2.6172	2.146	5.49	0.3255	0.5771	1	0	0	0	0	0	9.06	4.7	-0.79	4.7	0	1	1	0	0	0	0	0.4795	0.1427	0.739	Benign
14.77	1.16367	3.747	2.0765	1.991	0.372	0.6545	0.3455	0	0.4585	0.0435	0	0.1667	0	3.64	7.64	7.64	0	0	1	0	0	0	0	0.3333	0.2299	0.495	0.384	Benign
10.48	0.826043	3.34	-0.0917	-0.424	1.06	1.062	0.5368	1	0.0805	0.0435	0.0435	0	0	3.05	0.53	-0.53	0.53	0	1	0	0.0256	0.0256	0	0	0.474	0.4789	0.057	Benign
11.49	0.993022	7.105	-0.6682	-1.243	1.04	1.3455	0.6909	0	0.1267	0	0.05	0.5	0	6.84	7.75	0	7.75	0	1	0	0	0	0.25	0	0.3339	0.1428	0.022	Benign
16.15	0.977676	9.291	0.0741	0.397	1.73	0.5079	0.9007	0	0	0.0455	0.0455	0.5	0	0	0	0	0	0	0	0	0.2	0	0	0	0.238	0.408	0.036	Benign
10.59	0.589001	9.167	-2.4274	-2.023	-9.76	1.1353	0.6767	1	0.4064	0.0476	0.0909	0	0	7.07	7.96	7.96	3.11	1	1	0	0	0.125	0	0	0.4199	0.179	0.026	Benign
8.031	0.984714	7.292	0.0011	0.016	0.0143	0.5079	0.5756	0	0.283	0	0	0	0	2.9	1.21	0	1.21	0	1	0	0	0	0	0	0.2824	0.2911	0.082	Benign
0.041	0.088166	-0.827	-0.0143	-0.067	-8.54	0.912	0.4848	1	0.7102	0	0	0	0	0	0	0	0	0	0	0	0	0	0	0	0.3561	0.3325	0	Benign
15.17	1.24213	8.567	-0.5597	-1.149	-6.53	1.1457	0.1506	1	1.1477	0.037	0.037	0	0	0	0	0	0	0	0	0	0	0	0	0	0.1328	0.4928	0.002	Benign
8.401	0.916578	1.844	0.0158	0.108	-1.81	0.529	0.9419	0	0.2806	0	0	0	0	0	0	0	0	0	0	0	0	0	0	0	0.2178	0.4005	0.028	Benign
9.222	1.10696	1.585	1.6729	1.852	1.89	1.062	0.5368	0	0.3535	0	0	0	0	0	0	0	0	0	0	0	0	0	0	0	0.3787	0.4936	0.016	Benign
0.768	0.373295	3.072	-0.025	-0.136	-7.8	0.4762	0.6243	1	0.4217	0.0385	0.0741	0	0	0	0	0	0	0	0	0	0	0	0	0	0.2393	0.2989	0.095	Benign
13.97	1.13515	7.565	-0.0706	-0.35	-7.75	0.9418	0.1163	1	0.4482	0	0.0625	0	0	0	0	0	0	0	0	0	0.1111	0.0588	0	0	0.1934	0.2487	0.002	Benign
8.677	0.810494	6.694	-0.3652	-0.942	-7.21	1.0835	0.3251	1	0.3809	0	0	0	0	0	0	0	0	0	0	0	0	0.013	0	0	0.2207	0.1973	0	Benign
3.353	0.432407	3.622	-5.9401	-2.608	-0.167	0.9296	0.1407	1	0.5611	0.05	0.05	0	0.1667	0	0	0	0	0	0	0	0	0.0769	0	0	0.2969	0.0351	0.022	Benign
4.249	-0.0515257	0.103	0.0166	0.113	0.343	1.8517	1.3839	0	0.2107	0.005	0.005	0	0	0	0	0	0	0	0	0	0	0.0164	0	0	0.3336	0.4828	0.132	Benign
0.056	0.930078	5.511	-0.0274	-0.149	-9.76	1.062	0.5368	1	0.9676	0	0	0	0	3.87	0.88	-0.88	0.88	0	1	0	0	0	0	0	0.3169	0.2894	0	Benign
0.021	-0.572503	9.25	-0.0044	-0.001	-9.02	1.2962	0.1506	0	0.6336	0	0	0	0	0	0	0	0	0	0	0	0	0	0	0	0.2847	0.3253	0.004	Benign
7.797	-0.0195037	-2.865	-1.3507	-1.651	-7.65	0.4762	0.6243	1	0.6188	0.1667	0	0	0	4.32	0.48	0.48	-0.48	0	1	0	0	0	0	0	0.017	0.0566	0.09	Benign
9.985	-0.0637256	0.622	-0.1158	-0.495	3.87	0.9418	0.1163	1	0.6803	0.0417	0	0	0	0	0	0	0	0	0	0	0	0	0	0	0.2177	0.447	0.011	Benign
0.565	-0.34387	1.236	0.3793	0.996	-6.14	1.4427	0.5475	1	0.6304	0	0.1333	0.3333	0	0	0	0	0	0	0	0	0	0	0	0	0.4181	0.3462	0.058	Benign
10.64	1.41873	2.858	-0.6393	-1.219	4.39	0.4611	0.0299	0	0	0	0	0	0	2.57	1.53	1.53	0	0	1	0	0	0	0	0	0.2539	0.1542	0.15	Benign
8.384	1.13535	7.697	0.1117	0.518	1.46	0.8455	0.309	0	0.0748	0.025	0.025	0	0	0	0	0	0	0	0	0	0	0.1667	0	0	0.3123	0.1819	0.111	Benign
16.47	1.31281	7.132	-0.0883	-0.413	-3.39	0.4679	1.3839	0	0.2225	0.0114	0	0	0	0	0	0	0	0	0	0	0	0	0	0.0909	0.4565	0.2812	0.145	Benign
7.47	1.26723	3.596	0.0081	0.055	-1.63	0.4311	1.9401	0	0.3445	0	0	0	0	6.57	0.74	-0.74	0.74	0	1	0	0.1818	0	0	0	0.2275	0.4986	0.071	Benign
5.578	0.731486	6.205	1.0178	1.531	-8.97	1.2962	0.1899	1	0.3637	0	0.0588	0	0	0	0	0	0	0	0	0	0	0	0	0	0.0604	0.2035	0.05	Benign
8.513	0.0309305	5.84	-2.8777	-2.125	3.04	1.1545	0.309	0	0.1313	0	0.0556	0	0	0	0	0	0	0	0	0	0.1	0	0	0	0.4875	0.3638	0.226	Benign
12.98	0.286425	6.125	-0.0051	-0.005	-7.75	0.529	0.9419	0	0.1818	0.0026	0	0	0	6.57	8.75	1.62	8.75	0	1	0	0	0	0	0	0.4066	0.1816	0.118	Benign
16.81	1.60639	8.198	-6.8476	-2.689	4.4	0.4311	1.9401	0	0.4754	0.0357	0.0357	0	0	0	0	0	0	0	0	0	0.1765	0	0	0	0.2313	0.2763	0.255	Benign
10.64	1.29858	9.839	1.5632	1.807	1.88	1.4086	0.3251	1	0.4821	0	0.0769	0	0	0	0	0	0	0	0	0	0	0.1111	0	0	0.1828	0.3805	0.063	Benign
0.351	0.731486	-0.007	0.7969	1.384	-2.37	1.1457	0.1506	1	0.2679	0.0526	0	0	0	0	0	0	0	0	0	0	0	0.2273	0	0	0.3873	0.4946	0.025	Benign
0.275	-0.195338	0.621	-0.0919	-0.424	-3.35	0.6545	0.6909	1	0.3297	0	0	0	0	2.93	7.75	7.75	0	0	1	0	0	0	0	0	0.1205	0.4242	0.142	Benign
12.5	1.27713	2.587	-0.6373	-1.218	4.23	0.4311	1.9401	0	0.5481	0.0455	0	0	0	8.6	0.86	-0.86	0.86	0	0	1	0	0	0	0	0.4053	0.1048	0.059	Benign
0.004	-0.765262	3.812	-0.0036	0.004	-10.2	0.912	0.4848	1	0.4256	0	0.016	0	0	4.02	6.31	0	6.31	0	1	0	0	0	0.2	0	0.3674	0.3066	0.054	Benign
8.792	0.731486	6.772	0.693	1.306	-0.718	0.6545	0.3455	0	0.2121	0.0556	0	0.25	0	0	0	0	0	0	0	0	0	0	0	0	0.0842	0.1937	0.314	Benign
17.53	0.731486	7.07	0.7697	1.365	1.83	0.6545	0.6909	0	0.5094	0	0.0417	0	1	0	0	0	0	0	0	0	0	0	0	0	0.2614	0.3838	0.205	Benign
8.484	0.746272	1.101	0.0026	0.021	2.38	1.0835	0.3251	0	0.277	0	0	0	0	5.47	0.52	-0.52	0.52	0	1	0	0.0154	0	0	0	0.1257	0.1455	0.001	Benign
10.98	1.37507	4.017	0.6772	1.294	1.52	0.4679	1.3839	0	0.2458	0	0.0541	0	0	8.01	0.83	-0.83	0.83	0	1	0	0	0	0	0	0.2951	0.3983	0.141	Benign
0.072	-0.568885	1.079	-0.1951	-0.678	-8.36	1.8517	0.8962	1	0.3396	0.0645	0.0333	0	0	0	0	0	0	0	0	0	0.0667	0.2222	0	0	0.4269	0.2333	0.007	Benign
11.42	0.0214901	8.963	-0.0409	-0.222	4.56	0.9288	0.1425	1	0.3197	0	0	0	0	0	0	0	0	0	0	0	0.1	0	0	0	0.4462	0.2233	0.024	Benign
9.318	0.833895	1.085	0.2501	0.813	-3.13	0.4586	0.6767	1	0.2892	0	0	0	0	0	0	0	0	0	0	0	0	0	0.2	0	0.2207	0.2251	0.192	Benign
0.102	-0.113085	9.511	-0.2875	-0.834	-11.9	1.1353	0.6767	1	0.2371	0.1176	0	0	0	2	8.18	0	0	0	1	0	0	0	0	0	0.0375	0.478	0.011	Benign
4.805	0.856254	7.578	-0.4832	-1.075	-3.39	0.9418	0.1163	1	0.6464	0.0323	0	0	0	0	0	0	0	0	0	0	0	0	0	0	0.2215	0.2868	0	Benign
10.15	1.52521	0.148	0.0184	0.125	-2.78	1.062	0.5368	0	0.8615	0	0.0175	0	0	0	0	0	0	0	0	0	0	0.0625	0	0	0.1574	0.2962	0.044	Benign
4.326	0.731486	1.59	-0.0065	-0.014	-8.61	0.4762	0.6243	1	0.7873	0.0526	0	0	0	0	0	0	0	0	0	0	0	0	0	0	0.3592	0.2149	0.087	Benign
0.992	0.499172	1.485	-0.8449	-1.374	3.62	0.985	0.4361	0	0.5232	0	0	0	0	0	0	0	0	0	0	0	0	0	0	0	0.4369	0.4717	0.104	Benign
9.018	1.12279	7.82	1.0318	1.539	0.305	1.3455	0.6909	0	0	0.0833	0	0.25	0	5.83	1.27	-1.27	1.27	0	1	0	0	0	0	0	0.0535	0.3375	0.034	Benign
0.298	0.0279355	-0.043	-4.576	-2.437	-0.268	1.1245	0.185	0	0	0.25	0	0.5	0	0	0	0	0	0	0	0	0	0	0	0	0.2931	0.4399	0.056	Benign
8.626	0.225836	8.073	-0.3435	-0.914	-5.99	1.1353	0.6767	1	0.3545	0.1333	0	0	0	0	0	0	0	0	0	0	0	0	0	0	0.2862	0.125	0.036	Benign
4.43	0.838748	4.198	4.4064	2.499	-3.67	1	0	0	0.0857	0	0	0.2	0	0	0	0	0	0	0	0	0	0	0	0	0.1826	0.4107	0	Benign
11.27	1.47794	6.779	0.2304	0.779	3.56	1.4086	0.3251	1	0.0848	0	0.0026	0	0	5.57	0.48	0.48	-0.48	0	1	0	0	0	0.0238	0	0.0829	0.2776	0.031	Benign
3.649	-1.08106	9.386	-0.1215	-0.51	-6.96	0.9296	0.1407	1	0.418	0.037	0	0	0	6.49	0.92	0.92	-0.92	0	1	0	0.0833	0	0	0.3333	0.4566	0.2673	0.019	Benign
8.636	1.25969	1.882	-0.4257	-1.013	4.29	1.1353	0.6767	1	0.3418	0	0	0	0	2.23	8.18	0	8.18	0	1	0	0	0	0	0.1818	0.4979	0.3103	0.018	Benign
7.321	0.731486	5.14	-1.4992	-1.717	-5.88	0.9418	0.1163	1	0.4073	0	0	0	0	0	0	0	0	0	0	0	0	0	0	1	0.3482	0.3735	0.003	Benign
21.9	1.68708	7.776	-0.0649	-0.328	4.07	0.8668	0.2664	0	0.6903	0.0196	0	0	0	0	0	0	0	0	0	0	0.1364	0	0	0	0.1031	0.2848	0.009	Benign
10.74	0.901859	2.765	1.7936	1.899	-2.1	1.0704	0.1407	0	0.7476	0	0	0	0	4.37	1.16	-1.16	1.16	0	1	0	0	0.1111	0	0	0.1651	0.4801	0.055	Benign
16.4	1.20902	9.873	0.9027	1.46	0.582	1.1127	0.2255	1	0.2375	0	0.1	0	0	0	0	0	0	0	0	0	0	0	0	0	0.1371	0.2818	0.006	Benign
3.568	-0.0306316	1.67	1.433	1.749	-2.71	1.0712	0.1425	1	0.3445	0	0.0909	0	0	4.26	1	-1	1	0	1	0	0	0	0	0	0.0928	0.3115	0.062	Benign
16.24	1.17367	4.803	1.4384	1.752	1.75	0.4586	0.6767	1	0.4018	0.0833	0.0833	0	0	0	0	0	0	0	0	0	0	0	0	0	0.1641	0.1224	0.108	Benign
9.274	-0.462657	5.125	-0.084	-0.398	-3.94	1.471	0.9419	0	0.3882	0	0.0667	0	0	0	0	0	0	0	0	0	0.2	0	0	0	0.2496	0.4898	0.031	Benign
9.711	0.47672	4.232	0.0298	0.195	2.96	1.1245	0.185	1	0.4557	0	0	0	0	8.39	0.83	0.83	-0.83	0	1	0	0	0.0645	0	0	0.2039	0.1739	0	Benign
10.97	1.27654	5.382	-1.3313	-1.641	3.72	1.4086	0.3251	0	0.575	0.0833	0	0	0.3333	6.58	0.72	-0.72	0.72	0	1	0	0.1	0.1	0	0	0.1059	0.3886	0.002	Benign
0.486	0.153907	3.324	0.0452	0.276	-5.46	1.0704	0.1407	0	0.2115	0	0.0286	0	0	3.46	0.37	0.37	-0.37	0	1	0	0.04	0.0769	0	0	0.2638	0.3394	0.01	Benign
15.1	0.810095	9.232	0.4728	1.105	-5.74	1.062	0.1501	0	0.8705	0	0	0	0	0	0	0	0	0	0	0	0	0	0.5	0.5	0.041	0.4578	0	Benign
0.164	0.0946072	-0.151	-0.1032	-0.459	0.184	0.985	0.4361	1	0.2935	0	0	0	0	0	0	0	0	0	0	0	0	0	0	0	0.2871	0.2751	0.011	Benign
7.824	0.274279	6.006	-0.2655	-0.801	-10.8	0.912	0.6869	0	0.5762	0	0.037	0	0	0	0	0	0	0	0	0	0	0	0	0	0.1314	0.4715	0	Benign
0.251	-0.337992	7.201	0.0568	0.328	-9.19	0.985	0.5263	1	0.6778	0.0417	0.0417	0	0	4.81	0.69	0.69	-0.69	0	1	0	0	0	0	0	0.4501	0.4085	0.063	Benign
15.17	1.13544	3.244	0.0167	0.114	2.13	0.529	0.9419	0	0.4764	0.0196	0	0	0	0	0	0	0	0	0	0	0.0417	0	0	0	0.2253	0.1213	0.095	Benign
2.148	1.0703	0.071	-0.0974	-0.441	2.16	1.1457	0.1506	1	0.5142	0.0377	0	0	0	9.95	1.05	1.05	-1.05	0	1	0	0	0.0667	0	0	0.4027	0.3578	0.012	Benign
7.265	1.19909	7.401	0.114	0.525	1.49	0.8455	0.309	0	0.3968	0	0.0455	0	0	0	0	0	0	0	0	0	0.125	0	0	0	0.4309	0.3966	0.088	Benign
4.423	0.735769	2.478	0.4162	1.041	-8.41	1.1457	0.1506	0	0.7001	0.05	0	0	0	3.99	0.57	-0.57	0.57	0	1	0	0	0	0	0	0.2267	0.235	0.191	Benign
2.241	0.382628	9.184	-1.5801	-1.75	-8.44	0.7904	0.3832	1	0.6579	0	0	0	0	4.56	0.14	0.14	-0.14	0	1	0	0.2	0	0	0	0.3195	0.4939	0.007	Benign
3.97	0.191077	7.05	-0.4171	-1.003	-7.74	1.1353	0.6767	1	0.4667	0.0476	0.0476	0	0	0	0	0	0	0	0	0	0	0	0	0.6667	0.2029	0.2388	0.125	Benign
8.098	0.907246	2.236	-0.2813	-0.825	-0.601	1.062	0.5368	1	0.2811	0.0323	0	0	0	0	0	0	0	0	0	0	0	0.125	0	0	0.4181	0.4181	0.095	Benign
6.191	0.0957853	4.078	0.4575	1.088	-7.58	0.3255	0.5771	1	0.356	0.0286	0.0556	0	0	5.94	7.95	0	7.95	0	1	0	0	0.0667	0	0	0.2891	0.2175	0.07	Benign
17.25	1.51659	9.237	0.0857	0.438	3.97	1.8517	0.8962	0	0.4439	0	0	0	0	0	0	0	0	0	0	0	0	0	0.1667	0	0.4525	0.3238	0.007	Benign
12.29	2.074	2.086	0.1258	0.556	0.632	0.6561	0.5503	0	0.3018	0	0.0075	0	0	0	0	0	0	0	0	0	0	0	0	0	0.1509	0.0495	0.072	Benign
0.263	0.181664	0.143	0.1046	0.497	-2.98	1.1457	0.1506	1	0.5066	0	0.0566	0	0	0	0	0	0	0	0	0	0	0.027	0	0	0.0455	0.073	0.075	Benign
0.077	-0.298117	1.09	-1.2867	-1.622	-11.2	1.1353	0.6767	1	0.3684	0.0286	0.0556	0	0	0	0	0	0	0	0	0	0	0	0	0	0.3962	0.2633	0.066	Benign
9.471	0.923054	9.327	-8.2935	-2.807	-1.94	1.1064	0.6547	1	0.4044	0.0588	0.0588	0	0	0	0	0	0	0	0	0	0.3333	0	0	0	0.4619	0.4938	0.094	Benign
5.473	0.553705	9.387	-0.8977	-1.409	-1.58	0.985	0.4361	1	0.6235	0	0.1538	0	0	0	0	0	0	0	0	0	0	0	0	0	0.3777	0.128	0.085	Benign
6.777	-0.809512	4.688	0.6169	1.243	-8.29	0.4517	0.8445	1	0.3019	0.0455	0.125	0	0	6.37	0.75	-0.75	0.75	0	1	0	0	0	0	0	0.0618	0.2031	0.02	Benign
0.048	-1.00065	-0.296	3.8939	2.412	-2.3	1.4211	0.9624	1	0.3406	0	0.05	0	0	4.82	0.8	0.8	-0.8	0	1	0	0	0	0	0	0.3078	0.3158	0.042	Benign
0.13	-0.0642731	7.625	-0.0307	-0.169	-10.5	1.1064	0.6547	1	0.5051	0	0.0299	0	0	0	0	0	0	0	0	0	0	0	0	0	0.0514	0.0836	0.038	Benign
13.24	1.09024	5.277	0.0151	0.103	1.69	0.4271	0.4848	1	0.2857	0	0	0	0	0	0	0	0	0	0	0	0	0	0	0	0.2932	0.1729	0.021	Benign
6.185	0.685592	3.821	1.1029	1.582	-3.37	1.1353	0.6767	1	0.8965	0.0667	0	0	0	0	0	0	0	0	0	0	0	0.3333	0	0	0.2684	0.4917	0.014	Benign
7.67	0.756332	5.379	0.2038	0.73	-1.87	1.1737	0.3832	1	0.6452	0.0256	0.05	0	0	0	0	0	0	0	0	0	0	0.0909	0	0	0.0895	0.1851	0.1	Benign
2.987	0.396355	1.043	1.0906	1.575	-6.91	0.4586	0.6767	1	0.6923	0.1	0.1	0	0	0	0	0	0	0	0	0	0	0	0	0	0.1056	0.3582	0.004	Benign
2.518	0.889191	-0.416	-0.8676	-1.39	-2.72	0.4311	1.9401	0	0.0408	0.0217	0	0	0	0	0	0	0	0	0	0	0.0476	0	0	0	0.4831	0.4593	0.095	Benign
4.676	0.59427	3.748	-0.078	-0.378	-9.85	1.1353	0.6767	1	0.7163	0.0526	0.0526	0	0	0	0	0	0	0	0	0	0.125	0	0	0	0.4805	0.1741	0.003	Benign
0.111	-1.48167	9.565	1.4302	1.748	-9.14	1.3095	0.185	1	0.8448	0	0.0333	0	0	0	0	0	0	0	0	0	0	0.0714	0	0	0.3058	0.1825	0.048	Benign
16.64	1.26919	7.363	4.4406	2.503	-2.73	1.1737	0.3832	0	0.634	0	0.1429	0	0	2.69	0.33	-0.33	0.33	0	1	0	0.1429	0.3333	0	0	0.4804	0.3263	0.002	Benign
1.321	-0.801946	7.632	-0.4051	-0.989	-1.08	0.9026	0.5771	1	0.645	0.05	0.05	0	0	0	0	0	0	0	0	0	0	0	0	1	0.2488	0.4733	0.044	Benign
14.55	1.01571	6.607	-0.4638	-1.055	-1.01	0.8873	0.2255	1	0.6731	0.0588	0	0	0	0	0	0	0	0	0	0	0.1667	0.1667	0	0	0.4701	0.3641	0.002	Benign
8.309	1.09901	6.135	-0.5266	-1.117	-1.69	1.8517	1.3839	0	0.1502	0	0	0	0	6.63	4.35	1.51	4.35	0	1	0	0	0	0	0	0.0717	0.0822	0.053	Benign
0.418	0.0931768	7.801	-0.1741	-0.634	-3.68	1	0	0	0.3966	0.0217	0	0	0	0	0	0	0	0	0	0	0	0	0	0	0.1689	0.4034	0.033	Benign
11.3	1.05833	0.37	0.0488	0.293	1.99	0.6561	0.5503	0	0.4077	0.0133	0.0133	0.1429	0	0	0	0	0	0	0	0	0	0	0.5	0	0.3446	0.3196	0.203	Benign
3.648	0.260404	9.718	0.1135	0.523	-10.3	1.062	0.1501	0	0.5867	0.0278	0.0278	0	0	0	0	0	0	0	0	0	0	0	0	0	0.3449	0.3432	0.017	Benign
3.796	0.691557	9.606	-0.0929	-0.427	-2.61	0.8873	0.2255	1	0.4299	0.0263	0.0263	0	0	2.43	1.37	1.37	0	0	1	0	0	0	0	0	0.14	0.3646	0.007	Benign
12.79	1.46034	9.386	0.9456	1.489	3.66	1.1005	0.6243	1	0.5208	0.0667	0.0667	0	0	0	0	0	0	0	0	0	0	0.25	0	0	0.3328	0.0702	0.025	Benign
11.66	1.44565	4.662	-1.0955	-1.525	2.32	0.9026	0.5771	1	0.6327	0.0244	0.0244	0	0	0	0	0	0	0	0	0	0	0.0556	0	0	0.2298	0.2121	0.03	Benign
5.508	0.994961	1.457	0.0475	0.287	4.46	2.3713	1.1976	0	0.617	0.0093	0.0093	0	0	7.75	0.18	-0.18	0.18	0	1	0	0	0	0	0	0.3516	0.2873	0.406	Benign
12.22	0.400771	4.895	-0.5326	-1.123	6.08	1.2698	0.0635	1	0.4677	0.0667	0	0	0	0	0	0	0	0	0	0	0	0	0	0	0.4578	0.4631	0.329	Benign
0.037	0.0540565	5.673	-0.5438	-1.134	-9.58	1.1064	0.6547	1	0.47	0.0159	0.0312	0	0	4.84	9.87	7.95	9.87	1	1	0	0	0	0	0	0.3076	0.3681	0.015	Benign
0.211	-0.00817713	2.593	-1.3778	-1.664	-8.9	1.1064	0.6547	1	0.6762	0.1818	0	0	0	0	0	0	0	0	0	0	0.1111	0.1111	0	0	0.14	0.2882	0.04	Benign
8.642	1.5857	3.405	0.001	0.016	3.49	0.8873	0.2255	0	0.8018	0.0035	0	0	0	2.54	0.2	-0.2	0.2	0	1	0	0	0	0	0	0.1492	0.4627	0.047	Benign
10.84	1.57714	3.515	-0.4256	-1.013	4.15	0.4611	0.0299	0	0	0.1111	0	0	0	5.36	0.67	0.67	-0.67	0	1	0	0.1111	0	0	0	0.1801	0.3808	0.012	Benign
9.824	1.20884	6.288	-0.1176	-0.5	-4.36	0.7904	0.3832	0	0.1223	0.0227	0	0	0.3333	0	0	0	0	0	0	0	0	0	0	0	0.3309	0.4298	0.013	Benign
12.03	0.236309	7.817	4.0189	2.431	-10.6	1.062	0.5368	0	0.2088	0	0.125	0	0	0	0	0	0	0	0	0	0	0	0	0	0.4698	0.2301	0.02	Benign
13.78	0.520498	4.438	0.1278	0.561	-0.489	1.3095	0.185	0	0.2677	0.1429	0.1429	0	0	3.55	0.69	-0.69	0.69	0	1	0	0	0	0	0	0.0283	0.3863	0.026	Benign
15.75	1.17466	4.945	0.1539	0.626	3.49	2.3713	1.9401	0	0.5501	0.0312	0.0312	0	0	5.34	0.42	0.42	-0.23	0	1	0	0	0	0	0	0.211	0.2888	0.035	Benign
11.34	0.00783354	8.696	0.3638	0.977	1.67	0.4311	0.7425	0	0.4294	0.0282	0	0	0	6.3	1.62	-1.62	1.62	0	1	0	0.0345	0	0	0	0.1064	0.2285	0.228	Benign
8.293	0.65563	8.963	-1.7355	-1.81	-5.1	1.0835	0.3251	1	0.5017	0.0741	0	0	0	3.25	0.4	0.4	-0.4	0	1	0	0	0	0	0	0.4396	0.0375	0.031	Benign
10.46	1.30748	3.567	-0.2541	-0.782	2.67	1.471	0.9419	0	0	0	0.04	0	0	0	0	0	0	0	0	0	0	0	0	0	0.339	0.4791	0.171	Benign
10.95	1.32817	5.946	-0.641	-1.221	2.55	1.1005	0.1058	0	0.6044	0	0	0	0	0	0	0	0	0	0	0	0	0	0	1	0.1423	0.4843	0.013	Benign
0.05	-0.67115	4.823	1.5648	1.808	-12.1	1.4211	0.2857	1	0.45	0.027	0.027	0	0	0	0	0	0	0	0	0	0.2308	0	0	0	0.483	0.4668	0.017	Benign
12.4	1.80674	6.744	-0.6015	-1.187	3.48	0.7725	1.5988	0	0.7712	0	0	0	0	0	0	0	0	0	0	0	0.0556	0	0	0	0.2656	0.3785	0.15	Benign
9.835	1.11153	7.922	0.4264	1.053	-1.71	0.9418	0.1163	1	0.9048	0	0	0	0	2.04	0.2	0.2	0	0	1	0	0	1	0	0	0.3062	0.1092	0.035	Benign
12.12	1.80483	3.697	-0.0284	-0.155	6.02	0.5079	0.9007	0	0.4366	0.0286	0	0	0	4.1	0.75	-0.75	0.75	0	1	0	0.0625	0	0	0	0.3262	0.2326	0.15	Benign
8.288	1.22608	7.746	-0.7594	-1.315	4.38	0.8455	0.309	0	0.1404	0.0556	0	0	0	0	0	0	0	0	0	0	0	0	0	0.25	0.0856	0.2864	0.019	Benign
22.1	1.76999	3.445	-0.2372	-0.754	5.92	0.7725	1.5988	0	0	0.0769	0	0	0	0	0	0	0	0	0	0	0	0	0	0	0.2496	0.4932	0.045	Benign
0.029	-0.784181	4.623	0.8091	1.393	-8.84	1.2962	0.1506	1	0.4569	0.0526	0	0	0	0	0	0	0	0	0	0	0	0	0	0	0.1727	0.158	0.003	Benign
10.17	1.07963	2.598	0.0119	0.081	3.48	0.985	0.4361	0	0.7787	0.0104	0.0104	0	0	0	0	0	0	0	0	0	0.1053	0	0	0	0.2773	0.3342	0.034	Benign
11.18	0.731486	9.19	-1.2063	-1.582	2.66	1.1457	0.1506	1	0.4286	0.0833	0.0833	0	0	0	0	0	0	0	0	0	0	0.6667	0	0	0.4417	0.4819	0.175	Benign
11.2	0.92776	3.949	-0.0418	-0.227	3.35	2.3713	1.5988	0	0.6353	0.0345	0.0345	0	0	0	0	0	0	0	0	0	0.0909	0.0909	0	0	0.1629	0.4896	0.072	Benign
13.24	0.928651	4.823	-0.4646	-1.055	0.277	1.1457	0.6939	0	0.3088	0	0	0	0	10.74	8.5	-2.78	8.5	0	1	1	0	0	0	0	0.3102	0.2683	0.396	Benign
19.24	1.92486	0.347	0.1442	0.602	0.724	1	0	0	0.9545	0	0.0056	0.1429	0	0	0	0	0	0	0	0	0	0	0	0	0.3962	0.4795	0.138	Benign
7.892	0.819166	7.999	-0.2122	-0.711	-1.77	1.1545	0.309	0	0.261	0.0312	0.0312	0	0	4.75	5.67	0	5.67	0	1	0	0	0	0	0	0.1348	0.4763	0.102	Benign
13.13	0.642129	0.426	-2.133	-1.941	-2.75	0.912	0.4848	1	0.3205	0.0667	0	0	0	3.98	0.52	0.52	-0.52	0	1	0	0	0.25	0	1	0.0139	0.0383	0.017	Benign
11.54	1.2464	7.574	0.5231	1.155	1.47	1.3455	0.6909	0	0.4745	0	0.0345	0.3333	0	0	0	0	0	0	0	0	0	0	0	0	0.3946	0.2561	0.041	Benign
8.824	0.987829	4.798	-0.0494	-0.262	-0.875	0.9418	0.1163	1	0.6174	0.0667	0	0	0	0	0	0	0	0	0	0	0.0526	0	0	0	0.2979	0.175	0.031	Benign
8.549	1.25921	7.653	-0.5357	-1.127	0.349	0.9296	0.1407	1	0.3122	0	0	0	0	0	0	0	0	0	0	0	0	0	0	0	0.4538	0.0758	0.004	Benign
8.333	-0.460818	7.82	0.0938	0.464	-0.199	0.6561	0.5503	0	0.3882	0	0.0667	0	0	0	0	0	0	0	0	0	0	0	0	0	0.2499	0.4725	0.081	Benign
11.23	0.1487	4.154	-0.4035	-0.988	4.39	0.9418	0.1163	0	0.3485	0	0	0	0	3.48	0.66	0.66	-0.66	0	1	0	0	0	0	0.3333	0.2693	0.2521	0.121	Benign
0.107	-0.506233	1.54	0.5336	1.165	-9.94	1.3455	0.6909	1	0.4082	0	0.0278	0	0	8.95	7.76	0	7.76	0	1	0	0.1	0.1	0	0	0.2334	0.4646	0.029	Benign
9.832	1.25858	1.185	-1.089	-1.521	1.79	1	0	0	0	0	0	0	0.5	0	0	0	0	0	0	0	0	0.1667	0	0.2	0.2107	0.2686	0.136	Benign
9.168	0.446356	3.283	-0.0241	-0.13	-4.3	1.0582	0.1163	1	0.573	0	0	0	0	0	0	0	0	0	0	0	0	0	0	0	0.4276	0.0335	0.007	Benign
10.13	1.08961	1.547	0.1732	0.668	-0.0175	1.4211	0.2857	0	0.2709	0	0.002	0	0	0	0	0	0	0	0	0	0	0.0103	0	0	0.2886	0.3914	0.092	Benign
5.792	0.783855	2.015	-9.7979	-2.897	-0.0498	0.9296	0.1407	1	0.4945	0.1667	0	0	0.5	0	0	0	0	0	0	0	0.2857	0	0	0	0.4157	0.1445	0.004	Benign
17.88	0.965876	9.161	1.8533	1.92	3.16	1.4427	0.5475	0	0.2829	0.1053	0	0	0	0	0	0	0	0	0	0	0.0909	0.0909	0	0	0.2199	0.3514	0.035	Benign
10.09	1.3897	6.673	-0.8481	-1.377	-3.23	0.7904	0.3832	0	0.5362	0.04	0	0	0	3.26	1.89	0	1.89	0	0	1	0	0	0	0	0.0975	0.3992	0.864	Benign
22.1	1.78361	7.153	-0.1657	-0.616	5.69	0.9288	0.1425	0	0.8054	0	0	0	0	0	0	0	0	0	0	0	0	0	0	0	0.0831	0.4301	0.085	Benign
9.667	1.24197	7.719	1.3466	1.707	-3.92	1	0	0	0.3399	0.0526	0.0526	0.2	0	0	0	0	0	0	0	0	0	0	0	0	0.3419	0.3205	0.05	Benign
18.25	1.46852	7.901	-0.1054	-0.465	2.87	1.062	0.5368	0	0.0894	0	0	0	0	6.67	0.7	0.7	-0.7	0	1	0	0	0	0	0	0.3497	0.4854	0.017	Benign
10.34	1.49929	3.567	-0.0262	-0.143	2.86	0.7725	1.5988	0	0.2009	0.0294	0	0	0	0	0	0	0	0	0	0	0.0714	0	0	0	0.2566	0.3587	0.034	Benign
10.43	1.52388	3.442	-0.2032	-0.693	4.27	0.4679	1.3839	0	0.6279	0.0164	0.0164	0	0	10.12	1.02	1.02	-1.02	0	1	0	0	0	0	0	0.2481	0.1352	0.018	Pathogenic
22.8	1.50486	7.544	-4.3742	-2.407	4.41	0.8668	0.2664	0	0.466	0.027	0	0	0	5.28	6.29	0.56	6.29	0	1	1	0.0455	0	0	0	0.4012	0.2459	0.987	Pathogenic
0.146	-0.387089	7.406	-0.034	-0.187	-9.48	0.9026	0.5771	1	0.242	0.069	0	0	0	8.77	7.96	7.96	0	0	1	0	0	0.0426	0	0	0.4247	0.2165	0.193	Pathogenic
7.944	0.631969	9.803	-1.5795	-1.75	-11.7	0.6545	0.6909	1	0.2615	0.0323	0.0323	0	0	10.67	7.75	7.75	-7.75	0	1	0	0	0	0	0	0.4537	0.2956	0.579	Pathogenic
49	1.91301	9.828	-1.9564	-1.886	5.6	0.8824	0.5294	0	0.3105	0	0	0	0	9.16	0.75	0.75	-0.75	0	0	1	0.1111	0	0	0	0.301	0.3161	0.836	Pathogenic
23.8	1.84308	5.973	-4.583	-2.438	5.03	0.8455	0.309	0	0.1914	0	0	0	0	8.1	7.04	0	7.04	0	0	1	0	0.25	0	0	0.1871	0.2365	0.102	Pathogenic
14.67	1.15472	6.137	-0.2032	-0.693	5.78	0.529	0.9419	0	0.8827	0	0	0	0	8.02	8.75	-3.8	8.75	0	1	1	0	0	0	0	0.021	0.0804	0.987	Pathogenic
23.1	1.70509	7.928	-0.704	-1.273	4.58	0.8455	0.309	0	0.2926	0	0	0	0	8.41	4.7	-4.7	4.7	0	0	1	0	0	0	0	0.3233	0.1488	0.944	Pathogenic
14.67	1.15472	6.137	-1.5555	-1.74	1.98	0.9288	0.1425	1	0.1614	0	0.05	0	0	0	0	0	0	0	0	0	0	0	0	0	0.1961	0.438	0.073	Pathogenic
15.44	1.07684	5.203	-0.5398	-1.13	4.19	0.8455	0.309	0	0.645	0	0	0	0	5.88	5.46	0	5.46	0	0	1	0	0	0	0	0.2446	0.4973	0.996	Pathogenic
14.67	1.15472	6.137	-2.711	-2.091	-9.46	0.985	0.1504	0	0.3214	0.0417	0.0417	0	0	5.1	2.59	2.59	-2.59	0	1	0	0.1667	0	0	0	0.0926	0.3908	0.053	Pathogenic
13.4	1.73615	7.396	-1.2922	-1.624	4.59	1.2698	0.0212	0	0.2675	0	0.0769	0	0.1667	9.81	8.18	8.18	0	0	1	0	0.1667	0	0	0.0667	0.4441	0.4425	0.707	Pathogenic
9.761	1.55322	7.468	-0.1848	-0.656	2.9	0.4679	1.3839	0	0.4062	0	0	0	0	6.08	1.66	1.66	-1.66	0	1	0	0.2	0	0	0	0.064	0.12	0.01	Pathogenic
22	1.80441	7.871	-1.084	-1.518	5.36	0.8455	0.309	0	0.0848	0	0	0	0	8.27	7.45	0	7.45	0	0	1	0	0	0	0	0.3454	0.4653	0.998	Pathogenic
18.32	1.56407	6.89	-2.4316	-2.024	5.83	0.7249	1.1269	0	0.675	0	0	0	0	8.37	4.03	-4.03	4.03	0	0	1	0	0.0588	0	0	0.1742	0.1189	0.882	Pathogenic
23.3	1.4863	3.254	-0.4967	-1.088	4.54	0.912	0.4848	1	0.4681	0	0	0	0	6.86	6.84	0	6.84	0	0	1	0	0	0	0	0.3413	0.4295	0.997	Pathogenic
12.91	1.57739	1.217	-0.4298	-1.017	4.66	0.4679	1.3839	0	0.668	0	0	0	0.3333	7.1	4.53	4.53	-4.53	0	1	0	0.1111	0	0	0	0.1269	0.4908	0.23	Pathogenic
11.04	1.5019	2.041	5.1387	2.611	2.57	0.4679	1.3839	0	0.5329	0.0152	0	0	0.0769	9.88	1.81	1.81	-1.81	0	1	0	0	0	0	0	0.0582	0.3585	0.814	Pathogenic
11.84	1.64909	2.737	2.7955	2.188	2.73	0.6545	0.6909	1	0.5329	0.0152	0	0	0.2	8.56	0.49	0.49	-0.49	0	1	0	0	0.1053	0	0	0.0581	0.3576	0.924	Pathogenic
12.03	1.71999	2.538	-0.2281	-0.739	4.69	0.8952	0.5475	0	0.5329	0	0	0	0	0	0	0	0	0	0	0	0.0556	0	0	0	0.0548	0.3316	0.218	Pathogenic
14.67	1.15472	6.137	-2.6597	-2.08	4.69	0.529	0.9419	0	0.5329	0	0	0	0	10.67	8.75	-1.57	8.75	0	1	1	0	0	0	0	0.0524	0.313	0.923	Pathogenic
14.67	1.15472	6.137	-0.2007	-0.688	3.74	0.4679	1.3839	0	0.4326	0	0	0	0.1	7.81	3.4	3.4	-3.4	0	1	0	0	0	0	0	0.4099	0.1749	0.208	Pathogenic
14.67	1.15472	6.137	-0.6205	-1.204	5.3	0.529	0.9419	0	0.1335	0	0	0	0	8.76	8.76	-4.32	8.76	0	1	1	0	0	0	0	0.196	0.3802	0.958	Pathogenic
14.67	1.15472	6.137	-0.4724	-1.064	1.9	1.2698	0.0635	1	0.3336	0.0222	0.0222	0	0	7.67	3.19	3.19	0.58	0	1	0	0	0	0	0	0.3924	0.2114	0.633	Pathogenic
14.67	1.15472	6.137	-0.2032	-0.693	5.07	1.471	0.9419	0	0.674	0	0.0317	0	0	9.26	8.75	8.75	2.26	0	1	1	0	0.125	0	0	0.4373	0.0969	0.96	Pathogenic
21.6	1.66558	9.461	-1.0717	-1.512	4.65	0.529	0.9419	0	0.1786	0	0	0	0	8.59	8.75	0	8.75	0	1	1	0	0	0	0	0.1416	0.3322	0.982	Pathogenic
22	1.88642	8.575	-5.4763	-2.559	5.86	0.8455	0.309	0	0.144	0	0	0	0	6.36	5.86	0	5.86	0	0	1	0	0.0667	0	0	0.0294	0.1402	0.984	Pathogenic
14.67	1.15472	6.137	-1.9793	-1.895	4.66	0.529	0.9419	0	0.2596	0.04	0	0	0	8.88	8.75	-6.56	8.75	0	1	1	0	0	0	0	0.2562	0.4091	0.924	Pathogenic
14.67	1.15472	6.137	3.6798	2.371	-1.04	0.6545	0.3455	0	0.2972	0	0.05	0.25	0.25	9.8	7.65	7.65	-7.65	0	1	0	0	0	0	0	0.2645	0.2113	0.726	Pathogenic
23.7	1.95449	7.652	-1.0478	-1.498	6.17	0.529	0.9419	0	0.2468	0.0222	0	0	0	9.99	8.75	-5	8.75	0	1	1	0	0	0	0	0.3385	0.2086	0.993	Pathogenic
14.67	1.15472	6.137	-0.2032	-0.693	5.29	1.2063	0.1058	0	0.6367	0.003	0	0	0	0	0	0	0	0	0	0	0	0	0	0	0.4636	0.1849	0.299	Pathogenic
14.67	1.15472	6.137	-7.6495	-2.759	5.93	0.8668	0.2664	0	0.2273	0	0	0	0	5.69	9.73	0	9.73	0	0	1	0	0	0	0	0.3658	0.3894	0.891	Pathogenic
14.67	1.15472	6.137	-5.7138	-2.584	5.38	0.8668	0.2664	0	0	0	0	0	0	9.24	6.31	-6.31	6.31	0	0	1	0	0	0	0	0.2945	0.4468	0.945	Pathogenic
14.67	1.15472	6.137	-1.5488	-1.738	1.75	1.1353	0.6767	1	0.31	0.0294	0	0	0	8.6	6.86	0	6.86	0	0	1	0	0	0	0	0.0483	0.2038	0.979	Pathogenic
15.62	1.23155	9.462	-0.4296	-1.017	4.56	1.4211	0.9624	1	0.1999	0.04	0	0	0	10.25	3.03	-3.03	3.03	0	0	1	0	0	0	0	0.0657	0.3672	0.947	Pathogenic
14.67	1.15472	6.137	-0.6586	-1.236	5.52	0.4611	0.3114	0	0.2591	0.0833	0	0	0	0	0	0	0	0	0	0	0	0	0	0.125	0.3376	0.2018	0.312	Pathogenic
22.4	1.50111	5.131	-5.0194	-2.502	4.72	0.985	0.5263	1	0.3545	0	0	0	0	7.53	3.94	-3.94	3.94	0	0	1	0	0	0	0	0.4073	0.1144	0.925	Pathogenic
11.68	-0.139176	7.558	-6.1529	-2.631	1.37	0.6545	0.6909	1	0.6778	0.0588	0	0	0	8.95	7.76	7.76	0	0	1	0	0.1	0	0	0	0.2598	0.3863	0.807	Pathogenic
20.5	1.80617	7.83	-0.814	-1.354	4.49	0.529	0.9419	0	0.5899	0.05	0	0	0	11.08	8.75	-3.42	8.75	0	1	1	0.0909	0	0	0	0.0643	0.421	0.974	Pathogenic
37	0.873463	8.831	-69.6262	-3.779	4.99	0.9288	0.1425	1	0.2984	0	0	0	0	4.23	1.56	-1.56	1.56	0	1	0	0	0	0	0	0.1273	0.1201	0.17	Pathogenic
21.9	0.73014	8.957	-0.4321	-1.02	2.27	0.7904	0.3832	0	0.241	0.1	0.1	0	0	9.43	1.86	0.69	1.86	0	1	1	0	0	0	0	0.4174	0.3557	0.927	Pathogenic
24.2	0.824791	6.137	-5.7169	-2.585	5.23	0.529	0.9419	0	0.2827	0	0	0	0	7.2	8.84	0	8.84	0	1	1	0	0	0	0	0.4677	0.4192	0.975	Pathogenic
17.78	0.834424	8.817	-0.9231	-1.425	4.26	0.9026	0.5771	1	0.4848	0.1667	0	0	0	11.78	2.64	-2.64	2.64	0	0	1	0	0	0	0	0.1492	0.2983	0.994	Pathogenic
23.1	1.03003	9.606	-8.6115	-2.831	4.63	0.8455	0.309	0	0.1157	0	0	0	0	3.51	6.01	0	6.01	0	0	1	0	0	0	0	0.0555	0.2312	0.859	Pathogenic
22.4	1.46579	9.363	-14.4646	-3.068	3.73	0.8455	0.309	0	0.1771	0	0	0	0	7.7	6.68	0	6.68	0	0	1	0	0	0	0	0.0392	0.1933	0.983	Pathogenic
1.929	1.07846	5.744	-0.2032	-0.693	3.57	0.4679	1.3839	0	0.3741	0	0	0	0	4	8.18	0	8.18	0	1	0	0	0	0	0	0.0222	0.266	0.04	Pathogenic
22.5	1.5024	9.661	-1.2677	-1.612	4.19	1.3095	0.4069	1	0.5679	0	0	0	0	5.07	2.43	-2.43	2.43	0	0	1	0	0	0	0	0.3535	0.1052	0.94	Pathogenic
18.43	1.72191	6.137	-0.3795	-0.959	5.66	0.9555	0.8962	0	0.7387	0	0	0	0	7.23	3.18	-3.18	3.18	0	0	1	0	0	0	0	0.1502	0.4287	0.898	Pathogenic
14.67	1.15472	6.137	-1.5156	-1.723	3.47	0.4679	1.3839	0	0.1111	0	0	0	0	8.95	3.15	-3.15	3.15	0	0	1	0	0	0	0	0.2111	0.1989	0.985	Pathogenic
16.14	0.909334	5.895	-1.7726	-1.822	-3.13	0.6545	0.6909	1	0.3333	0.2	0.3333	0	0	10.07	7.76	7.76	-7.76	0	1	0	0	0	0	0	0.4594	0.4002	0.656	Pathogenic
23.3	2.31125	1.527	-0.2032	-0.693	2.83	1.2698	0.0212	0	0.819	0	0.0714	0	0	6.32	4.37	0	4.37	0	0	1	0	0	0	0	0.0027	0.0092	0.941	Pathogenic
10.63	1.36602	2.883	-0.2032	-0.693	2.68	1.1353	0.6767	1	0.3298	0	0.0028	0	0	11.92	7.95	7.95	1.57	1	1	0	0	0	0	0	0.015	0.2854	0.405	Pathogenic
22.3	1.73553	6.707	-5.9521	-2.61	5.42	0.8668	0.2664	0	0.713	0	0	0	0	7.22	8.63	0	8.63	0	0	1	0	0	0	0	0.4972	0.3197	0.997	Pathogenic
12.49	1.42379	3.464	-0.0177	-0.089	2.78	1	0	0	0.2242	0	0	0	0.3333	7.27	0.55	-0.55	0.55	0	1	0	0	0	0.1429	0	0.1728	0.2597	0.61	Pathogenic
38	0.687821	2.935	-0.2032	-0.693	3.63	0.9418	0.1163	1	0.1355	0.0098	0	0	0	0	0	0	0	0	0	0	0.0571	0	0	0	0.0226	0.4677	0.019	Pathogenic
22.7	-0.246253	3.451	-0.2032	-0.693	5.36	0.6545	0.6909	0	0.761	0.0204	0.0204	0	0.1667	7.07	0.75	0.75	-0.75	0	1	0	0	0	0	0	0.0293	0.1272	0.928	Pathogenic
3.445	0.985814	1.685	0.9157	1.469	-3.09	0.8385	0.3231	0	0.7662	0.0526	0.027	0	0	0	0	0	0	0	0	0	0	0	0	0	0.4732	0.1987	0.099	Pathogenic
7.203	1.48063	9.355	0.5251	1.157	0.937	0.7904	1.5808	0	0.6995	0	0	0	0	0	0	0	0	0	0	0	0	0	0	0	0.4487	0.2463	0.017	Pathogenic
29.3	0.716855	8.812	-0.2032	-0.693	5.43	2.3713	1.9401	0	0.0793	0	0.0058	0	0	6.98	1.06	1.06	-1.06	0	1	0	0	0	0	0	0.1729	0.4332	0.344	Pathogenic
27.9	0.828584	9.307	-0.2032	-0.693	5.43	0.9296	0.1407	0	0.0793	0.0058	0.0029	0	0	0	0	0	0	0	0	0	0	0	0	0	0.1734	0.4316	0.084	Pathogenic
24.9	0.589375	5.846	-0.2032	-0.693	5.43	0.9296	0.1407	1	0.0793	0.0029	0	0	0	0	0	0	0	0	0	0	0	0	0	0.0071	0.1753	0.4253	0.047	Pathogenic
32	0.766723	7.393	-0.2032	-0.693	5.43	1.1353	0.6767	1	0.0793	0.0058	0.0058	0	0	0	0	0	0	0	0	0	0	0.011	0	0	0.1764	0.4216	0.353	Pathogenic
14.67	1.15472	6.137	0.6329	1.256	-1.03	0.8385	0.3231	1	0.329	0.0042	0	0	0	6.22	0.33	0.33	-0.33	0	1	0	0	0	0	0.0119	0.1643	0.1594	0.07	Pathogenic
21.5	1.75784	7.648	-5.1409	-2.515	5.8	0.8455	0.309	0	0.2583	0	0	0	0	6.36	6.45	0	6.45	0	0	1	0	0	0	0	0.0665	0.1571	0.981	Pathogenic
15.04	0.989163	3.071	-0.0931	-0.428	2.34	1.2698	0.0212	0	0.3545	0	0	0	0.6667	7.76	8.18	8.18	0	0	1	0	0	0	0	0	0.2867	0.1432	0.639	Pathogenic
14.67	1.15472	6.137	-0.4456	-1.035	-1.61	0.4679	0.257	0	0.3559	0.0714	0	0	0.6667	9.45	3.81	3.81	-3.81	0	1	0	0	0.2857	0	0	0.4637	0.0946	0.073	Pathogenic
10.33	1.26375	0.919	-0.2312	-0.744	3.44	1.1545	0.309	0	0.2632	0	0.0625	0	0.1667	8.39	4.8	4.8	-4.8	0	1	0	0.3	0	0	0.2	0.0737	0.1658	0.636	Pathogenic
21.6	1.7655	6.137	-8.5729	-2.826	5.72	0.8668	0.2664	0	0.3241	0.0909	0	0	0	9.01	4.68	-4.68	4.68	0	0	1	0	0	0	0	0.0126	0.2433	0.98	Pathogenic
22.1	1.76874	6.137	-0.3451	-0.916	5.24	0.8455	0.309	0	0.5625	0	0	0	0	8.24	10.07	-5.81	10.07	0	0	0	0	0	0	0	0.0667	0.3428	0.997	Pathogenic
10.87	1.31581	7.672	-1.1679	-1.564	4.17	0.912	0.4848	1	0.2636	0.1111	0	0	0	0	0	0	0	0	0	0	0	0.1429	0	0	0.1075	0.3056	0.236	Pathogenic
8.317	1.17013	9.029	-0.3625	-0.938	1.47	0.529	0.9419	0	0.2636	0.0588	0	0	0	0	0	0	0	0	0	0	0.2	0	0	0	0.1068	0.3183	0.176	Pathogenic
17.07	1.40328	2.129	-0.0372	-0.204	2.89	0.8668	0.2664	0	0.2257	0.0112	0	0	0	0	0	0	0	0	0	0	0.0635	0	0	0	0.0391	0.3961	0.074	Pathogenic
14.67	1.15472	6.137	-0.3646	-0.941	4.63	0.8455	0.309	0	0.1705	0	0	0	0	8.39	4.8	-4.8	4.8	0	0	1	0	0	0	0	0.1422	0.1548	0.925	Pathogenic
22.9	1.99288	6.137	-0.1095	-0.477	5.76	0.8668	0.2664	0	0.1667	0.0556	0	0	0	9.79	2.86	-2.86	2.86	0	0	1	0	0	0	0	0.1753	0.1521	0.924	Pathogenic
23.4	1.76855	9.477	-0.2032	-0.693	5.22	1.2063	0.0635	1	0.3101	0.04	0	0	0	7.88	2.53	-2.53	2.53	0	0	1	0	0	0	0	0.1022	0.1902	0.955	Pathogenic
12.83	1.6181	8.589	-0.2274	-0.738	5.16	0.4679	1.3839	0	0.1441	0	0	0	0.2	9.79	3.08	3.08	-3.08	0	1	0	0	0	0	0	0.494	0.2077	0.382	Pathogenic
16.71	1.34982	4.578	-0.6272	-1.209	4.51	0.8668	0.2664	0	0.3932	0	0	0	0	9.6	8.75	-3.71	8.75	0	1	1	0	0	0	0	0.189	0.0162	0.954	Pathogenic
14.67	1.15472	6.137	-0.2032	-0.693	5.55	0.4679	1.3839	0	0.2576	0.0154	0	0	0	0	0	0	0	0	0	0	0	0	0	0	0.0744	0.4479	0.045	Pathogenic
21.1	1.70553	7.697	-0.2317	-0.745	5.3	0.8455	0.309	0	0.4597	0	0	0	0	7.66	4.44	-4.44	4.44	0	0	1	0	0.125	0	0	0.344	0.3968	0.927	Pathogenic
14.67	1.15472	6.137	2.8564	2.203	5.17	0.9026	0.5771	1	0.6875	0	0.0625	0	0	5.16	5.88	5.88	0	0	1	0	0	0.375	0	0	0.263	0.2349	0.792	Pathogenic
41	0.942317	6.137	-26.1487	-3.3	5.66	0.8668	0.2664	0	0.2979	0	0	0	0	10.72	8.19	-1.01	8.19	0	1	1	0	0	0	0	0.4097	0.2935	0.499	Pathogenic
18.59	2.29773	2.765	-0.2032	-0.693	3.16	0.8668	0.2664	0	0.9156	0	0	0	0	9.24	6.31	-6.31	6.31	0	0	1	0	0	0	0	0.001	0.0643	0.861	Pathogenic
23.4	1.85734	6.137	-0.0958	-0.436	5.4	0.529	0.9419	0	0	0	0	0	0	9.8	8.75	-2.36	8.75	0	1	1	0	0	0	0	0.3281	0.4911	0.932	Pathogenic
23.4	1.86525	9.644	-0.9779	-1.458	5.9	0.4611	0.3114	0	0	0	0	0	0	10.47	2.68	-2.68	2.68	0	0	1	0	0	0	0	0.2859	0.4128	0.845	Pathogenic
23.1	1.14635	7.865	-4.433	-2.414	5.86	1.291	0.0212	0	0.3483	0.0286	0	0	0	6.65	4.28	-4.28	4.28	0	0	1	0	0	0	0	0.2167	0.3722	0.976	Pathogenic
27.3	1.1006	9.337	-6.307	-2.644	4.91	1	0.3455	0	0.2631	0.0061	0	0	0	6.23	8.18	0	8.18	0	1	0	0	0	0	0	0.0255	0.2085	0.783	Pathogenic
14.67	1.15472	6.137	-0.1152	-0.494	-6.99	0.985	0.4361	1	0.5068	0.0102	0	0	0	8.68	0.12	-0.12	0.12	0	1	0	0	0	0	0	0.4734	0.4462	0.009	Pathogenic
16.64	0.0532838	6.72	0.0197	0.133	2.17	0.912	0.6869	0	0.9195	0	0	0	0	0	0	0	0	0	0	0	0	0	0	0	0.0741	0.1702	0.02	Pathogenic
18.98	1.58814	3.061	-0.2032	-0.693	4.27	0.8952	0.5475	0	0.3796	0	0.007	0	0	0	0	0	0	0	0	0	0.0088	0	0	0	0.0285	0.4668	0.205	Pathogenic
11.6	1.45858	3.508	0.3325	0.937	3.5	1.1332	0.2664	0	0.1344	0	0.0455	0	0.2	8.89	3.01	3.01	-3.01	0	1	0	0	0.0588	0	0	0.2407	0.2346	0.165	Pathogenic
14.67	1.15472	6.137	-0.2032	-0.693	5.37	0.8385	0.3231	0	0.2792	0.0061	0	0	0	0	0	0	0	0	0	0	0.0159	0	0	0	0.2464	0.1669	0.353	Pathogenic
23.7	0.620166	2.009	4.599	2.531	5.82	0.3255	0.984	1	0.2256	0.0667	0	0	0	6.79	1.18	-1.18	1.18	0	1	0	0	0	0	0	0.0587	0.055	0.062	Pathogenic
22.4	1.86528	6.137	-4.2667	-2.391	5.36	0.8668	0.2664	0	0.8492	0.0714	0	0	0	6.12	8.76	0	8.76	0	1	1	0	0	0	0	0.1417	0.1187	0.992	Pathogenic
22	2.3912	1.634	-0.2032	-0.693	3.47	0.8455	0.309	0	0.8782	0	0	0	0	8.39	4.8	-4.8	4.8	0	0	1	0	0	0	0	0.0084	0.0609	0.99	Pathogenic
22.3	2.34477	6.142	-0.9895	-1.465	3.84	0.9026	0.5771	1	0.6267	0	0	0	0	8.99	6.08	-6.08	6.08	0	0	1	0	0	0	0	0.3063	0.0941	0.996	Pathogenic
14.75	1.60342	6.141	-0.2359	-0.752	3.98	0.7725	1.5988	0	0.2831	0.0063	0.0063	0	0	0	0	0	0	0	0	0	0.0189	0	0	0	0.3443	0.4156	0.234	Pathogenic
41	0.773704	0.121	-1.1723	-1.566	5.01	0.4311	1.9401	0	0.8739	0.029	0.0147	0.125	0.125	2.64	7.96	7.96	0	0	1	0	0	0	0	0	0.1226	0.4613	0.289	Pathogenic
34	0.774683	6.881	0.2541	0.819	5.93	1.2962	0.8445	1	0.8739	0	0.0147	0.125	0	0	0	0	0	0	0	0	0	0	0.5	0	0.1252	0.4014	0.112	Pathogenic
21.4	2.25157	1.413	1.6311	1.835	3.1	1.4427	0.5475	1	0.297	0	0	0	0	3.75	0.34	-0.34	0.34	0	1	0	0.2857	0	0	0	0.2682	0.321	0.053	Pathogenic
16.46	1.18637	5.586	0.2524	0.817	-2.7	0.6561	0.5503	0	0.4758	0	0.1034	0	0	0	0	0	0	0	0	0	0	0	0	0	0.4354	0.4	0.094	Pathogenic
47	0.89473	6.137	-68.6641	-3.735	4.7	1.291	0.0212	0	0.4049	0	0	0	0	10.39	8.18	-0.38	8.18	0	1	1	0	0	0	0	0.4167	0.3685	0.405	Pathogenic
1.482	0.19602	0.145	-0.2032	-0.693	0.85	0.3255	0.984	1	0.122	0.0036	0.0036	0	0	0	0	0	0	0	0	0	0	0	0	0	0.098	0.3068	0.067	Pathogenic
13.76	0.952012	1.242	0.1075	0.506	2.2	0.8455	0.309	0	0.3541	0	0	0	0	0	0	0	0	0	0	0	0	0	0	0	0.0486	0.3016	0.122	Pathogenic
21.2	1.72651	9.873	-6.9386	-2.698	4.66	0.529	0.9419	0	0.3411	0	0	0	0	9.79	5.33	-5.33	5.33	0	0	1	0	0	0	0	0.2417	0.3292	0.999	Pathogenic
19.72	1.11285	2.93	-3.7812	-2.31	3.44	1.1005	0.1058	0	0.8864	0	0	0	0	7.62	4.1	0.44	4.1	0	1	1	0	0	0	0	0.1161	0.4606	0.908	Pathogenic
20.8	1.16716	1.912	-1.8748	-1.859	4.53	0.912	0.4848	1	0.6045	0	0	0	0	9.63	4.94	-4.94	4.94	0	0	1	0	0	0	0	0.2339	0.4837	0.992	Pathogenic
22.5	2.11479	7.013	-0.1683	-0.621	2.55	0.529	0.9419	0	0.6036	0	0	0	0	10.07	8.75	-4.22	8.75	0	1	1	0	0	0	0	0.4567	0.4521	0.974	Pathogenic
11.95	1.02873	3.339	-3.1716	-2.193	1.14	1.1064	0.6547	1	0.6429	0	0	0	0	9.35	5.26	-5.26	5.26	0	0	1	0	0	0	0	0.4881	0.4937	0.994	Pathogenic
14.75	1.18819	7.668	-0.2032	-0.693	6.16	1.1127	0.2255	0	0.1282	0	0.0022	0	0	0	0	0	0	0	0	0	0	0	0	0	0.11	0.1513	0.088	Pathogenic
14.67	1.15472	6.137	-8.6939	-2.836	4.41	1.1353	0.6767	1	0.6573	0.0263	0	0	0	7.68	7.12	0	7.12	0	0	1	0	0	0	0	0.0737	0.4515	0.837	Pathogenic
17.21	1.45077	5.504	-0.4392	-1.028	1.48	1.1064	0.6547	1	0.3919	0.0385	0.0196	0	0	6.17	7.96	7.96	0	0	1	0	0	0	0	0	0.0515	0.4148	0.1	Pathogenic
14.67	1.15472	6.137	-6.6156	-2.67	5.23	0.912	0.4848	1	0.4937	0	0	0	0	8.02	4.73	-4.73	4.73	0	0	1	0	0	0	0	0.3798	0.4803	0.995	Pathogenic
18.62	1.51482	3.305	-0.0154	-0.074	2.79	1.062	0.5368	0	0.3573	0	0.0278	0	0	8.25	0.22	-0.22	0.22	0	1	0	0	0.0526	0	0	0.3132	0.4582	0.094	Pathogenic
1.937	-0.0805764	3.293	-2.2206	-1.966	-10.4	0.6545	0.6909	1	0.4646	0.0323	0	0	0	9.22	7.75	7.75	-1.02	0	1	0	0	0	0	0	0.1174	0.4073	0.513	Pathogenic
14.67	1.15472	6.137	-1.4853	-1.71	5.86	0.912	0.4848	1	0.875	0	0.0952	0	0	8.55	7.96	7.96	-1.76	0	1	0	0	0	0	0	0.3251	0.3108	0.786	Pathogenic
21.1	1.44576	8.628	-2.3396	-1.998	3.82	0.912	0.4848	1	0.6099	0	0	0	0	9	4.47	-1.33	4.47	0	1	1	0	0	0	0	0.3429	0.3509	0.979	Pathogenic
20.5	1.44576	8.628	-3.3322	-2.226	3.82	1.5988	1.1717	1	0.6099	0	0	0	0	9	3.98	-0.49	3.98	0	1	1	0	0	0	0	0.3429	0.3509	0.929	Pathogenic
28.2	0.54492	5.399	1.5905	1.818	4.93	0.8873	0.2255	1	0.3977	0	0	0	0	8.6	1.47	-1.47	1.47	0	1	0	0	0	0	0	0.474	0.0534	0.285	Pathogenic
23.1	0.0758763	2.282	-2.82	-2.113	4.34	1.3095	0.984	1	0.7032	0	0	0	0	0	0	0	0	0	0	0	0.0769	0	0	0	0.0734	0.3826	0.026	Pathogenic
23.7	1.78051	3.149	-0.2032	-0.693	5.24	0.6545	0.6909	0	0.1989	0	0.04	0	0.25	8.08	7.76	7.76	3.69	1	1	0	0	0	0	0	0.0863	0.222	0.97	Pathogenic
22.6	1.70506	5.619	-4.5963	-2.439	5.07	1.291	0.0212	0	0.2925	0	0.0625	0	0	9.21	3.48	-0.91	3.48	0	1	1	0	0	0	0	0.2357	0.1016	0.992	Pathogenic
35	0.569779	4.436	-47.0501	-3.522	4.07	1.1245	0.185	1	0.7882	0.0833	0	0	0	0	0	0	0	0	0	0	0	0.3077	0	0	0.0545	0.3476	0.092	Pathogenic
19.32	1.17607	4.254	-0.7983	-1.343	0.937	0.4679	1.3839	0	0.4038	0	0	0	0	9.86	0.85	-0.85	0.85	0	0	1	0	0	0	0	0.1531	0.3327	0.114	Pathogenic
22.2	2.57442	6.137	-0.2032	-0.693	5.61	0.985	0.5263	1	0.7712	0.0192	0	0	0	9.91	6.98	-6.98	6.98	0	0	1	0	0	0	0	0.0009	0.0247	0.925	Pathogenic
20.5	1.63153	9.346	-2.9331	-2.139	4.47	0.8668	0.2664	0	0	0	0	0	0	8.88	4.82	-4.82	4.82	0	0	1	0	0	0	0	0.0529	0.1532	0.933	Pathogenic
22.2	1.95518	6.137	-3.6391	-2.282	6.13	0.8668	0.2664	0	0.3135	0	0	0	0	7.84	6.39	0	6.39	0	0	1	0	0	0	0	0.3988	0.3012	0.97	Pathogenic
41	1.15476	8.935	-0.2032	-0.693	4.85	0.9296	0.1407	0	0.1746	0.0098	0	0	0	0	0	0	0	0	0	0	0	0.0323	0	0	0.1098	0.2104	0.314	Pathogenic
36	0.922813	3.477	-0.2032	-0.693	3.9	0.9138	0.1724	0	0.1746	0	0	0	0	5.13	1.64	-1.64	1.64	0	1	0	0.0323	0	0	0	0.1058	0.2392	0.255	Pathogenic
14.67	1.15472	6.137	0.4575	1.088	4.69	0.4611	0.0299	0	0.3724	0.0385	0	0	0	5.48	0.84	-0.84	0.84	0	1	0	0	0	0	0	0.2075	0.4269	0.033	Pathogenic
14.67	1.15472	6.137	0.0737	0.395	1.83	0.7725	0.3114	0	0.1113	0.0357	0	0	0.1667	0	0	0	0	0	0	0	0	0	0	0	0.4907	0.3753	0.017	Pathogenic
18.36	1.79306	4.054	0.2705	0.847	5.86	1.0582	0.1163	1	0.2609	0.0556	0.0556	0	0	0	0	0	0	0	0	0	0	0.0833	0	0	0.3326	0.3376	0.049	Pathogenic
18.85	1.24034	6.814	-0.1486	-0.578	2.38	1.4211	0.4361	0	0	0	0	0	0	10.43	1.84	1.84	-1.84	0	0	1	0	0	0	0	0.0427	0.2989	0.821	Pathogenic
14.67	1.15472	6.137	-2.5802	-2.061	6.03	0.4311	1.9401	0	0	0	0.0769	0	0	9.45	4.25	-4.25	4.25	0	0	1	0	0	0	0	0.4061	0.1709	0.98	Pathogenic
14.73	1.17703	9.155	-0.3473	-0.919	2.51	0.7249	0.257	0	0.262	0	0	0	1	9.16	7.48	-1.51	7.48	0	0	0	0	0	0	0	0.0672	0.3771	0.911	Pathogenic
14.67	1.15472	6.137	-3.0391	-2.164	3.02	1.1064	0.6547	1	0.6833	0	0	0	0	4.28	9.22	0	9.22	0	0	1	0	0	0	0	0.2346	0.1793	0.985	Pathogenic
14.67	1.15472	6.137	-3.8456	-2.321	3.02	1.1457	0.6939	1	0.6833	0.0588	0	0	0	4.28	11.96	0	11.96	0	0	1	0	0	0	0	0.2346	0.1793	0.95	Pathogenic
14.67	1.15472	6.137	-0.149	-0.579	5.89	0.8455	0.309	0	0.3261	0	0	0	0	10.28	3.9	-3.9	3.9	0	0	1	0	0	0	0	0.0563	0.1456	0.773	Pathogenic
20.9	1.76255	6.137	-0.4771	-1.069	5.2	0.8455	0.309	0	0.572	0	0	0	0	8.88	5.18	-5.18	5.18	0	0	1	0	0	0	0	0.3324	0.215	0.944	Pathogenic
21.5	1.87313	9.283	-1.7811	-1.826	6.17	0.8455	0.309	0	0	0	0	0	0	9.65	3.43	0.89	3.43	0	1	1	0	0	0	0	0.1014	0.4979	0.984	Pathogenic
14.67	1.15472	6.137	-1.5423	-1.735	4.82	1.1064	0.6547	1	1.1145	0	0	0	0	8.8	3.46	-3.46	3.46	0	0	1	0	0	0	0	0.0995	0.483	0.998	Pathogenic
5.008	0.714173	0.79	-3.6127	-2.277	3.81	1.1545	0.309	0	0.3109	0	0.0769	0	1	8.41	8.46	8.46	-4	0	1	0	0.1667	0	0	0	0.2302	0.1427	0.127	Pathogenic
22.6	1.40849	9.449	-3.4724	-2.251	4.18	0.912	0.4848	1	0.5714	0	0	0	0	10.49	3.1	-3.1	3.1	0	0	1	0	0	0	0	0.0553	0.0446	0.949	Pathogenic
8.718	1.07579	3.735	-0.2626	-0.796	-3.81	0.7904	0.3832	0	0.1734	0.08	0	0	0	0	0	0	0	0	0	0	0.1667	0	0	0	0.1686	0.1973	0.017	Pathogenic
14.67	1.15472	6.137	-0.1747	-0.635	4.8	0.529	0.9419	0	0	0	0	0	0	9.8	2.36	-2.36	2.36	0	0	1	0	0	0	0	0.2529	0.3448	0.952	Pathogenic
13.58	1.01269	4.064	-0.9429	-1.437	2.39	1.1064	0.6547	1	0.2979	0	0	0	0	8.44	6.03	-6.03	6.03	0	0	1	0	0	0	0	0.4529	0.4296	0.988	Pathogenic
23.9	2.20082	9.818	-2.3752	-2.007	5.87	1.1353	0.6767	1	0.837	0	0	0	0	6.72	8.09	0	8.09	0	0	1	0	0	0	0	0.2896	0.4023	0.989	Pathogenic
14.67	1.15472	6.137	-0.2032	-0.693	3.71	1.471	0.9419	0	1.0216	0.0115	0	0	0	6.23	3.63	-3.63	3.63	0	0	1	0	0	0	0	0.0408	0.339	0.944	Pathogenic
22.2	1.82294	9.732	-4.9418	-2.492	5.71	0.8668	0.2664	0	0.4883	0	0	0	0	7.93	5.88	-5.88	5.88	0	0	1	0.1	0	0	0	0.3389	0.4178	0.932	Pathogenic
14.67	1.15472	6.137	-4.1214	-2.367	4.35	0.7904	1.5808	0	0.5032	0	0	0	0	3.39	0.82	0.82	-0.82	0	1	0	0	0	0	0	0.0672	0.3529	0.135	Pathogenic
21	1.67217	7.902	-0.1677	-0.62	5.44	0.529	0.9419	0	0.4567	0	0	0	0	9.8	2.36	-2.36	2.36	0	0	1	0	0	0	0	0.4688	0.1423	0.941	Pathogenic
14.67	1.15472	6.137	-0.2736	-0.813	-1.54	0.4679	0.257	0	0	0	0	0	1	6.04	4.52	4.52	0	0	1	0	0	0	0	0	0.173	0.4834	0.614	Pathogenic
14.67	1.15472	6.137	-1.2757	-1.616	4.02	0.8668	0.2664	0	0.2182	0	0	0	0	10.47	2.07	-2.07	2.07	0	0	1	0.0909	0	0	0	0.4043	0.3665	0.896	Pathogenic
14.67	1.15472	6.137	-14.8682	-3.075	5.66	0.8668	0.2664	0	0.2182	0	0	0.1818	0	7.33	8.18	3.28	8.18	0	1	0	0	0	0	0.04	0.0032	0.0698	0.89	Pathogenic
8.758	1.42583	7.599	-0.0221	-0.117	1.89	0.4762	0.6243	0	0.55	0.0256	0.0256	0	0	0	0	0	0	0	0	0	0	0	0	0	0.0141	0.1374	0.025	Pathogenic
5.724	1.10093	4.068	0.1476	0.611	-0.33	0.6545	0.6909	0	0.55	0.0256	0	0	0	8.6	7.76	7.76	0	0	1	0	0	0	0	0	0.015	0.1515	0.397	Pathogenic
11.12	1.71031	3.231	-0.0933	-0.429	2.35	0.6561	0.5503	0	0.55	0.0732	0	0	0	3.77	0.46	0.46	-0.46	0	1	0	0.125	0.0455	0	0	0.0157	0.1614	0.038	Pathogenic
7.155	0.885621	2.265	0.0476	0.287	2.41	0.8668	0.2664	0	0.4582	0.037	0	0	0	0	0	0	0	0	0	0	0	0	0	0	0.0689	0.1755	0.001	Pathogenic
8.256	0.82803	6.198	-0.742	-1.303	-1.79	0.4679	1.3839	0	0.385	0	0.0323	0	0	6.23	7.96	7.96	0	0	1	0	0	0	0	0	0.0724	0.2113	0.026	Pathogenic
3.03	0.480444	7.995	-1.4615	-1.699	-3.53	0.9296	0.1407	1	0.385	0	0	0	0.3333	0	0	0	0	0	0	0	0	0	0	0.5	0.0727	0.2154	0.036	Pathogenic
18.64	1.54934	7.714	-0.6705	-1.245	4.64	0.8455	0.309	0	0.48	0	0	0	0	4.44	8.62	0	8.62	0	0	1	0.0909	0	0	0	0.1342	0.2628	0.998	Pathogenic
6.888	-0.0223016	4.72	-0.64	-1.22	3.47	0.6545	0.6909	0	0.2034	0.0345	0	0	0.3333	7.68	7.75	7.75	0	0	1	0	0	0	0	0	0.321	0.4487	0.371	Pathogenic
0.362	-0.706131	0.421	1.7095	1.867	-2.74	1.1353	0.2857	0	0.3958	0.125	0.0667	0	0	0	0	0	0	0	0	0	0.0714	0.0714	0	0	0.357	0.4786	0.004	Pathogenic
10.63	0.740682	6.38	-0.2028	-0.692	0.496	0.4311	1.9401	0	0.266	0	0.05	0	0	0	0	0	0	0	0	0	0.2	0	0	0	0.1231	0.1143	0.057	Pathogenic
16.07	1.14858	9.389	-1.4004	-1.673	4.76	1.1353	0.6767	1	0.5089	0	0	0	0	7.31	6.23	0	6.23	0	0	1	0	0	0	0	0.237	0.2617	0.842	Pathogenic
14.67	1.15472	6.137	-0.3144	-0.874	3.86	1.1353	0.6767	1	0.4452	0	0	0	0	8.81	6.12	-6.12	6.12	0	0	1	0	0	0	0	0.218	0.4655	0.929	Pathogenic
14.67	0.155972	9.082	0.128	0.562	2.16	1.062	0.5368	0	0.8571	0	0.0385	0	0	8.13	0.54	0.53	0.54	0	0	1	0	0	0	0	0.3793	0.1255	0.027	Pathogenic
23.1	1.80642	7.267	-2.7486	-2.098	4.92	0.8455	0.309	0	0.9023	0	0	0	0	7.66	4.44	-4.44	4.44	0	0	1	0	0	0	0	0.2369	0.2845	0.802	Pathogenic
14.67	1.15472	6.137	-6.1478	-2.63	3.8	0.9026	0.5771	1	0.2852	0	0	0	0	6.9	5.6	0	5.6	0	0	1	0	0	0	0	0.0953	0.0681	0.93	Pathogenic
21.5	1.40636	7.802	-9.2251	-2.869	3.54	1.1353	0.6767	1	0.3787	0.0189	0	0	0	8.02	7.73	0	7.73	0	0	1	0	0	0	0	0.3968	0.2115	0.991	Pathogenic
14.67	1.15472	6.137	-8.9766	-2.852	5.28	1.1353	0.6767	1	0.725	0	0	0	0	7.2	6.97	0	6.97	0	0	1	0	0	0	0	0.3456	0.2685	0.845	Pathogenic
31	0.707658	1.093	-7.8554	-2.775	3.69	1.062	0.5368	1	0.2128	0.0081	0	0	0	0	0	0	0	0	0	0	0	0	0	0	0.032	0.4609	0.052	Pathogenic
14.67	1.15472	6.137	-7.2526	-2.724	5.78	1.291	0.0212	0	0.1734	0	0	0.1818	0	4.89	8.18	0	8.18	0	1	0	0	0	0.0189	0.0189	0.0065	0.2838	0.857	Pathogenic
14.67	1.15472	6.137	0.0142	0.097	4.53	0.4679	1.3839	0	0.2094	0	0	0	0	8.35	3.51	3.51	-3.51	0	1	0	0	0	0	0.3333	0.4753	0.25	0.04	Pathogenic
21.6	1.78494	9.435	-0.1341	-0.543	5.48	0.529	0.9419	0	0.2094	0	0	0	0	9.65	8.75	-6.96	8.75	0	1	1	0	0	0	0	0.4758	0.2614	0.992	Pathogenic
22.1	1.73656	6.039	-1.3755	-1.662	5.52	1.1064	0.6547	1	0.5909	0	0	0	0	4.78	8.82	0	8.82	0	0	1	0	0	0	0	0.4617	0.1869	0.997	Pathogenic
14.67	1.15472	6.137	-2.1482	-1.946	4.98	0.4311	1.9401	0	0	0.2	0.0769	0	0	0	0	0	0	0	0	0	0	0	0	0	0.0415	0.4047	0.264	Pathogenic
14.67	1.15472	6.137	-1.0612	-1.506	4.66	0.529	0.9419	0	0.1854	0	0	0	0	8.59	8.76	0	8.76	0	1	1	0.125	0	0	0	0.4252	0.2826	0.929	Pathogenic
16.03	1.55682	9.606	-0.0484	-0.258	1.07	0.4271	1.1717	1	0.7213	0.0263	0.0263	0	0	0	0	0	0	0	0	0	0.0385	0	0	0	0.4297	0.3691	0.053	Pathogenic
18.29	2.11434	5.951	-2.085	-1.928	5.31	1.0582	0.1163	0	0.7832	0.0625	0.0625	0	0	0	0	0	0	0	0	0	0	0	0	0	0.1341	0.3195	0.626	Pathogenic
17.88	1.11038	9.72	-11.6945	-2.982	2.42	1.4211	0.9624	1	0.4048	0	0	0	0	6.83	7.39	0	7.39	0	0	1	0.0227	0	0	0	0.1949	0.2025	0.934	Pathogenic
14.67	1.15472	6.137	-5.4123	-2.55	4.43	0.8668	0.2664	0	0.6697	0	0	0	0	8.76	6.09	-6.09	6.09	0	0	1	0	0	0	0	0.4638	0.4507	0.955	Pathogenic
21.9	1.23571	6.65	-3.3273	-2.225	3.08	0.912	0.4848	1	1.1462	0	0	0	0	10.49	3.1	-3.1	3.1	0	0	1	0	0	0	0	0.3836	0.067	0.977	Pathogenic
16.48	1.87641	5.854	-0.6761	-1.249	6.16	0.529	0.9419	0	0	0	0	0	0	7.91	7.39	0	7.39	0	0	1	0	0	0	0	0.3063	0.2892	0.932	Pathogenic
16.47	1.57783	6.232	-1.0551	-1.502	3.01	0.529	0.9419	0	0.1399	0	0	0	0	9.88	2.41	-2.41	2.41	0	0	1	0	0	0	0	0.1901	0.1987	0.905	Pathogenic
22.6	1.87318	7.642	-0.7229	-1.288	4.18	0.8668	0.2664	0	0.6759	0.0286	0	0	0	5.96	8.58	0	8.58	0	0	1	0	0	0	0.5	0.3906	0.3691	0.978	Pathogenic
21.8	1.9346	1.508	-4.2849	-2.394	1.59	0.6545	0.3455	0	0.7884	0	0	0	0	9	8.18	8.18	4.37	1	1	0	0	0	0	0	0.0315	0.1206	0.924	Pathogenic
12.73	1.77596	3.227	-0.0775	-0.376	5.6	0.9138	0.1724	0	0.6947	0.026	0.0132	0	0.1	5.19	7.75	7.75	0	0	1	0	0.08	0	0	0	0.3644	0.1615	0.303	Pathogenic
9.36	1.33587	4.453	-0.0538	-0.282	4.87	1.2698	0.0635	1	0.6232	0.0294	0.0294	0	0	9.26	8.04	8.04	0	0	1	0	0	0.1	0	0	0.4616	0.1879	0.742	Pathogenic
1.978	0.143829	0.729	0.897	1.456	2.04	0.6561	0.5503	0	0.3677	0.0244	0.0244	0	0	0	0	0	0	0	0	0	0.0909	0	0	0	0.2371	0.4049	0.008	Pathogenic
14.67	1.15472	6.137	-0.2032	-0.693	3.93	0.4679	1.3839	0	0.8217	0	0.0312	0	0	7.62	3.6	3.6	1.97	0	1	0	0	0	0	0	0.0182	0.1121	0.155	Pathogenic
21.8	1.62911	1.78	-0.2032	-0.693	3.91	0.4762	0.6243	0	0.8217	0.0882	0.0312	0	0.125	5.46	7.76	7.76	0.97	0	1	0	0.0833	0	0	0	0.019	0.1173	0.2	Pathogenic
8.887	0.0105712	1.627	-0.2032	-0.693	3.87	0.985	0.4361	1	0.2449	0	0.0079	0	0	6.17	0.96	0.96	-0.96	0	1	0	0	0	0	0	0.0855	0.4811	0.022	Pathogenic
6.438	-0.638029	0.475	-0.2032	-0.693	1.21	0.9296	0.1407	1	0.2449	0	0	0	0	0	0	0	0	0	0	0	0	0	0	0	0.1026	0.4211	0.029	Pathogenic
26.4	0.711529	4.473	-0.2032	-0.693	5.18	1.062	0.5368	1	0.2871	0.0033	0.0033	0	0	6.91	1.13	-1.13	1.13	0	1	0	0	0.0408	0	0	0.1336	0.2467	0.08	Pathogenic
3.451	0.463559	8.111	5.8007	2.701	-5.43	1.3095	0.185	1	0.4107	0	0	0	0	7.24	0.23	-0.23	0.23	0	1	0	0.0714	0.0714	0	0	0.334	0.4313	0	Pathogenic
28.9	1.12525	6.137	-20.2153	-3.194	4.93	1.291	0.0212	0	1.0714	0.0625	0.0323	0	0	10.05	8.18	-1	8.18	0	1	0	0	0	0	0	0.0033	0.0905	0.924	Pathogenic
12.14	1.73722	2.742	4.3118	2.481	3.38	1.2063	0.0635	1	0.2385	0.0909	0.0909	0	0	0	0	0	0	0	0	0	0.0667	0	0	0	0.4889	0.3594	0.003	Pathogenic
21.1	1.53677	6.795	-0.2032	-0.693	4.84	1.291	0.0212	0	0.6071	0	0	0	0	8.58	1.15	-1.15	1.15	0	0	1	0	0	0	0	0.4406	0.3441	0.241	Pathogenic
9.008	0.334104	5.396	-2.6439	-2.076	-7.29	0.7249	0.2306	1	0.4286	0	0	0	0	0	0	0	0	0	0	0	0.1	0	0	0	0.0716	0.1967	0.011	Pathogenic
3.396	0.227788	5.39	-3.2775	-2.215	-6.38	0.9418	0.1163	1	0.4286	0.0526	0	0	0	0	0	0	0	0	0	0	0	0	0	0	0.072	0.2042	0	Pathogenic
22	1.02415	7.261	-3.6969	-2.292	4.31	0.9026	0.5771	1	0.9055	0	0	0	0	9.1	5.06	4.2	5.06	0	0	1	0	0	0	0	0.3038	0.376	0.996	Pathogenic
0.069	-0.0633232	0.936	-0.2032	-0.693	-10.7	0.6545	0.6909	1	0.5099	0.0027	0.0027	0	0.0152	3.87	1.39	1.39	-1.39	0	1	0	0	0	0	0	0.0622	0.1444	0.091	Pathogenic
21.1	-0.145199	1.644	-12.6459	-3.013	3.18	0.4271	0.4848	1	0.8072	0.0588	0.0857	0	0	12.39	7.95	-7.95	7.95	0	1	0	0	0	0	0	0.0903	0.1846	0.52	Pathogenic
20.9	-0.145199	1.644	-13.8286	-3.049	3.18	1.5988	0.6869	1	0.8072	0.0303	0.0303	0	0	12.39	8.04	-8.04	8.04	0	1	0	0	0	0	0	0.0903	0.1846	0.466	Pathogenic
23.6	1.15472	7.686	-5.6245	-2.573	5.12	0.8668	0.2664	0	0.8337	0.0667	0	0	0	8.7	8.89	0	8.89	0	0	1	0	0	0	0	0.0183	0.1285	0.995	Pathogenic
26.9	1.15472	6.137	-45.5468	-3.518	5.42	0.529	0.9419	0	0.6156	0	0	0	0	8.45	8.75	0	8.75	0	1	0	0	0.5	0	0	0.4145	0.1344	0.647	Pathogenic
9.5	1.15472	9.422	-0.6676	-1.243	0.184	0.8873	0.2255	1	0.902	0.1667	0.0625	0	1	0	0	0	0	0	0	0	0	0	0	0	0.4806	0.2126	0.048	Pathogenic
11.05	1.15472	3.513	-0.1459	-0.572	0.465	1.471	0.9419	0	0.5675	0	0	0	0	4.85	8.75	8.75	4.33	1	1	0	0	0	0	0	0.208	0.2772	0.153	Pathogenic
34	1.15472	9.177	-10.606	-2.936	5	1.4211	0.9624	1	0.2852	0.0135	0.0135	0	0	9.54	8.27	0	8.27	0	1	0	0	0.0417	0	0	0.0053	0.3011	0.876	Pathogenic
34	1.15472	9.177	-12.1561	-2.999	5	1.1353	0.6767	1	0.2852	0.0135	0	0	0	9.54	8.18	0	8.18	0	1	0	0	0	0	0	0.0053	0.3011	0.912	Pathogenic
10.95	1.15472	6.07	-2.2495	-1.973	2.65	0.6545	0.3455	0	0.3173	0	0	0	0.5	9.55	8.18	8.18	0	0	1	0	0.0833	0	0	0.25	0.3972	0.3608	0.666	Pathogenic
14.67	1.15472	6.137	-13.042	-3.025	5.16	0.912	0.4848	1	0.2202	0	0	0	0	9.63	4.68	-4.68	4.68	0	0	1	0	0	0	0	0.1072	0.0723	0.997	Pathogenic
23.4	1.15472	9.418	-2.8849	-2.127	5.92	0.8668	0.2664	0	0.5141	0	0	0	0	8.76	6.09	-6.09	6.09	0	0	1	0	0	0	0	0.2568	0.4675	0.988	Pathogenic
21.4	1.15472	8.464	-1.5705	-1.746	5.74	0.8455	0.309	0	0.3333	0	0	0	0	9.12	4.47	-4.47	4.47	0	0	1	0	0	0	0	0.1835	0.4347	0.977	Pathogenic
14.67	1.15472	6.137	-1.0467	-1.497	4.47	0.9296	0.1407	0	0	0.0833	0	0	0.2	0	0	0	0	0	0	0	0	0	0	0	0.365	0.2073	0.596	Pathogenic
14.67	1.15472	6.137	-0.5532	-1.144	4.03	1.1245	0.185	0	0	0	0	0	0	0	0	0	0	0	0	0	0	0	0	0.3333	0.3641	0.2191	0.194	Pathogenic
23.6	1.15472	7.294	-3.003	-2.155	5.65	0.8668	0.2664	0	0.7159	0	0	0	0	8.88	4.82	-4.82	4.82	0	0	1	0	0	0	0	0.2981	0.1167	0.96	Pathogenic
14.67	1.15472	6.137	0.0038	0.027	-4.24	0.9418	0.1163	1	0.7545	0	0.0333	0	0	0	0	0	0	0	0	0	0.125	0	0	0	0.4232	0.4571	0.55	Pathogenic
22.5	1.15472	8.668	-0.8971	-1.408	3.76	0.9555	0.8962	0	0.1455	0.0588	0	0	0	6.64	3.73	-3.73	3.73	0	0	1	0	0	0	0	0.2623	0.4228	0.941	Pathogenic
21	1.15472	5.777	-2.2176	-1.965	6.08	1.2698	0.0635	1	0.2278	0	0.0526	0	0.1429	5.06	1.22	-1.2	1.22	0	1	0	0	0	0	0	0.18	0.3718	0.862	Pathogenic
26.8	1.15472	3.319	-0.2032	-0.693	3.58	1.1457	0.1506	1	0.0786	0.0079	0	0	0.0159	0	0	0	0	0	0	0	0	0.0286	0	0	0.0332	0.2374	0.037	Pathogenic
26.8	1.15472	9.101	-0.2032	-0.693	5.42	0.8385	0.3231	0	0.0786	0	0	0	0	0	0	0	0	0	0	0	0	0	0	0	0.0338	0.2239	0.085	Pathogenic
29.9	1.15472	9.101	-0.2032	-0.693	4.56	0.985	0.4361	1	0.0786	0.004	0.004	0	0	0	0	0	0	0	0	0	0	0	0	0	0.034	0.2205	0.065	Pathogenic
12.16	1.15472	9.415	-0.2032	-0.693	4.29	0.8952	0.5475	1	0.1034	0	0.0011	0	0	10.13	1.86	1.86	-1.86	0	1	0	0	0.006	0	0	0.0425	0.152	0.648	Pathogenic
20.1	1.15472	6.137	-1.2348	-1.596	4.59	0.529	0.9419	0	0.5	0	0	0	0	5.52	7.6	0	7.6	0	0	1	0	0	0	0	0.0235	0.1862	0.94	Pathogenic
14.67	1.15472	6.137	0.0704	0.383	-0.916	1.062	0.5368	0	0.4091	0	0	0	0	10.11	1.55	-1.55	1.55	0	0	1	0.1429	0	0	0	0.1461	0.1946	0.436	Pathogenic
14.67	1.15472	6.137	-2.4026	-2.015	5.22	0.912	0.4848	1	0.981	0	0	0	0	5.01	7.43	0	7.43	0	0	1	0	0	0	0	0.1798	0.4279	0.916	Pathogenic
20.7	1.15472	4.365	-0.5501	-1.141	5.27	0.8668	0.2664	0	0.8489	0	0	0	0	8.49	7.57	0	7.57	0	0	1	0	0	0	0	0.4696	0.4067	0.939	Pathogenic
22.4	1.15472	6.137	-1.3881	-1.668	5.78	0.8668	0.2664	0	0.394	0.0238	0	0	0	4.41	7.62	0	7.62	0	0	1	0	0	0	0	0.3733	0.2056	0.75	Pathogenic
14.67	1.15472	6.137	-6.0875	-2.626	4.89	0.8668	0.2664	0	0.35	0.0625	0	0	0	8.68	4.45	-4.45	4.45	0	0	1	0	0	0	0	0.4997	0.1022	0.956	Pathogenic
14.67	1.15472	6.137	-5.0916	-2.51	5.5	0.6545	0.3455	0	0	0	0	0	0	9.6	8.19	8.19	0	0	1	0	0.5	0	0	0	0.4534	0.1778	0.582	Pathogenic
14.67	1.15472	6.137	-5.2585	-2.529	5.75	1.1332	0.2664	0	0.2394	0	0	0	0	9.26	7.96	-2.26	7.96	0	1	1	0	0	0	0	0.3518	0.4111	0.876	Pathogenic
11.02	1.15472	1.932	-12.4822	-3.008	0.26	1	0	0	0	0	0.1111	0	1	5.79	0.34	0.34	-0.34	0	1	0	0.1667	0	0	0	0.1179	0.4053	0.058	Pathogenic
14.67	1.15472	6.137	-0.9951	-1.468	2.13	1.471	0.9419	0	0.297	0	0	0	0	0	0	0	0	0	0	0	0	0.0909	0	0	0.4229	0.123	0.225	Pathogenic
14.67	1.15472	6.137	1.7927	1.899	3.91	0.4271	0.4848	1	0.297	0	0.0667	0	0	0	0	0	0	0	0	0	0.0909	0	0	0	0.049	0.1085	0.005	Pathogenic
14.67	1.15472	6.137	-7.1792	-2.718	5.32	0.4679	1.3839	0	0.3135	0.0833	0.0833	0	0	4.67	7.96	7.96	1.48	0	1	0	0.2143	0	0	0	0.398	0.134	0.728	Pathogenic
14.67	1.15472	6.137	-2.6745	-2.082	-7.19	0.6545	0.6909	1	0.4394	0.0455	0.0455	0	0	9.22	7.75	7.75	0	0	1	0	0	0.1667	0	0	0.309	0.2228	0.885	Pathogenic
11.37	1.15472	2.517	-0.2032	-0.693	4.59	1.291	0.6349	1	0.5409	0	0.0046	0	0	0	0	0	0	0	0	0	0	0	0	0	0.0162	0.3558	0.331	Pathogenic
16.27	1.15472	2.931	-0.2032	-0.693	3.89	0.6545	0.6909	1	1.2218	0	0.069	0	0	8.41	7.76	7.76	0	0	1	0	0.0667	0.125	0	0	0.0017	0.0667	0.806	Pathogenic
21	1.15472	3.932	-3.56	-2.269	4.59	1.1353	0.6767	1	0.7222	0	0	0	0	9.2	5.76	-5.76	5.76	0	0	1	0	0	0	0	0.2415	0.3577	0.997	Pathogenic
14.67	1.15472	6.137	-1.3798	-1.665	-1.64	0.6545	0.6909	1	0.8481	0.0244	0	0	0	10.1	7.76	7.76	1.97	1	1	0	0.1429	0	0	0	0.3831	0.2551	0.881	Pathogenic
22.7	1.15472	6.137	-0.6613	-1.238	4.87	0.8668	0.2664	0	1.1375	0.0526	0	0	0	9.6	3.71	-3.71	3.71	0	0	1	0	0	0	0	0.3087	0.1543	0.961	Pathogenic
9.84	1.15472	1.073	-0.0409	-0.222	2.19	0.7904	1.5808	0	0.3258	0.0769	0	0	0	7.22	2.51	2.51	-2.51	0	1	0	0	0.1053	0	0	0.3508	0.1925	0.005	Pathogenic

## Sheet: Training_set5
CADD	Eigen	phylop	dpsi	dpsiz	GERP++	RSCU	dRSCU	CpG	CpG_exon	SR-	SR+	FAS6-	FAS6+	MES	dMES	MES+	MES-	MEC-MC	MEC-CS	MES-KM	PESE-	PESE+	PESS-	PESS+	f_premrna	f_mrna	TraPV3	class
0.142	-0.164556	-0.729	-0.2017	-0.69	-3.01	0.912	0.4848	1	0.2773	0	0.0062	0	0	2.5	0.75	0	0.75	0	1	0	0	0	0	0	0.2495	0.4681	0.107	Benign
12.26	0.731486	3.941	-0.0422	-0.229	1.66	1.0712	0.1425	0	0.1671	0	0	0	0	0	0	0	0	0	0	0	0	0	0.25	0	0.4841	0.4953	0.051	Benign
6.137	0.616705	5.977	0.1137	0.524	-2.41	0.4271	0.4848	1	0.7505	0.0098	0.0098	0	0	0	0	0	0	0	0	0	0	0	0	0	0.3387	0.3003	0.012	Benign
7.888	0.598714	6.533	0.2713	0.848	-6.14	0.4271	0.4848	1	0.1199	0	0.0435	0	0	0	0	0	0	0	0	0	0	0.2	0	0	0.4432	0.3649	0.02	Benign
2.311	-0.0925603	6.031	0.5645	1.196	-8.13	0.6561	0.4444	1	0.4362	0.0286	0	0	0	3.96	4.12	0	4.12	0	1	0	0	0	0	0	0.2818	0.442	0.085	Benign
5.022	0.630049	7.941	-0.5832	-1.171	-3.53	0.8873	0.2255	1	0.3371	0	0	0	0	2.41	0.15	0.15	-0.15	0	1	0	0	0	0	0	0.0831	0.073	0	Benign
5.28	0.298054	8.924	1.1225	1.592	-7.05	1.1737	0.3832	1	0.1877	0	0.0294	0	0	6.74	0.53	-0.51	0.53	0	1	0	0	0	0	0	0.2252	0.2522	0.002	Benign
0.477	0.122646	-0.186	0.0269	0.179	-4.25	0.9555	0.8962	0	0.6947	0.0132	0.0132	0.1	0	0	0	0	0	0	0	0	0	0	0	0	0.3622	0.1427	0.134	Benign
1.153	0.3536	0.012	-0.1326	-0.54	-1.08	1.062	0.5368	0	0.1895	0	0	0	0	5.4	1.42	1.42	-1.42	0	1	0	0	0.1429	0	0.5	0.0969	0.1427	0.136	Benign
4.619	0.545583	1.618	-1.8091	-1.836	-3.27	0.9296	0.1407	1	0.8786	0.0588	0.1111	0	0	0	0	0	0	0	0	0	0.0667	0	0	0	0.4754	0.2176	0.039	Benign
2.565	-0.947289	2.917	-0.6825	-1.255	-11	1.1245	0.185	1	0.8034	0	0	0	0	0	0	0	0	0	0	0	0.25	0	0	0	0.4576	0.1719	0.001	Benign
7.057	0.44495	0.072	-0.0313	-0.172	-3.48	0.8952	0.5475	0	0.1828	0	0	0	0.25	0	0	0	0	0	0	0	0.0714	0	0	0	0.4848	0.2866	0.024	Benign
0.016	-0.603967	-1.382	-0.1382	-0.553	-10	1.062	0.5368	1	0.5172	0.0031	0.0031	0	0	0	0	0	0	0	0	0	0.0083	0.0083	0	0	0.3567	0.4454	0.021	Benign
0.027	-0.457134	1.057	-0.0662	-0.333	-10	1.1064	0.6547	1	0.5172	0	0	0	0	0	0	0	0	0	0	0	0	0	0	0	0.3579	0.457	0.117	Benign
0.251	0.0785538	0.801	-0.4543	-1.044	-3.85	0.7249	0.2306	0	0.7412	0.0465	0	0	0.5	0	0	0	0	0	0	0	0	0	0	0	0.0671	0.492	0.042	Benign
6.511	1.27184	0.495	0.0453	0.276	2.02	1.8517	0.8962	0	0.3029	0.0062	0	0	0	8.4	6.42	6.42	0	0	1	0	0	0.0182	0	0	0.1792	0.1326	0.158	Benign
0.136	-0.2545	9.873	0.1128	0.521	-11.6	0.4586	0.6767	1	0.5464	0.0417	0	0	0	3.08	8.86	8.86	0	0	1	0	0	0	0	0	0.0436	0.1395	0.054	Benign
1.139	-0.154056	-0.119	-1.1088	-1.533	-11.2	1.1064	0.6547	1	0.2966	0	0	0	0	2.93	0.13	0.13	-0.13	0	1	0	0	0	0	0	0.0777	0.0477	0.011	Benign
12.06	1.36317	3.095	-0.0254	-0.138	1.16	0.4611	0.0299	0	0.6197	0	0	0	0	0	0	0	0	0	0	0	0	0.1111	0	0	0.4592	0.4476	0.058	Benign
9.913	1.11766	9.643	2.506	2.118	1.04	1.0704	0.1407	1	0.4808	0.037	0.037	0	0	0	0	0	0	0	0	0	0	0.1111	0	0	0.1932	0.4415	0.023	Benign
4.758	0.671055	7.82	0.0239	0.161	-3.61	0.6561	0.5503	0	0.3326	0.0667	0	0.5	0	0	0	0	0	0	0	0	0	0	0	0	0.478	0.3829	0.068	Benign
20.2	2.38599	2.166	0.098	0.477	1.7	0.4762	0.6243	1	0.9545	0	0.0112	0	0	3.48	7.75	7.75	0	0	1	0	0	0	0	0	0.1601	0.1365	0.147	Benign
10.57	0.500011	6.893	-0.2171	-0.72	-3.95	0.6545	0.6909	1	0.4948	0	0.0286	0	0	0	0	0	0	0	0	0	0	0.0769	0	0	0.1953	0.2154	0.165	Benign
6.131	-0.869821	7.93	-0.5174	-1.108	-7.72	1.1064	0.6547	1	0.2393	0.15	0	0	0	0	0	0	0	0	0	0	0	0	0	0	0.0126	0.1208	0.013	Benign
8.947	0.588479	2.813	0.9434	1.487	-0.841	0.8873	0.2255	1	0.4559	0.0909	0	0	0	3.97	0.81	-0.81	0.81	0	1	0	0	0	0	0	0.0932	0.1989	0.003	Benign
11.27	1.36902	5.983	2.0749	1.99	3.18	1.1064	0.1899	0	0.1462	0.1176	0.0625	0	0	0	0	0	0	0	0	0	0	0	0	0	0.1498	0.456	0.231	Benign
1.001	0.227005	3.165	0.471	1.103	-2.77	1.0704	0.1407	1	0	0.1111	0.2	0	0	0	0	0	0	0	0	0	0	0.3333	0	0	0.4925	0.3471	0.061	Benign
9.972	1.36004	9.241	-0.4228	-1.009	3.17	0.4311	1.9401	0	0.5704	0.037	0	0	0	0	0	0	0	0	0	0	0.1364	0	0	0	0.0178	0.1307	0.134	Benign
3.932	-0.0217866	6.353	-0.2836	-0.829	-11.3	0.912	0.4848	1	0.7412	0.0435	0	0	0	12.97	1.14	-1.14	1.14	0	1	0	0	0	0	0	0.4957	0.2396	0.004	Benign
12.03	1.40045	9.311	0.1719	0.666	4.68	1.471	0.9419	0	0.4808	0	0.0312	0	0	2	8.41	0	0	0	1	0	0	0.2727	0	0	0.3888	0.3516	0.272	Benign
10.68	0.731486	7.538	1.3722	1.72	2.34	0.7904	0.3832	0	0.2069	0.05	0	0	0.6667	5.93	0.38	-0.38	0.38	0	1	0	0	0.1538	0	0	0.0445	0.3052	0.019	Benign
2.718	-0.0173824	9.813	-1.0242	-1.485	-10.9	0.985	0.1504	0	0.4562	0	0	0	0	2.32	2.41	2.41	0	0	1	0	0	0	0	0	0.4116	0.3448	0.08	Benign
11.59	1.30591	4.827	-0.0756	-0.369	2.18	1.1545	0.309	0	0.3464	0	0.0278	0	0.2	0	0	0	0	0	0	0	0	0.1111	0	0	0.489	0.1288	0.124	Benign
2.017	-0.235069	0.762	-0.0513	-0.271	-10.1	0.4762	0.6243	1	0.27	0.0312	0.0312	0	0	5.4	1.53	1.53	-1.53	0	1	0	0	0	0	0	0.2864	0.4092	0.138	Benign
0.473	-0.671812	0.966	0.1526	0.623	-9.55	0.4271	0.4848	1	0.5264	0	0.0065	0.0333	0	0	0	0	0	0	0	0	0	0.0076	0	0	0.4558	0.3953	0.016	Benign
18.76	2.23549	6.931	-0.1346	-0.545	2.6	0.5079	0.9007	0	0.4678	0.0851	0	0	0	0	0	0	0	0	0	0	0	0	0	0	0.3247	0.4079	0.057	Benign
10.24	0.0498907	5.904	1.0002	1.521	-6.77	1.0712	0.1425	1	0.4674	0	0.0714	0	0	0	0	0	0	0	0	0	0	0	0	0	0.0222	0.4478	0.008	Benign
15.3	0.397947	7.774	-0.0436	-0.236	-4.51	1.3455	0.6909	1	0.8437	0	0	0	0	5.53	0.24	0.24	-0.24	0	1	0	0	0	0	0.5	0.3401	0.4648	0.009	Benign
0.026	-0.108776	2.091	-0.6478	-1.227	-9.19	0.9026	0.5771	1	0.6395	0	0.04	0	0	0	0	0	0	0	0	0	0.0588	0.0588	0	0	0.4584	0.3689	0.02	Benign
5.6	0.731486	7.515	-1.2178	-1.588	-4.03	0.9418	0.1163	1	0.4603	0.0769	0	0	0	0	0	0	0	0	0	0	0	0	0	0	0.1643	0.3944	0	Benign
12.94	0.731486	6.59	0.5227	1.154	3.44	0.6545	0.6909	0	0.8367	0	0.0169	0	0	0	0	0	0	0	0	0	0	0.1667	0	0	0.2869	0.4579	0.191	Benign
15.89	2.86199	2.281	-0.2662	-0.802	4.36	0.7725	1.5988	0	0.7273	0	0.05	0	0	0	0	0	0	0	0	0	0.3333	0.2	0	0	0.0783	0.4236	0.106	Benign
0.3	0.0728789	4.263	-0.1913	-0.67	-4.19	1.1064	0.6547	1	0.675	0.0333	0.0333	0	0	0	0	0	0	0	0	0	0	0	0	0	0.2396	0.2176	0.022	Benign
16.84	0.731486	5.661	0.1794	0.681	-0.422	1.1127	0.2255	0	0.2533	0.0556	0	0	0	0	0	0	0	0	0	0	0	0	0.4	0	0.292	0.3898	0.014	Benign
22.3	1.74014	8.016	0.0368	0.234	5.15	0.7725	1.5988	0	0.285	0	0	0	0.0185	0	0	0	0	0	0	0	0	0	0	0	0.3197	0.3457	0.06	Benign
12.04	1.35336	7.808	0.0196	0.133	0.557	1.1332	0.2664	0	0.3647	0	0.0357	0	0	0	0	0	0	0	0	0	0	0.0476	0	0	0.0347	0.1397	0.061	Benign
0.388	1.62304	1.667	0.33	0.933	-3.79	0.8385	0.3231	1	0.9676	0.0789	0.0541	0	0	0	0	0	0	0	0	0	0	0	0	0	0.3174	0.2865	0.009	Benign
0.437	-0.0609982	3.649	-0.2639	-0.798	-9.27	0.9418	0.1163	1	0.6331	0.0909	0.0476	0	0	0	0	0	0	0	0	0	0	0	0	0	0.3013	0.0998	0.005	Benign
7.47	0.525754	7.196	0.0172	0.117	-5.49	2.3713	1.5988	0	0.2125	0	0.1667	0	0	0	0	0	0	0	0	0	0	0	0	0	0.4431	0.3367	0.112	Benign
10.14	1.44177	9.287	-0.186	-0.659	2.24	0.9288	0.1425	1	0.6745	0	0	0	0	0	0	0	0	0	0	0	0	0	0	0	0.2222	0.3306	0.047	Benign
0.176	-0.2495	0.106	-1.454	-1.696	-9.87	1.2962	0.1899	0	0.3201	0	0	0	0	0	0	0	0	0	0	0	0	0	0	0	0.253	0.0569	0.014	Benign
0.627	0.0662362	0.087	-0.3083	-0.865	-8.52	1.1457	0.6939	1	0.3222	0.0189	0	0	0	0	0	0	0	0	0	0	0	0.037	0	0	0.1944	0.3912	0.055	Benign
0.733	0.678335	6.88	-0.3421	-0.912	-8.17	0.912	0.4848	1	0.6721	0	0	0	0	0	0	0	0	0	0	0	0	0	0	0	0.0754	0.2658	0.172	Benign
5.977	0.903097	6.149	0.4534	1.083	1.51	0.4586	0.5263	1	0.1931	0.0741	0.1071	0	0	0	0	0	0	0	0	0	0.0588	0	0	0	0.4468	0.1731	0.26	Benign
0.668	0.0854541	0.423	0.0374	0.237	-4.95	1.5988	0.6869	1	0	0.0645	0.0645	0	0	0	0	0	0	0	0	0	0	0	0	0	0.2645	0.3855	0.002	Benign
0.179	-0.307973	4.246	-1.741	-1.812	-7.3	0.9138	0.1724	1	0.3068	0	0.0588	0	0	6.99	7.76	7.76	-0.53	0	1	0	0	0	0	0	0.4011	0.2955	0.081	Benign
8.615	-0.559222	1.421	-1.1613	-1.561	0.257	1.3095	0.185	0	0.1057	0	0.0769	0	0	0	0	0	0	0	0	0	0	0	0	0	0.4702	0.3151	0.038	Benign
3.78	0.791312	0.055	-0.2547	-0.783	0.175	0.8455	0.309	0	0.2452	0.0417	0	0	0	0	0	0	0	0	0	0	0.1176	0	0	0	0.1606	0.2256	0.015	Benign
16.02	1.34666	5.926	-0.053	-0.278	2.92	1	0	0	0.3036	0	0.0556	0	0	9.96	0.63	-0.63	0.63	0	0	1	0	0	0	0	0.2909	0.4289	0.052	Benign
9.537	0.851293	7.926	0.1	0.483	-3.69	0.4679	0.257	0	0.3148	0	0.0714	0.5	0	0	0	0	0	0	0	0	0	0	0	0	0.4967	0.1768	0.012	Benign
14.94	0.625037	7.658	-0.3561	-0.93	-5.06	0.9288	0.1425	1	0.4106	0.0588	0	0	0	0	0	0	0	0	0	0	0	0	0	0	0.0115	0.0785	0	Benign
9.626	1.44203	1.33	-0.1146	-0.492	3.09	1.1545	0.309	0	0.6302	0	0.04	0	0	0	0	0	0	0	0	0	0.0667	0	0	0	0.2025	0.48	0.326	Benign
0.03	-0.101072	3.893	0.2777	0.858	-8.64	1.1127	0.2255	1	0.5538	0.0227	0.0227	0	0	7.01	0.24	-0.24	0.24	0	1	0	0	0	0	0	0.0257	0.2393	0.047	Benign
0.291	0.586433	2.546	-0.1139	-0.49	-10.6	0.912	0.4848	1	0.2249	0.1053	0	0	0	0	0	0	0	0	0	0	0	0	0	0	0.218	0.2508	0.013	Benign
5.302	0.522862	0.327	-0.4309	-1.019	1.83	1.0835	0.3251	1	0.4759	0	0	0	0	0	0	0	0	0	0	0	0	0	0	0	0.0743	0.297	0.028	Benign
20.8	1.65054	6.53	0.5052	1.137	3.66	0.3255	0.984	1	0.6782	0.0385	0	0	0	0	0	0	0	0	0	0	0	0	0	0	0.2087	0.0955	0	Benign
19.41	1.06093	9.813	-0.0242	-0.13	4.38	1.5988	0.5368	0	0.2874	0	0	0	0	0	0	0	0	0	0	0	0	0	0.1111	0.1111	0.4825	0.2364	0.066	Benign
9.665	0.914892	1.074	0.2526	0.817	2.38	0.4271	0.4848	1	0.1724	0	0	0	0	0	0	0	0	0	0	0	0	0	0.0625	0	0.4599	0.3969	0.168	Benign
6.954	1.2296	3.957	-0.1517	-0.585	2.48	0.912	0.4848	1	0.6694	0.0286	0.0286	0	0	0	0	0	0	0	0	0	0	0	0	0	0.3553	0.4981	0.071	Benign
9.476	0.600464	4.77	-0.0408	-0.222	1.62	0.9288	0.1425	0	0.4759	0.0698	0	0	0	0	0	0	0	0	0	0	0.1	0	0	0	0.3712	0.1723	0.008	Benign
2.078	-0.248819	6.421	2.8752	2.207	-10.3	0.4271	0.4848	1	0.2838	0	0	0	0	0	0	0	0	0	0	0	0	0.1053	0	0	0.2975	0.4057	0.013	Benign
0.382	0.857681	-0.019	0.2713	0.848	1.09	1.0704	0.1407	0	0.4773	0.007	0	0	0	0	0	0	0	0	0	0	0	0.0152	0	0	0.1792	0.3103	0.002	Benign
14.17	1.02809	7.535	-0.0699	-0.348	-3.48	0.6545	0.6909	1	0.4412	0	0	0	1	0	0	0	0	0	0	0	0	0	0	0	0.2711	0.4553	0.066	Benign
6.739	0.92195	2.702	-0.0066	-0.014	1.02	0.8385	0.3231	0	0.1936	0.0026	0	0	0.012	0	0	0	0	0	0	0	0	0	0	0.0156	0.4143	0.4566	0.083	Benign
4.642	0.770588	3.956	-0.7583	-1.315	1.18	0.8873	0.2255	1	0.4474	0.1	0	0	0	4.68	0.87	0.87	-0.13	0	1	0	0	0	0	0.5	0.1849	0.1291	0.033	Benign
0.846	0.0422045	9.781	-0.2651	-0.8	-11.7	1.1457	0.1506	1	0.252	0.1111	0.0588	0	0	2.94	0.92	-0.17	0.17	0	1	0	0	0	0	0	0.1512	0.3171	0.008	Benign
6.87	0.707935	9.39	-0.112	-0.485	-4.27	0.9418	0.1163	1	0.4905	0	0	0	0	0	0	0	0	0	0	0	0	0	0	0	0.1989	0.3221	0.003	Benign
7.627	-1.41015	8.672	0.147	0.609	-10.6	0.7904	0.3832	1	0.4868	0	0	0	0	2.9	0.31	0.31	-0.31	0	1	0	0	0.125	0	0	0.4869	0.2371	0.009	Benign
15.93	1.0719	5.012	-0.628	-1.21	-2.48	0.9288	0.1425	1	0.3976	0.0588	0.0588	0	0	4.58	2.07	-2.07	2.07	0	1	0	0	0	0	1	0.1926	0.3743	0.004	Benign
11.72	0.912306	2.923	-0.0156	-0.076	-2.75	1.5988	0.5368	0	0.41	0	0	0	0	0	0	0	0	0	0	0	0	0	0.1429	0	0.3946	0.1211	0.049	Benign
10.94	0.216578	5.411	-0.0192	-0.099	3.82	0.8455	0.309	0	0.4162	0	0	0	0	0	0	0	0	0	0	0	0.1053	0	0	0	0.0416	0.4629	0.019	Benign
0.11	0.295718	9.873	-0.0122	-0.053	-11.1	0.912	0.4848	1	0.5247	0	0.0084	0.1429	0	0	0	0	0	0	0	0	0	0	0	0	0.492	0.4239	0.017	Benign
0.11	-1.51416	4.28	0.0158	0.108	-9.97	0.4679	1.3839	0	0.7609	0	0	0.25	0	0	0	0	0	0	0	0	0	0	0	0.25	0.2498	0.4443	0.004	Benign
0.027	-0.131617	3.341	0.1557	0.63	-7.55	0.4586	0.6767	1	0.5244	0.0087	0	0	0	0	0	0	0	0	0	0	0	0	0	0	0.3354	0.0914	0.013	Benign
10.84	1.37299	1.292	0.1869	0.697	2.03	0.7725	1.5988	0	0.2972	0.037	0	0	0	0	0	0	0	0	0	0	0	0.1429	0	0	0.1934	0.3041	0.086	Benign
3.615	0.893486	5.999	-0.9056	-1.414	1.83	0.9026	0.5771	1	0.4059	0	0.0111	0	0	0	0	0	0	0	0	0	0	0	0	0	0.405	0.4857	0.145	Benign
13.25	-0.846611	9.583	-1.5166	-1.724	-6.24	0.8385	0.3231	1	0.5787	0.0513	0	0	0	0	0	0	0	0	0	0	0	0	0	0	0.0095	0.457	0.003	Benign
5.078	-0.483249	6.093	-0.0375	-0.206	1.75	1.471	0.9419	0	0	0.0625	0	0	0	0	0	0	0	0	0	0	0	0.125	0	0	0.2199	0.2274	0.153	Benign
11.18	1.59151	9.268	-2.7016	-2.088	4.91	1.1737	1.1976	0	0.1133	0.0417	0	0	0	2.28	0.47	0.47	0	0	1	0	0.25	0	0	0	0.1298	0.1034	0.256	Benign
0.109	-0.297854	9.184	-1.6225	-1.766	-10.1	0.6545	0.6909	1	0.7989	0.0455	0	0	1	0	0	0	0	0	0	0	0	0	0	0	0.2554	0.2247	0.279	Benign
10.1	1.38442	4.813	-0.1182	-0.502	3.16	1.1545	0.309	0	0.664	0	0.0345	0	0	0	0	0	0	0	0	0	0	0.25	0	0	0.3508	0.155	0.187	Benign
0.228	-0.291813	0.008	-0.0136	-0.062	-9.64	1.062	0.5368	1	0.5252	0.0067	0	0	0	0	0	0	0	0	0	0	0	0	0	0	0.3794	0.0871	0.01	Benign
12.41	1.68307	8.963	0.854	1.426	5.02	2.3713	1.9401	0	0	0	0.1429	0	0	5.51	5.58	5.58	0	0	1	0	0	0.25	0	0	0.0324	0.2577	0.087	Benign
13.4	1.16452	0.3	0.7854	1.376	2.3	0.6545	0.6909	0	0.3477	0.0208	0.0208	0	0	2.81	7.75	7.75	0	0	1	0	0	0	0	0	0.3029	0.413	0.008	Benign
0.068	-0.243347	2.797	-0.0794	-0.383	-10.1	1.062	0.5368	1	0.2388	0	0	0	0	0	0	0	0	0	0	0	0	0	0	0	0.3063	0.4809	0	Benign
1.149	0.0467969	7.987	-0.2416	-0.762	-10.9	0.9026	0.5771	1	0.3782	0	0.0588	0	0	0	0	0	0	0	0	0	0	0	0	0	0.1831	0.4253	0.022	Benign
18.33	1.00567	9.813	-5.3562	-2.541	-2.43	1.0835	0.3251	1	0.2671	0.08	0	0	0	7.42	1.58	-1.58	1.58	0	0	1	0	0	0	0	0.0251	0.221	0.854	Benign
1.08	0.396586	1.213	0.0508	0.301	-10.2	1.5988	0.6869	0	1.1083	0.05	0.05	0	0	5.32	2.51	2.51	-2.51	0	1	0	0	0	0	0	0.0196	0.1592	0.009	Benign
11.04	-1.16656	4.851	-0.8468	-1.376	-7.25	0.9026	0.5771	1	0.7592	0.0417	0	0	0	3.33	1.08	-1.08	1.08	0	1	0	0.0357	0	0	0	0.4044	0.3288	0.015	Benign
1.772	0.695025	5.919	-4.8365	-2.478	2.19	0.9296	0.1407	1	0.7565	0.0909	0	0	0	0	0	0	0	0	0	0	0.1818	0	0	0	0.2641	0.4725	0.003	Benign
14.34	0.892836	1.087	1.1053	1.583	4.03	1.4427	0.5475	0	0.5188	0	0	0	0	5.73	7.75	0	7.75	0	1	0	0	0	0	0	0.0577	0.2104	0.004	Benign
0.16	-0.280265	4.927	0.0232	0.156	-11.9	0.4586	0.6767	1	0.2419	0.0068	0.0068	0	0	3.77	7.95	0	7.95	0	1	0	0	0	0	0	0.2284	0.3771	0.021	Benign
10.44	0.731486	9.27	0.0214	0.144	5.51	0.7904	0.3832	0	0.5893	0	0.0182	0	0	0	0	0	0	0	0	0	0.04	0	0	0	0.2273	0.1401	0.085	Benign
14.2	1.69084	1.358	-0.0284	-0.155	3.22	1.062	0.5368	0	0.7549	0	0	0	0	0	0	0	0	0	0	0	0.0952	0	0	0	0.1818	0.4842	0	Benign
10.3	0.318894	3.997	-0.0543	-0.284	-10.8	2.3713	1.9401	0	0.2235	0.0556	0	0	0	0	0	0	0	0	0	0	0	0.1667	0	0	0.4344	0.1304	0.071	Benign
2.391	0.296288	6.356	-0.1186	-0.503	-11.1	1.1457	0.6939	1	0.3055	0.0426	0	0	0	0	0	0	0	0	0	0	0	0	0	0.5	0.0962	0.3131	0.024	Benign
7.052	0.713307	7.321	-0.0664	-0.334	-2.01	0.9296	0.1407	1	0.7928	0.0476	0	0	0	0	0	0	0	0	0	0	0	0	0	0	0.4184	0.2949	0.037	Benign
0.577	-0.439566	3.349	-0.0348	-0.191	-11	1.062	0.1501	0	0.3598	0	0	0	0	6.7	1.52	1.52	-1.52	0	1	0	0	0	0	0.3333	0.2413	0.4116	0.002	Benign
4.314	0.549082	5.254	-0.6874	-1.259	-4.28	1.2962	0.1506	0	0.1818	0	0	0	0	5.48	0.12	-0.12	0.12	0	1	0	0	0	0	0	0.0693	0.2845	0.003	Benign
6.456	0.293445	3.332	0.0287	0.189	-4.98	0.6561	0.5503	0	0.5357	0	0	0.2	0	0	0	0	0	0	0	0	0	0	0.5	0	0.2228	0.1183	0.044	Benign
11.35	-0.483337	3.999	-0.0489	-0.26	0.847	1.0835	0.3251	0	0.2394	0.087	0.0455	0	0	0	0	0	0	0	0	0	0	0	0	0	0.1073	0.2044	0.02	Benign
0.166	0.731486	-0.435	-0.1326	-0.54	-1.26	0.9418	0.1163	0	0.2821	0.0714	0	0	0	0	0	0	0	0	0	0	0	0	0	0	0.0283	0.242	0.007	Benign
0.039	-0.39841	9	-0.1319	-0.538	-9.96	0.912	0.4848	1	1.0174	0.0357	0.069	0	0	8.61	7.96	7.96	0	0	1	0	0	0	0	0	0.3372	0.3423	0.029	Benign
0.064	-1.22136	8.039	-0.1002	-0.449	-8.78	0.8385	0.3231	1	0.5	0.0714	0	0	0	2.28	1.19	1.19	0	0	1	0	0	0	0	0	0.2138	0.3374	0.036	Benign
0.863	-0.112087	9.87	-1.8796	-1.861	-9.76	0.985	0.4361	1	0.7228	0.0417	0	0	0	0	0	0	0	0	0	0	0	0	0	0	0.078	0.4203	0.01	Benign
0.532	0.445456	5.23	0.4257	1.052	-4.36	0.9296	0.1407	1	0.664	0.0345	0	0	0	0	0	0	0	0	0	0	0	0	0	0	0.3509	0.1427	0.025	Benign
11.04	1.41145	7.059	0.0204	0.138	1.32	1.062	0.5368	0	0.6496	0.0476	0	0	0	0	0	0	0	0	0	0	0	0.0909	0	0	0.1026	0.2028	0.015	Benign
0.836	-0.18766	3.066	-0.3638	-0.94	-11.2	1.1353	0.6767	1	0.2966	0	0.0208	0.1111	0	0	0	0	0	0	0	0	0	0	0	0	0.0777	0.0482	0.029	Benign
17.57	1.26793	4.778	-0.0135	-0.061	3.55	0.4311	1.9401	0	0.4417	0.0233	0.0455	0	0	0	0	0	0	0	0	0	0.0968	0	0	0	0.1803	0.2134	0.006	Benign
0.114	0.413452	4.736	-0.7959	-1.341	-10.7	0.6545	0.6909	1	0.4214	0	0	0	0.25	2.34	7.75	7.75	0	0	1	0	0	0	0	0	0.4288	0.4914	0.074	Benign
11.81	-0.194452	7.778	-3.7924	-2.312	2.11	1	0	0	0	0	0	0	0.3333	0	0	0	0	0	0	0	0	0	0	0	0.0804	0.3245	0.001	Benign
13.83	0.745693	5.335	-2.8551	-2.12	-6.51	1.1457	0.1506	1	0.18	0.0057	0.0057	0	0	3.94	0.25	-0.25	0.25	0	1	0	0	0	0	0	0.1861	0.3887		Benign
10.63	1.59614	9.839	-0.2366	-0.753	-3.92	0.8952	0.5475	1	0.6337	0	0.0435	0	0.25	0	0	0	0	0	0	0	0	0	0	0	0.3358	0.191	0.061	Benign
20.7	1.30977	8.917	0.0121	0.083	4.96	1.1545	0.309	0	0.646	0	0.0465	0	0	0	0	0	0	0	0	0	0	0.16	0	0	0.2361	0.4857	0.259	Benign
9.169	0.902202	6.251	-1.499	-1.716	-1.36	1.1545	0.309	0	0.1557	0	0	0	0	7.79	0.54	-0.54	0.54	0	0	1	0	0	0	0	0.109	0.2678	0.101	Benign
8.919	0.627891	7.726	0.0142	0.097	-5.83	1.3455	0.6909	1	0.3326	0.0303	0	0	0	0	0	0	0	0	0	0	0	0	0	0	0.1819	0.038	0.006	Benign
0.048	0.731486	0.362	-0.1876	-0.662	-8.49	1.1545	0.309	0	0.1966	0	0.0076	0	0	0	0	0	0	0	0	0	0	0	0	0	0.0723	0.3597	0.024	Benign
11.26	1.44954	2.623	0.1193	0.54	3.71	2.3713	1.5988	0	0.6268	0	0.0667	0.3333	0	0	0	0	0	0	0	0	0	0	0	0	0.2885	0.4949	0.015	Benign
11.29	1.60466	8.796	-0.1478	-0.576	5.48	0.4311	1.9401	0	0.4755	0.0116	0.0116	0	0	2.84	0.13	-0.13	0.13	0	1	0	0.027	0	0	0	0.095	0.0847	0.311	Benign
0.017	-0.651163	1.438	-0.3636	-0.939	-4.81	0.8952	0.5475	1	0.6282	0	0.0238	0	0	7.97	7.75	7.75	-0.5	0	1	0	0	0	0	0	0.0935	0.2701	0.615	Benign
21.9	0.731486	4.657	0.2716	0.849	3.47	0.4311	1.9401	0	0.5353	0.0208	0.0208	0.25	0	3.75	0.52	-0.52	0.52	0	1	0	0	0	0	0	0.0604	0.2735	0.013	Benign
0.11	0.25536	0.118	-0.0167	-0.083	0.0704	0.9026	0.5771	1	0.1878	0	0	0	0	0	0	0	0	0	0	0	0	0.0119	0	0	0.2589	0.2762	0.048	Benign
15.79	1.04445	9.403	-0.103	-0.458	-7.78	1.1064	0.6547	1	0.4296	0	0.0067	0	0	4.86	4.62	4.62	0	0	1	0	0	0	0	0	0.1887	0.1641	0.065	Benign
13.93	0.467331	4.135	0.0183	0.125	-9	1.1127	0.2255	0	0.1611	0	0.0811	0	0	0	0	0	0	0	0	0	0	0	0	0	0.0452	0.1197	0.07	Benign
13.1	0.719352	3.592	-0.022	-0.116	-8.91	1.1353	0.6767	1	0.4276	0	0.0789	0	0	0	0	0	0	0	0	0	0	0	0	0	0.187	0.2106	0.047	Benign
9.822	0.929891	9.606	0.6895	1.303	0.918	0.6545	0.3455	0	0.4658	0	0.0385	0	0	5.46	7.64	7.64	0	0	1	0	0	0	0	0	0.2702	0.405	0.31	Benign
11.48	1.27448	1.382	-0.2432	-0.764	-0.897	2.3713	1.5988	0	0.1438	0	0	0	0	0	0	0	0	0	0	0	0	0	0	0	0.0416	0.2273	0.146	Benign
6.546	0.978377	0.576	0.0233	0.157	3.25	0.6545	0.6909	0	0.5948	0.019	0	0	0	0	0	0	0	0	0	0	0	0	0	0	0.2558	0.3106	0.238	Benign
15.01	1.04726	7.36	2.9466	2.224	-3.58	0.4311	0.7425	0	0.3481	0	0	0	0	0	0	0	0	0	0	0	0	0	0	0	0.1741	0.2339	0.01	Benign
8.733	1.13566	3.127	-0.0479	-0.256	-0.21	1.1353	0.6767	1	0.5948	0.0283	0	0	0	0	0	0	0	0	0	0	0	0	0	0	0.2564	0.3061	0.002	Benign
4.647	1.17004	5.47	-1.3496	-1.651	-1.13	1.0835	0.3251	1	0.337	0	0	0	0	0	0	0	0	0	0	0	0	0	0	0	0.0571	0.1531	0.149	Benign
18.06	1.49894	9.826	0.24	0.796	3.3	0.985	0.1504	0	0.2853	0.25	0.25	0	0	0	0	0	0	0	0	0	0.0714	0	0.5	0	0.1363	0.3049	0.285	Benign
6.694	0.673199	5.87	-0.0811	-0.388	-6.21	1.1064	0.6547	1	0.6867	0.0667	0.0667	0	0	0	0	0	0	0	0	0	0	0	0	0	0.0809	0.2265	0.008	Benign
1.502	0.223813	8.908	-0.2254	-0.734	-0.163	0.7904	0.3593	0	0.5346	0.0333	0	0	0	0	0	0	0	0	0	0	0	0	0	0	0.3577	0.4439	0.012	Benign
10.17	-0.507209	9.809	-0.5979	-1.184	-1.87	0.912	0.4848	1	0.4394	0.08	0.08	0	0	5.38	7.95	7.95	1.33	1	1	0	0	0.0625	0	0	0.1526	0.393	0.21	Benign
0.512	0.178513	3.29	0.4572	1.087	-1.16	0.529	0.9419	0	0	0	0	0	0	0	0	0	0	0	0	0	0	0	0	0	0.4155	0.1533	0.033	Benign
22	1.6842	3.363	-0.0519	-0.274	4.54	0.9296	0.1407	0	0.8179	0	0	0	0	0	0	0	0	0	0	0	0.0938	0	0	0	0.2975	0.2983	0.408	Benign
0.43	-0.239439	4.941	0.7257	1.332	-6.36	1.2962	0.1506	1	0.1244	0.0345	0.0667	0.125	0	5.7	0.51	0.51	-0.51	0	1	0	0	0	0	0	0.3133	0.211	0.022	Benign
0.533	0.0967627	3.291	1.9102	1.939	-6.87	0.4311	1.9401	0	0	0	0	0	0	0	0	0	0	0	0	0	0	0	0	0	0.4101	0.4942	0.001	Benign
15.2	0.811082	7.818	-0.0394	-0.215	-6.29	0.4762	0.6243	1	0.7304	0	0	0	0	0	0	0	0	0	0	0	0	0	0	0	0.1776	0.2774	0.02	Benign
17.42	2.70974	8.293	-0.5614	-1.151	2.92	1.2962	0.8445	1	0.9356	0.023	0.023	0	0	0	0	0	0	0	0	0	0	0	0	0	0.0193	0.1166	0.039	Benign
9.943	0.731486	9.334	-1.6563	-1.779	-2.04	0.7904	0.3832	1	0.6073	0.2	0.1111	0	0	2.37	0.84	0.84	0	0	1	0	0.0714	0	0	0	0.0719	0.454	0.016	Benign
11.18	1.65912	1.997	-0.0438	-0.237	4.65	0.7725	1.5988	0	0.5597	0.025	0	0	0.125	0	0	0	0	0	0	0	0	0	0	0.1	0.1899	0.266	0.012	Benign
0.746	-0.229043	8.793	0.1687	0.658	-8.38	1.1457	0.1506	1	0.4327	0.0263	0.0513	0	0	0	0	0	0	0	0	0	0.0323	0.0323	0	0	0.3175	0.3837	0.082	Benign
17.36	1.39862	6.834	0.4487	1.078	-0.267	0.4586	0.6767	1	0	0.0556	0	0	0	0	0	0	0	0	0	0	0	0.5	0	0	0.4106	0.4981	0.004	Benign
11.9	0.898434	2.583	-0.7333	-1.297	0.856	0.9026	0.5771	1	0.5971	0.0323	0	0.25	0	0	0	0	0	0	0	0	0	0	0	0	0.3773	0.4613	0.011	Benign
10.75	-0.305136	2.868	0.0348	0.224	0.0808	1.0862	0.1724	1	0.776	0.0196	0	0	0	0	0	0	0	0	0	0	0	0	0	0	0.4047	0.4708	0.021	Benign
15.46	1.65799	6.589	0.8588	1.43	0.151	1.4427	0.5475	1	0.5412	0	0.0417	0	0	3.45	7.76	0	7.76	0	1	0	0.2143	0	0.1429	0	0.1509	0.4774	0.033	Benign
5.038	0.47762	-0.358	-0.2012	-0.689	-9.57	0.7249	0.257	0	0.4378	0	0	0	0	0	0	0	0	0	0	0	0	0	0	0	0.2477	0.3485	0	Benign
15.28	0.829898	5.648	1.2349	1.654	-2.01	0.4311	1.9401	0	0.3618	0	0	0	0	0	0	0	0	0	0	0	0	0	0	0	0.2834	0.2617	0.048	Benign
11.97	1.34523	6.196	0.2299	0.778	4.82	1.1332	0.2664	0	0.2785	0	0.05	0.2	0	0	0	0	0	0	0	0	0	0.0714	0	0	0.4133	0.2285	0.478	Benign
5.947	0.195511	9.477	-0.2099	-0.706	-11.6	1.062	0.5368	1	0.78	0.0385	0	0	0	9.44	0.71	0.71	-0.71	0	1	0	0	0	0	0	0.3721	0.2345	0.007	Benign
11.46	1.67909	5.903	0.6314	1.255	5.7	0.4679	1.3839	0	0.5276	0	0	0	0	0	0	0	0	0	0	0	0	0	0	0	0.2721	0.0375	0.078	Benign
15.51	1.13922	9.184	0.0331	0.215	1.25	0.4517	0.6547	1	0.4213	0.0148	0	0	0	0	0	0	0	0	0	0	0.0597	0	0	0	0.1252	0.195	0.195	Benign
12.01	0.157045	9.051	-0.005	-0.004	-7.95	0.9296	0.1407	1	0.3598	0.0435	0	0	0	0	0	0	0	0	0	0	0	0	0	0	0.242	0.4021	0.019	Benign
6.861	1.18918	5.848	0.3029	0.896	4.29	1.0582	0.1163	0	0	0	0	0	0	0	0	0	0	0	0	0	0	0.0909	0	0	0.1956	0.4798	0.047	Benign
10.51	1.07921	9.873	-0.2191	-0.724	2.89	1.0835	0.3251	1	0.3331	0.002	0	0	0	0	0	0	0	0	0	0	0	0.0075	0	0	0.1431	0.1175	0.001	Benign
9.943	1.00306	9.873	0.1907	0.704	-1.1	0.4517	0.6939	1	0.2494	0	0.0556	0	0	5.66	0.72	0.72	-0.72	0	1	0	0	0.25	0	0	0.1965	0.2946	0.143	Benign
0.559	-0.11484	9.473	-1.5214	-1.726	-11.7	1.0835	0.3251	1	0.4167	0	0.037	0	0	0	0	0	0	0	0	0	0	0	0	0	0.4064	0.1399	0.005	Benign
0.034	-0.661242	3.991	-0.0421	-0.228	-8.37	0.985	0.4361	1	0.4093	0.0625	0.0625	0	0	3.08	0.19	-0.19	0.19	0	1	0	0	0	0	0	0.4211	0.1326	0.009	Benign
9.499	1.14384	4.795	-0.0138	-0.063	-5.83	1.1245	0.185	1	0.3118	0	0	0	0	8.33	0.52	0.52	-0.52	0	1	0	0	0	0	0	0.1579	0.4629	0	Benign
13.62	0.654295	0.466	2.0774	1.991	0.309	2.3713	1.5988	0	0.1599	0	0.125	0	0	0	0	0	0	0	0	0	0	0.375	0	0	0.198	0.2836	0.111	Benign
0.268	-0.202101	8.416	0.007	0.047	-10.9	0.9026	0.5771	1	0.4061	0.0476	0.0476	0	0	0	0	0	0	0	0	0	0	0	0	0	0.1905	0.2127	0.003	Benign
12.47	1.35364	8.963	-18.4124	-3.156	4.47	0.912	0.4848	1	1.625	0	0.125	0	0	0	0	0	0	0	0	0	0	0	0	0	0.1603	0.1602	0.044	Benign
1.616	-0.0766054	-0.021	-0.014	-0.065	-5.18	1.062	0.5368	0	0.2553	0	0	0	0	0	0	0	0	0	0	0	0	0	0	0	0.3024	0.4562	0	Benign
1.17	-0.256666	0.213	-0.678	-1.251	-11.6	1.062	0.5368	1	0.8844	0	0.0312	0	0	0	0	0	0	0	0	0	0	0	0	0	0.0151	0.4109	0.007	Benign
9.667	1.10313	7.487	-3.3834	-2.235	-1.54	1	0	0	0.4278	0.027	0	0	0	0	0	0	0	0	0	0	0.0526	0	0	0	0.0477	0.3077	0.294	Benign
12.92	1.23793	3.121	0.3279	0.93	3.3	1.1545	0.309	0	0.1595	0	0	0	0	9.12	4.47	4.47	-4.47	0	0	1	0	0	0	0	0.1062	0.2014	0.616	Benign
0.086	-0.429315	5.954	-0.9488	-1.441	-9.48	0.9026	0.4069	1	0.4574	0	0.0294	0	0	0	0	0	0	0	0	0	0	0	0	0	0.2389	0.1561	0.03	Benign
8.593	0.872065	3.999	-0.0169	-0.084	2.46	0.7904	0.3832	1	0.6893	0	0	0	0	2.05	0.39	0.39	0	0	1	0	0	0	0	0	0.0166	0.1473	0.003	Benign
11.57	1.17627	2.791	0.1029	0.492	0.673	1.1005	0.4444	0	0.5625	0	0.125	0	0	0	0	0	0	0	0	0	0	0	0	0	0.468	0.4709	0.053	Benign
5.358	0.518025	2.029	-0.4285	-1.016	2.21	1.8517	1.3839	0	0.5395	0	0.0351	0	0.5	9.1	0.72	0.72	-0.72	0	1	0	0	0	0	0	0.0344	0.497	0.122	Benign
0.06	0.00905001	2.839	-0.0055	-0.007	-3.75	0.8385	0.3231	1	0.3803	0.0068	0.0068	0	0	0	0	0	0	0	0	0	0	0	0	0	0.1066	0.3544	0.053	Benign
17.86	1.27478	7.697	-0.0062	-0.012	1.52	1.1457	0.0393	0	0.2023	0.0769	0.0769	0	0	7.18	1.12	1.12	-1.12	0	1	0	0	0	0	0	0.2117	0.3094	0.014	Benign
3.928	0.563041	3.034	-0.0851	-0.402	1.94	0.9288	0.1425	1	0.3262	0	0	0	0	3.48	0.27	-0.27	0.27	0	1	0	0	0	0	0	0.4705	0.2199	0.006	Benign
8.85	1.00404	1.352	1.9415	1.95	-3.37	0.4586	0.6767	1	0	0.0323	0	0	0	0	0	0	0	0	0	0	0	0	0	0	0.3231	0.4082	0.064	Benign
3.383	1.13975	4.912	-0.2015	-0.69	-0.281	1.471	0.9419	0	0.6759	0	0.0571	0	0	3.11	8.75	8.75	0	0	1	0	0	0	0	0	0.2461	0.3318	0.087	Benign
1.446	-0.0625736	6.864	-2.9854	-2.152	-10.2	0.912	0.4848	1	1.0316	0.1	0.1	0	0	0	0	0	0	0	0	0	0	0.1667	0	0	0.2348	0.4548	0.012	Benign
5.033	0.435167	6.696	-0.0856	-0.404	-9.53	0.6545	0.6909	1	0.7562	0	0	0	0.5	2.76	7.75	7.75	0	0	1	0	0.0909	0	0	0	0.3372	0.3459	0.105	Benign
21.4	1.62754	8.871	-0.6577	-1.235	5.32	0.4311	1.9401	0	0.5885	0.0667	0.0667	0	0	0	0	0	0	0	0	0	0.1765	0	0	0	0.0503	0.4072	0.083	Benign
10.04	1.12812	7.836	-0.265	-0.8	4.62	1.5988	0.5368	0	0.5968	0	0.0625	0	0	0	0	0	0	0	0	0	0	0.25	0	0	0.2802	0.2231	0.031	Benign
10.31	1.40973	1.921	0.3365	0.942	2.89	0.529	0.9419	0	0.5896	0.04	0	0	0	0	0	0	0	0	0	0	0.25	0	0	0	0.2675	0.1585	0.008	Benign
8.187	1.53623	3.959	0.0093	0.063	4.05	0.529	0.9419	0	1.017	0.0283	0	0	0	0	0	0	0	0	0	0	0.1136	0	0	0	0.1207	0.288	0.022	Benign
16.38	1.59158	2.39	-0.2863	-0.833	4.61	0.4311	1.9401	0	0.0848	0.0077	0.0026	0	0	4.15	0.26	-0.26	0.26	0	1	0	0.0244	0	0	0	0.092	0.182	0.363	Benign
0.253	-0.245268	5.862	1.832	1.913	-6.85	1.0704	0.1407	1	0.885	0	0	0	0	0	0	0	0	0	0	0	0.1	0.1	0	0	0.1194	0.2814	0	Benign
5.009	0.814263	9.617	-1.0143	-1.479	-1.57	1.1457	0.1506	1	0.8183	0.0127	0	0	0	0	0	0	0	0	0	0	0	0.0526	0	0	0.2198	0.145	0.386	Benign
2.526	0.0806015	9.793	0.0431	0.266	-11.1	1.1064	0.6547	1	0.9545	0.0556	0.0556	0	0	4.66	8.66	0	8.66	0	1	0	0	0.6667	0	0	0.1114	0.2991	0.028	Benign
11.51	1.07529	3.959	-0.1038	-0.461	-1.57	1.8517	1.3839	0	0.256	0	0	0	0	9.51	0.92	0.92	-0.92	0	0	1	0	0	0	0	0.1587	0.2363	0.213	Benign
1.249	0.277671	9.313	-0.1618	-0.607	-7.58	0.9026	0.5771	1	0.9063	0.0476	0.0909	0	0	0	0	0	0	0	0	0	0	0	0	0	0.4635	0.2141	0.02	Benign
8.782	0.490188	4.595	0.1739	0.67	-7.92	1.2962	0.1506	1	0.7505	0.0098	0	0	0	0	0	0	0	0	0	0	0	0	0	0	0.3205	0.2392	0.013	Benign
11.65	0.985299	9.269	0.3897	1.01	-2.63	1.0712	0.1425	1	0.55	0	0.0417	0.25	0	0	0	0	0	0	0	0	0	0	0	0	0.1893	0.482	0.059	Benign
15.84	1.37587	1.794	0.0206	0.139	4.93	0.9296	0.1407	0	0.6729	0	0	0	0	0	0	0	0	0	0	0	0	0	0	0	0.3348	0.1446	0.018	Benign
17.03	-0.0142746	9.158	-1.2611	-1.609	-0.0604	1.471	0.9419	0	0.2069	0	0.0952	0	0	0	0	0	0	0	0	0	0	0	0	0	0.242	0.3875	0.081	Benign
2.846	-0.336286	0.043	-0.4088	-0.993	-6.35	0.7725	1.5988	0	0.2671	0.0476	0	0	0	0	0	0	0	0	0	0	0	0	0	1	0.2801	0.2236	0.021	Benign
0.138	0.0389076	0.789	-0.518	-1.109	-6.71	0.985	0.5263	1	0.5963	0.0571	0.0833	0	0	0	0	0	0	0	0	0	0	0	0	0	0.3957	0.3472	0.132	Benign
21.7	2.84556	0.704	0.7442	1.346	4.41	0.4517	0.8445	1	0.5453	0	0.0167	0	0	0	0	0	0	0	0	0	0	0	0	0	0.0837	0.2121	0.115	Benign
13.54	0.731486	3.397	3.6614	2.367	1.85	1.3455	0.6909	1	0	0	0	0.3333	0	0	0	0	0	0	0	0	0	0	0	0	0.4899	0.3304	0.035	Benign
0.507	0.170949	5.586	0.1473	0.61	-10.4	1.1353	0.6767	1	0.3802	0.0029	0.0057	0	0	8.11	7.95	7.95	0	0	1	0	0	0	0	0	0.4166	0.3899	0.06	Benign
11.44	1.37617	8.944	-0.0581	-0.3	3.69	0.4679	1.3839	0	0.2378	0	0.04	0.1429	0	0	0	0	0	0	0	0	0	0	0	0	0.2063	0.1353	0.118	Benign
5.429	0.256938	3.51	-2.6039	-2.066	-9.8	1.3095	0.4069	0	0.2857	0	0.0476	0	0.6	0	0	0	0	0	0	0	0	0.1667	0	0	0.0971	0.3622	0.002	Benign
9.487	1.04683	7.82	-1.766	-1.82	-1.45	0.9138	0.1724	1	0.3187	0.0345	0	0	0	0	0	0	0	0	0	0	0.0909	0	0	0	0.4025	0.2094	0.145	Benign
9.855	1.33556	0.597	-3.3476	-2.229	0.604	1.471	0.9419	0	0.2211	0	0.05	0	0	0	0	0	0	0	0	0	0	0	0	0	0.1406	0.3928	0.094	Benign
0.099	-0.608721	8.546	-1.4444	-1.692	-10.7	1.1353	0.6767	1	0.7189	0.1053	0	0.25	0	0	0	0	0	0	0	0	0	0	0	0	0.1593	0.3802	0.067	Benign
1.134	0.0598867	0.36	0.0541	0.316	-10.9	1.1457	0.1506	1	0.6947	0	0	0	0	6.7	0.27	-0.27	0.27	0	1	0	0.0417	0.1481	0	0	0.3595	0.1205	0.026	Benign
0.064	-0.320437	3.926	-0.135	-0.546	-11.1	1.062	0.5368	1	0.6186	0	0	0	0	0	0	0	0	0	0	0	0	0.1	0	0	0.142	0.3772	0.02	Benign
9.017	0.731486	3.782	-0.0055	-0.007	1.08	0.912	0.4848	1	0.4183	0	0.0117	0	0	9.55	0.97	0.97	-0.97	0	1	0	0	0.0164	0	0	0.2043	0.3063	0.125	Benign
7.965	0.786847	9.861	-0.4524	-1.042	-0.848	1.1245	0.185	1	0.5638	0.0278	0	0	0	6.49	0.35	-0.35	0.35	0	1	0	0	0	0	1	0.287	0.1205	0.023	Benign
6.855	0.914664	2.782	-0.0088	-0.029	4.97	1.0712	0.1425	0	0.3467	0	0.0071	0	0	6.4	1.16	-1.16	1.16	0	1	0	0	0	0	0	0.2351	0.357	0.052	Benign
11.67	0.731486	7.706	0.106	0.501	4.28	0.8455	0.309	0	0.4144	0	0	0.1429	0	0	0	0	0	0	0	0	0	0.1579	0	0	0.3478	0.1816	0.007	Benign
21.2	1.5686	8.206	2.0334	1.978	4.19	0.7904	0.3832	0	0.4483	0.0667	0	0	0	5.45	0.28	0.28	-0.28	0	1	0	0	0	0	0.25	0.3445	0.3613	0.001	Benign
4.933	0.512392	9.262	-0.3388	-0.908	-9.39	1.2962	0.1899	0	0.2403	0	0	0	0	0	0	0	0	0	0	0	0	0	0	0	0.3767	0.355	0	Benign
0.981	-0.158838	3.298	-0.074	-0.363	-4.71	2.3713	1.9401	0	0.1855	0	0.0488	0	0	0	0	0	0	0	0	0	0	0	0	0	0.2832	0.3708	0.101	Benign
13.03	1.5903	9.331	0.1343	0.579	5.5	2.3713	1.9401	0	0.6221	0.0667	0	0	0	0	0	0	0	0	0	0	0	0.087	0	0	0.2792	0.4478	0.071	Benign
10.15	1.15813	9.294	3.2951	2.296	-0.592	1.062	0.5368	0	0.5277	0.0435	0	0	0	0	0	0	0	0	0	0	0	0	0	0	0.2973	0.4259	0.016	Benign
17.38	1.30102	1.114	-0.5745	-1.163	2.79	0.7725	1.5988	0	0.2667	0	0	0	0	0	0	0	0	0	0	0	0.0556	0	0	0	0.2706	0.085	0.009	Benign
3.586	0.731486	1.321	0.369	0.983	-10.5	0.4586	0.6767	1	0.4591	0.0741	0.0741	0	0	0	0	0	0	0	0	0	0	0	0	0	0.2981	0.1328	0.006	Benign
6.84	0.883015	3.241	-0.2878	-0.835	0.908	1.1457	0.1506	0	0.3429	0.1111	0	0	0	0	0	0	0	0	0	0	0	0	0	0	0.3265	0.2069	0.017	Benign
7.932	1.17511	8.042	-0.025	-0.136	1.7	0.8385	0.3231	1	0.5526	0.0015	0.0015	0	0	4.89	0.6	0.6	-0.6	0	1	0	0	0	0	0	0.3981	0.4739	0.013	Benign
9.381	1.48584	7.993	0.7263	1.332	3.72	0.7249	1.1269	0	0.5731	0.0455	0	0.2	0	0	0	0	0	0	0	0	0	0	0	0	0.0894	0.2142	0.003	Benign
14.12	1.1316	8.613	-0.0602	-0.309	1.38	1.0835	0.3251	0	0.7893	0	0	0.25	0	11.83	0.12	0.12	-0.12	0	0	1	0.2	0	0	0	0.3367	0.292	0.203	Benign
0.114	0.731486	2.508	0.0173	0.118	-11.5	1.1245	0.185	1	0.4062	0	0	0	0	2.2	0.17	0.17	-0.17	0	1	0	0	0	0	0	0.0317	0.1835	0.101	Benign
3.605	-1.22966	5.25	0.0097	0.066	-6.93	0.9418	0.1163	1	0.4212	0.0385	0.0385	0	0	0	0	0	0	0	0	0	0	0	0	0	0.2657	0.4469	0.09	Benign
10.83	1.12254	1.694	1.2372	1.655	0.328	1.2962	0.1506	0	0.3438	0.1111	0	0	0	0	0	0	0	0	0	0	0.1667	0	0	0	0.423	0.3623	0.024	Benign
17.55	1.23597	1.049	0.9743	1.505	1.97	0.4517	0.8445	1	0.2593	0	0.0208	0	0	0	0	0	0	0	0	0	0	0	0	0	0.1233	0.0547	0.086	Benign
15.73	1.5583	2.86	-1.8171	-1.839	3.99	0.7725	1.5988	0	0.6456	0	0.0256	0	0	6.06	1.12	-1.12	1.12	0	0	1	0	0	0	0	0.4075	0.3691	0.92	Benign
10.07	1.03895	7.588	-0.0173	-0.086	-4.09	1.471	0.9419	0	0.7273	0	0	0	0.6667	0	0	0	0	0	0	0	0	0	0	0	0.3165	0.3829	0.084	Benign
9.412	1.3795	7.639	0.0373	0.237	0.296	1.1127	0.2255	1	0	0	0.0769	0	0	0	0	0	0	0	0	0	0	0	0	0	0.4098	0.4372	0.024	Benign
1.287	0.537019	3.784	0.3207	0.921	-3.28	0.5079	0.5756	0	0.3482	0	0	0	0	0	0	0	0	0	0	0	0	0	0	0	0.3954	0.4868	0	Benign
11.31	0.478397	8.359	-0.7968	-1.341	-9.05	0.9026	0.5771	1	0.6141	0	0.0606	0	0	0	0	0	0	0	0	0	0	0	0	0	0.4944	0.3748	0.01	Benign
0.014	-0.33111	5.19	-0.0955	-0.435	-12.1	1.1353	0.6767	1	0.2733	0.0385	0.0385	0	0	3.44	8.18	0	8.18	0	1	0	0	0	0	0	0.1923	0.4931	0.056	Benign
11.09	1.36917	1.236	8.4861	2.975	2.36	2.3713	1.9401	0	0.8435	0.1176	0.0625	0	0	0	0	0	0	0	0	0	0	0.5714	0	0	0.4646	0.375	0.083	Benign
1.032	0.0939025	5.968	0.0742	0.397	-9.86	1.4211	0.9624	1	0.6947	0.0132	0	0	0	2.53	0.2	0.2	-0.2	0	1	0	0	0.1154	0	0	0.3567	0.0966	0.018	Benign
6.964	0.731486	6.446	0.2723	0.849	2.97	0.8455	0.309	0	0.4387	0	0	0	0	0	0	0	0	0	0	0	0	0.0769	0	0	0.2592	0.375	0.18	Benign
10.43	1.52388	3.442	-0.2032	-0.693	4.27	0.4679	1.3839	0	0.6279	0.0164	0.0164	0	0	10.12	1.02	1.02	-1.02	0	1	0	0	0	0	0	0.2481	0.1352	0.018	Pathogenic
22.8	1.50486	7.544	-4.3742	-2.407	4.41	0.8668	0.2664	0	0.466	0.027	0	0	0	5.28	6.29	0.56	6.29	0	1	1	0.0455	0	0	0	0.4012	0.2459	0.987	Pathogenic
0.146	-0.387089	7.406	-0.034	-0.187	-9.48	0.9026	0.5771	1	0.242	0.069	0	0	0	8.77	7.96	7.96	0	0	1	0	0	0.0426	0	0	0.4247	0.2165	0.193	Pathogenic
7.944	0.631969	9.803	-1.5795	-1.75	-11.7	0.6545	0.6909	1	0.2615	0.0323	0.0323	0	0	10.67	7.75	7.75	-7.75	0	1	0	0	0	0	0	0.4537	0.2956	0.579	Pathogenic
49	1.91301	9.828	-1.9564	-1.886	5.6	0.8824	0.5294	0	0.3105	0	0	0	0	9.16	0.75	0.75	-0.75	0	0	1	0.1111	0	0	0	0.301	0.3161	0.836	Pathogenic
23.8	1.84308	5.973	-4.583	-2.438	5.03	0.8455	0.309	0	0.1914	0	0	0	0	8.1	7.04	0	7.04	0	0	1	0	0.25	0	0	0.1871	0.2365	0.102	Pathogenic
14.67	1.15472	6.137	-0.2032	-0.693	5.78	0.529	0.9419	0	0.8827	0	0	0	0	8.02	8.75	-3.8	8.75	0	1	1	0	0	0	0	0.021	0.0804	0.987	Pathogenic
23.1	1.70509	7.928	-0.704	-1.273	4.58	0.8455	0.309	0	0.2926	0	0	0	0	8.41	4.7	-4.7	4.7	0	0	1	0	0	0	0	0.3233	0.1488	0.944	Pathogenic
14.67	1.15472	6.137	-1.5555	-1.74	1.98	0.9288	0.1425	1	0.1614	0	0.05	0	0	0	0	0	0	0	0	0	0	0	0	0	0.1961	0.438	0.073	Pathogenic
15.44	1.07684	5.203	-0.5398	-1.13	4.19	0.8455	0.309	0	0.645	0	0	0	0	5.88	5.46	0	5.46	0	0	1	0	0	0	0	0.2446	0.4973	0.996	Pathogenic
14.67	1.15472	6.137	-2.711	-2.091	-9.46	0.985	0.1504	0	0.3214	0.0417	0.0417	0	0	5.1	2.59	2.59	-2.59	0	1	0	0.1667	0	0	0	0.0926	0.3908	0.053	Pathogenic
13.4	1.73615	7.396	-1.2922	-1.624	4.59	1.2698	0.0212	0	0.2675	0	0.0769	0	0.1667	9.81	8.18	8.18	0	0	1	0	0.1667	0	0	0.0667	0.4441	0.4425	0.707	Pathogenic
9.761	1.55322	7.468	-0.1848	-0.656	2.9	0.4679	1.3839	0	0.4062	0	0	0	0	6.08	1.66	1.66	-1.66	0	1	0	0.2	0	0	0	0.064	0.12	0.01	Pathogenic
22	1.80441	7.871	-1.084	-1.518	5.36	0.8455	0.309	0	0.0848	0	0	0	0	8.27	7.45	0	7.45	0	0	1	0	0	0	0	0.3454	0.4653	0.998	Pathogenic
18.32	1.56407	6.89	-2.4316	-2.024	5.83	0.7249	1.1269	0	0.675	0	0	0	0	8.37	4.03	-4.03	4.03	0	0	1	0	0.0588	0	0	0.1742	0.1189	0.882	Pathogenic
23.3	1.4863	3.254	-0.4967	-1.088	4.54	0.912	0.4848	1	0.4681	0	0	0	0	6.86	6.84	0	6.84	0	0	1	0	0	0	0	0.3413	0.4295	0.997	Pathogenic
12.91	1.57739	1.217	-0.4298	-1.017	4.66	0.4679	1.3839	0	0.668	0	0	0	0.3333	7.1	4.53	4.53	-4.53	0	1	0	0.1111	0	0	0	0.1269	0.4908	0.23	Pathogenic
11.04	1.5019	2.041	5.1387	2.611	2.57	0.4679	1.3839	0	0.5329	0.0152	0	0	0.0769	9.88	1.81	1.81	-1.81	0	1	0	0	0	0	0	0.0582	0.3585	0.814	Pathogenic
11.84	1.64909	2.737	2.7955	2.188	2.73	0.6545	0.6909	1	0.5329	0.0152	0	0	0.2	8.56	0.49	0.49	-0.49	0	1	0	0	0.1053	0	0	0.0581	0.3576	0.924	Pathogenic
12.03	1.71999	2.538	-0.2281	-0.739	4.69	0.8952	0.5475	0	0.5329	0	0	0	0	0	0	0	0	0	0	0	0.0556	0	0	0	0.0548	0.3316	0.218	Pathogenic
14.67	1.15472	6.137	-2.6597	-2.08	4.69	0.529	0.9419	0	0.5329	0	0	0	0	10.67	8.75	-1.57	8.75	0	1	1	0	0	0	0	0.0524	0.313	0.923	Pathogenic
14.67	1.15472	6.137	-0.2007	-0.688	3.74	0.4679	1.3839	0	0.4326	0	0	0	0.1	7.81	3.4	3.4	-3.4	0	1	0	0	0	0	0	0.4099	0.1749	0.208	Pathogenic
14.67	1.15472	6.137	-0.6205	-1.204	5.3	0.529	0.9419	0	0.1335	0	0	0	0	8.76	8.76	-4.32	8.76	0	1	1	0	0	0	0	0.196	0.3802	0.958	Pathogenic
14.67	1.15472	6.137	-0.4724	-1.064	1.9	1.2698	0.0635	1	0.3336	0.0222	0.0222	0	0	7.67	3.19	3.19	0.58	0	1	0	0	0	0	0	0.3924	0.2114	0.633	Pathogenic
14.67	1.15472	6.137	-0.2032	-0.693	5.07	1.471	0.9419	0	0.674	0	0.0317	0	0	9.26	8.75	8.75	2.26	0	1	1	0	0.125	0	0	0.4373	0.0969	0.96	Pathogenic
21.6	1.66558	9.461	-1.0717	-1.512	4.65	0.529	0.9419	0	0.1786	0	0	0	0	8.59	8.75	0	8.75	0	1	1	0	0	0	0	0.1416	0.3322	0.982	Pathogenic
22	1.88642	8.575	-5.4763	-2.559	5.86	0.8455	0.309	0	0.144	0	0	0	0	6.36	5.86	0	5.86	0	0	1	0	0.0667	0	0	0.0294	0.1402	0.984	Pathogenic
14.67	1.15472	6.137	-1.9793	-1.895	4.66	0.529	0.9419	0	0.2596	0.04	0	0	0	8.88	8.75	-6.56	8.75	0	1	1	0	0	0	0	0.2562	0.4091	0.924	Pathogenic
14.67	1.15472	6.137	3.6798	2.371	-1.04	0.6545	0.3455	0	0.2972	0	0.05	0.25	0.25	9.8	7.65	7.65	-7.65	0	1	0	0	0	0	0	0.2645	0.2113	0.726	Pathogenic
23.7	1.95449	7.652	-1.0478	-1.498	6.17	0.529	0.9419	0	0.2468	0.0222	0	0	0	9.99	8.75	-5	8.75	0	1	1	0	0	0	0	0.3385	0.2086	0.993	Pathogenic
14.67	1.15472	6.137	-0.2032	-0.693	5.29	1.2063	0.1058	0	0.6367	0.003	0	0	0	0	0	0	0	0	0	0	0	0	0	0	0.4636	0.1849	0.299	Pathogenic
14.67	1.15472	6.137	-7.6495	-2.759	5.93	0.8668	0.2664	0	0.2273	0	0	0	0	5.69	9.73	0	9.73	0	0	1	0	0	0	0	0.3658	0.3894	0.891	Pathogenic
14.67	1.15472	6.137	-5.7138	-2.584	5.38	0.8668	0.2664	0	0	0	0	0	0	9.24	6.31	-6.31	6.31	0	0	1	0	0	0	0	0.2945	0.4468	0.945	Pathogenic
14.67	1.15472	6.137	-1.5488	-1.738	1.75	1.1353	0.6767	1	0.31	0.0294	0	0	0	8.6	6.86	0	6.86	0	0	1	0	0	0	0	0.0483	0.2038	0.979	Pathogenic
15.62	1.23155	9.462	-0.4296	-1.017	4.56	1.4211	0.9624	1	0.1999	0.04	0	0	0	10.25	3.03	-3.03	3.03	0	0	1	0	0	0	0	0.0657	0.3672	0.947	Pathogenic
14.67	1.15472	6.137	-0.6586	-1.236	5.52	0.4611	0.3114	0	0.2591	0.0833	0	0	0	0	0	0	0	0	0	0	0	0	0	0.125	0.3376	0.2018	0.312	Pathogenic
22.4	1.50111	5.131	-5.0194	-2.502	4.72	0.985	0.5263	1	0.3545	0	0	0	0	7.53	3.94	-3.94	3.94	0	0	1	0	0	0	0	0.4073	0.1144	0.925	Pathogenic
11.68	-0.139176	7.558	-6.1529	-2.631	1.37	0.6545	0.6909	1	0.6778	0.0588	0	0	0	8.95	7.76	7.76	0	0	1	0	0.1	0	0	0	0.2598	0.3863	0.807	Pathogenic
20.5	1.80617	7.83	-0.814	-1.354	4.49	0.529	0.9419	0	0.5899	0.05	0	0	0	11.08	8.75	-3.42	8.75	0	1	1	0.0909	0	0	0	0.0643	0.421	0.974	Pathogenic
37	0.873463	8.831	-69.6262	-3.779	4.99	0.9288	0.1425	1	0.2984	0	0	0	0	4.23	1.56	-1.56	1.56	0	1	0	0	0	0	0	0.1273	0.1201	0.17	Pathogenic
21.9	0.73014	8.957	-0.4321	-1.02	2.27	0.7904	0.3832	0	0.241	0.1	0.1	0	0	9.43	1.86	0.69	1.86	0	1	1	0	0	0	0	0.4174	0.3557	0.927	Pathogenic
24.2	0.824791	6.137	-5.7169	-2.585	5.23	0.529	0.9419	0	0.2827	0	0	0	0	7.2	8.84	0	8.84	0	1	1	0	0	0	0	0.4677	0.4192	0.975	Pathogenic
17.78	0.834424	8.817	-0.9231	-1.425	4.26	0.9026	0.5771	1	0.4848	0.1667	0	0	0	11.78	2.64	-2.64	2.64	0	0	1	0	0	0	0	0.1492	0.2983	0.994	Pathogenic
23.1	1.03003	9.606	-8.6115	-2.831	4.63	0.8455	0.309	0	0.1157	0	0	0	0	3.51	6.01	0	6.01	0	0	1	0	0	0	0	0.0555	0.2312	0.859	Pathogenic
22.4	1.46579	9.363	-14.4646	-3.068	3.73	0.8455	0.309	0	0.1771	0	0	0	0	7.7	6.68	0	6.68	0	0	1	0	0	0	0	0.0392	0.1933	0.983	Pathogenic
1.929	1.07846	5.744	-0.2032	-0.693	3.57	0.4679	1.3839	0	0.3741	0	0	0	0	4	8.18	0	8.18	0	1	0	0	0	0	0	0.0222	0.266	0.04	Pathogenic
22.5	1.5024	9.661	-1.2677	-1.612	4.19	1.3095	0.4069	1	0.5679	0	0	0	0	5.07	2.43	-2.43	2.43	0	0	1	0	0	0	0	0.3535	0.1052	0.94	Pathogenic
18.43	1.72191	6.137	-0.3795	-0.959	5.66	0.9555	0.8962	0	0.7387	0	0	0	0	7.23	3.18	-3.18	3.18	0	0	1	0	0	0	0	0.1502	0.4287	0.898	Pathogenic
14.67	1.15472	6.137	-1.5156	-1.723	3.47	0.4679	1.3839	0	0.1111	0	0	0	0	8.95	3.15	-3.15	3.15	0	0	1	0	0	0	0	0.2111	0.1989	0.985	Pathogenic
16.14	0.909334	5.895	-1.7726	-1.822	-3.13	0.6545	0.6909	1	0.3333	0.2	0.3333	0	0	10.07	7.76	7.76	-7.76	0	1	0	0	0	0	0	0.4594	0.4002	0.656	Pathogenic
23.3	2.31125	1.527	-0.2032	-0.693	2.83	1.2698	0.0212	0	0.819	0	0.0714	0	0	6.32	4.37	0	4.37	0	0	1	0	0	0	0	0.0027	0.0092	0.941	Pathogenic
10.63	1.36602	2.883	-0.2032	-0.693	2.68	1.1353	0.6767	1	0.3298	0	0.0028	0	0	11.92	7.95	7.95	1.57	1	1	0	0	0	0	0	0.015	0.2854	0.405	Pathogenic
22.3	1.73553	6.707	-5.9521	-2.61	5.42	0.8668	0.2664	0	0.713	0	0	0	0	7.22	8.63	0	8.63	0	0	1	0	0	0	0	0.4972	0.3197	0.997	Pathogenic
12.49	1.42379	3.464	-0.0177	-0.089	2.78	1	0	0	0.2242	0	0	0	0.3333	7.27	0.55	-0.55	0.55	0	1	0	0	0	0.1429	0	0.1728	0.2597	0.61	Pathogenic
38	0.687821	2.935	-0.2032	-0.693	3.63	0.9418	0.1163	1	0.1355	0.0098	0	0	0	0	0	0	0	0	0	0	0.0571	0	0	0	0.0226	0.4677	0.019	Pathogenic
22.7	-0.246253	3.451	-0.2032	-0.693	5.36	0.6545	0.6909	0	0.761	0.0204	0.0204	0	0.1667	7.07	0.75	0.75	-0.75	0	1	0	0	0	0	0	0.0293	0.1272	0.928	Pathogenic
3.445	0.985814	1.685	0.9157	1.469	-3.09	0.8385	0.3231	0	0.7662	0.0526	0.027	0	0	0	0	0	0	0	0	0	0	0	0	0	0.4732	0.1987	0.099	Pathogenic
7.203	1.48063	9.355	0.5251	1.157	0.937	0.7904	1.5808	0	0.6995	0	0	0	0	0	0	0	0	0	0	0	0	0	0	0	0.4487	0.2463	0.017	Pathogenic
29.3	0.716855	8.812	-0.2032	-0.693	5.43	2.3713	1.9401	0	0.0793	0	0.0058	0	0	6.98	1.06	1.06	-1.06	0	1	0	0	0	0	0	0.1729	0.4332	0.344	Pathogenic
27.9	0.828584	9.307	-0.2032	-0.693	5.43	0.9296	0.1407	0	0.0793	0.0058	0.0029	0	0	0	0	0	0	0	0	0	0	0	0	0	0.1734	0.4316	0.084	Pathogenic
24.9	0.589375	5.846	-0.2032	-0.693	5.43	0.9296	0.1407	1	0.0793	0.0029	0	0	0	0	0	0	0	0	0	0	0	0	0	0.0071	0.1753	0.4253	0.047	Pathogenic
32	0.766723	7.393	-0.2032	-0.693	5.43	1.1353	0.6767	1	0.0793	0.0058	0.0058	0	0	0	0	0	0	0	0	0	0	0.011	0	0	0.1764	0.4216	0.353	Pathogenic
14.67	1.15472	6.137	0.6329	1.256	-1.03	0.8385	0.3231	1	0.329	0.0042	0	0	0	6.22	0.33	0.33	-0.33	0	1	0	0	0	0	0.0119	0.1643	0.1594	0.07	Pathogenic
21.5	1.75784	7.648	-5.1409	-2.515	5.8	0.8455	0.309	0	0.2583	0	0	0	0	6.36	6.45	0	6.45	0	0	1	0	0	0	0	0.0665	0.1571	0.981	Pathogenic
15.04	0.989163	3.071	-0.0931	-0.428	2.34	1.2698	0.0212	0	0.3545	0	0	0	0.6667	7.76	8.18	8.18	0	0	1	0	0	0	0	0	0.2867	0.1432	0.639	Pathogenic
14.67	1.15472	6.137	-0.4456	-1.035	-1.61	0.4679	0.257	0	0.3559	0.0714	0	0	0.6667	9.45	3.81	3.81	-3.81	0	1	0	0	0.2857	0	0	0.4637	0.0946	0.073	Pathogenic
10.33	1.26375	0.919	-0.2312	-0.744	3.44	1.1545	0.309	0	0.2632	0	0.0625	0	0.1667	8.39	4.8	4.8	-4.8	0	1	0	0.3	0	0	0.2	0.0737	0.1658	0.636	Pathogenic
21.6	1.7655	6.137	-8.5729	-2.826	5.72	0.8668	0.2664	0	0.3241	0.0909	0	0	0	9.01	4.68	-4.68	4.68	0	0	1	0	0	0	0	0.0126	0.2433	0.98	Pathogenic
22.1	1.76874	6.137	-0.3451	-0.916	5.24	0.8455	0.309	0	0.5625	0	0	0	0	8.24	10.07	-5.81	10.07	0	0	0	0	0	0	0	0.0667	0.3428	0.997	Pathogenic
10.87	1.31581	7.672	-1.1679	-1.564	4.17	0.912	0.4848	1	0.2636	0.1111	0	0	0	0	0	0	0	0	0	0	0	0.1429	0	0	0.1075	0.3056	0.236	Pathogenic
8.317	1.17013	9.029	-0.3625	-0.938	1.47	0.529	0.9419	0	0.2636	0.0588	0	0	0	0	0	0	0	0	0	0	0.2	0	0	0	0.1068	0.3183	0.176	Pathogenic
17.07	1.40328	2.129	-0.0372	-0.204	2.89	0.8668	0.2664	0	0.2257	0.0112	0	0	0	0	0	0	0	0	0	0	0.0635	0	0	0	0.0391	0.3961	0.074	Pathogenic
14.67	1.15472	6.137	-0.3646	-0.941	4.63	0.8455	0.309	0	0.1705	0	0	0	0	8.39	4.8	-4.8	4.8	0	0	1	0	0	0	0	0.1422	0.1548	0.925	Pathogenic
22.9	1.99288	6.137	-0.1095	-0.477	5.76	0.8668	0.2664	0	0.1667	0.0556	0	0	0	9.79	2.86	-2.86	2.86	0	0	1	0	0	0	0	0.1753	0.1521	0.924	Pathogenic
23.4	1.76855	9.477	-0.2032	-0.693	5.22	1.2063	0.0635	1	0.3101	0.04	0	0	0	7.88	2.53	-2.53	2.53	0	0	1	0	0	0	0	0.1022	0.1902	0.955	Pathogenic
12.83	1.6181	8.589	-0.2274	-0.738	5.16	0.4679	1.3839	0	0.1441	0	0	0	0.2	9.79	3.08	3.08	-3.08	0	1	0	0	0	0	0	0.494	0.2077	0.382	Pathogenic
16.71	1.34982	4.578	-0.6272	-1.209	4.51	0.8668	0.2664	0	0.3932	0	0	0	0	9.6	8.75	-3.71	8.75	0	1	1	0	0	0	0	0.189	0.0162	0.954	Pathogenic
14.67	1.15472	6.137	-0.2032	-0.693	5.55	0.4679	1.3839	0	0.2576	0.0154	0	0	0	0	0	0	0	0	0	0	0	0	0	0	0.0744	0.4479	0.045	Pathogenic
21.1	1.70553	7.697	-0.2317	-0.745	5.3	0.8455	0.309	0	0.4597	0	0	0	0	7.66	4.44	-4.44	4.44	0	0	1	0	0.125	0	0	0.344	0.3968	0.927	Pathogenic
14.67	1.15472	6.137	2.8564	2.203	5.17	0.9026	0.5771	1	0.6875	0	0.0625	0	0	5.16	5.88	5.88	0	0	1	0	0	0.375	0	0	0.263	0.2349	0.792	Pathogenic
41	0.942317	6.137	-26.1487	-3.3	5.66	0.8668	0.2664	0	0.2979	0	0	0	0	10.72	8.19	-1.01	8.19	0	1	1	0	0	0	0	0.4097	0.2935	0.499	Pathogenic
18.59	2.29773	2.765	-0.2032	-0.693	3.16	0.8668	0.2664	0	0.9156	0	0	0	0	9.24	6.31	-6.31	6.31	0	0	1	0	0	0	0	0.001	0.0643	0.861	Pathogenic
23.4	1.85734	6.137	-0.0958	-0.436	5.4	0.529	0.9419	0	0	0	0	0	0	9.8	8.75	-2.36	8.75	0	1	1	0	0	0	0	0.3281	0.4911	0.932	Pathogenic
23.4	1.86525	9.644	-0.9779	-1.458	5.9	0.4611	0.3114	0	0	0	0	0	0	10.47	2.68	-2.68	2.68	0	0	1	0	0	0	0	0.2859	0.4128	0.845	Pathogenic
23.1	1.14635	7.865	-4.433	-2.414	5.86	1.291	0.0212	0	0.3483	0.0286	0	0	0	6.65	4.28	-4.28	4.28	0	0	1	0	0	0	0	0.2167	0.3722	0.976	Pathogenic
27.3	1.1006	9.337	-6.307	-2.644	4.91	1	0.3455	0	0.2631	0.0061	0	0	0	6.23	8.18	0	8.18	0	1	0	0	0	0	0	0.0255	0.2085	0.783	Pathogenic
14.67	1.15472	6.137	-0.1152	-0.494	-6.99	0.985	0.4361	1	0.5068	0.0102	0	0	0	8.68	0.12	-0.12	0.12	0	1	0	0	0	0	0	0.4734	0.4462	0.009	Pathogenic
16.64	0.0532838	6.72	0.0197	0.133	2.17	0.912	0.6869	0	0.9195	0	0	0	0	0	0	0	0	0	0	0	0	0	0	0	0.0741	0.1702	0.02	Pathogenic
18.98	1.58814	3.061	-0.2032	-0.693	4.27	0.8952	0.5475	0	0.3796	0	0.007	0	0	0	0	0	0	0	0	0	0.0088	0	0	0	0.0285	0.4668	0.205	Pathogenic
11.6	1.45858	3.508	0.3325	0.937	3.5	1.1332	0.2664	0	0.1344	0	0.0455	0	0.2	8.89	3.01	3.01	-3.01	0	1	0	0	0.0588	0	0	0.2407	0.2346	0.165	Pathogenic
14.67	1.15472	6.137	-0.2032	-0.693	5.37	0.8385	0.3231	0	0.2792	0.0061	0	0	0	0	0	0	0	0	0	0	0.0159	0	0	0	0.2464	0.1669	0.353	Pathogenic
23.7	0.620166	2.009	4.599	2.531	5.82	0.3255	0.984	1	0.2256	0.0667	0	0	0	6.79	1.18	-1.18	1.18	0	1	0	0	0	0	0	0.0587	0.055	0.062	Pathogenic
22.4	1.86528	6.137	-4.2667	-2.391	5.36	0.8668	0.2664	0	0.8492	0.0714	0	0	0	6.12	8.76	0	8.76	0	1	1	0	0	0	0	0.1417	0.1187	0.992	Pathogenic
22	2.3912	1.634	-0.2032	-0.693	3.47	0.8455	0.309	0	0.8782	0	0	0	0	8.39	4.8	-4.8	4.8	0	0	1	0	0	0	0	0.0084	0.0609	0.99	Pathogenic
22.3	2.34477	6.142	-0.9895	-1.465	3.84	0.9026	0.5771	1	0.6267	0	0	0	0	8.99	6.08	-6.08	6.08	0	0	1	0	0	0	0	0.3063	0.0941	0.996	Pathogenic
14.75	1.60342	6.141	-0.2359	-0.752	3.98	0.7725	1.5988	0	0.2831	0.0063	0.0063	0	0	0	0	0	0	0	0	0	0.0189	0	0	0	0.3443	0.4156	0.234	Pathogenic
41	0.773704	0.121	-1.1723	-1.566	5.01	0.4311	1.9401	0	0.8739	0.029	0.0147	0.125	0.125	2.64	7.96	7.96	0	0	1	0	0	0	0	0	0.1226	0.4613	0.289	Pathogenic
34	0.774683	6.881	0.2541	0.819	5.93	1.2962	0.8445	1	0.8739	0	0.0147	0.125	0	0	0	0	0	0	0	0	0	0	0.5	0	0.1252	0.4014	0.112	Pathogenic
21.4	2.25157	1.413	1.6311	1.835	3.1	1.4427	0.5475	1	0.297	0	0	0	0	3.75	0.34	-0.34	0.34	0	1	0	0.2857	0	0	0	0.2682	0.321	0.053	Pathogenic
16.46	1.18637	5.586	0.2524	0.817	-2.7	0.6561	0.5503	0	0.4758	0	0.1034	0	0	0	0	0	0	0	0	0	0	0	0	0	0.4354	0.4	0.094	Pathogenic
47	0.89473	6.137	-68.6641	-3.735	4.7	1.291	0.0212	0	0.4049	0	0	0	0	10.39	8.18	-0.38	8.18	0	1	1	0	0	0	0	0.4167	0.3685	0.405	Pathogenic
1.482	0.19602	0.145	-0.2032	-0.693	0.85	0.3255	0.984	1	0.122	0.0036	0.0036	0	0	0	0	0	0	0	0	0	0	0	0	0	0.098	0.3068	0.067	Pathogenic
13.76	0.952012	1.242	0.1075	0.506	2.2	0.8455	0.309	0	0.3541	0	0	0	0	0	0	0	0	0	0	0	0	0	0	0	0.0486	0.3016	0.122	Pathogenic
21.2	1.72651	9.873	-6.9386	-2.698	4.66	0.529	0.9419	0	0.3411	0	0	0	0	9.79	5.33	-5.33	5.33	0	0	1	0	0	0	0	0.2417	0.3292	0.999	Pathogenic
19.72	1.11285	2.93	-3.7812	-2.31	3.44	1.1005	0.1058	0	0.8864	0	0	0	0	7.62	4.1	0.44	4.1	0	1	1	0	0	0	0	0.1161	0.4606	0.908	Pathogenic
20.8	1.16716	1.912	-1.8748	-1.859	4.53	0.912	0.4848	1	0.6045	0	0	0	0	9.63	4.94	-4.94	4.94	0	0	1	0	0	0	0	0.2339	0.4837	0.992	Pathogenic
22.5	2.11479	7.013	-0.1683	-0.621	2.55	0.529	0.9419	0	0.6036	0	0	0	0	10.07	8.75	-4.22	8.75	0	1	1	0	0	0	0	0.4567	0.4521	0.974	Pathogenic
11.95	1.02873	3.339	-3.1716	-2.193	1.14	1.1064	0.6547	1	0.6429	0	0	0	0	9.35	5.26	-5.26	5.26	0	0	1	0	0	0	0	0.4881	0.4937	0.994	Pathogenic
14.75	1.18819	7.668	-0.2032	-0.693	6.16	1.1127	0.2255	0	0.1282	0	0.0022	0	0	0	0	0	0	0	0	0	0	0	0	0	0.11	0.1513	0.088	Pathogenic
14.67	1.15472	6.137	-8.6939	-2.836	4.41	1.1353	0.6767	1	0.6573	0.0263	0	0	0	7.68	7.12	0	7.12	0	0	1	0	0	0	0	0.0737	0.4515	0.837	Pathogenic
17.21	1.45077	5.504	-0.4392	-1.028	1.48	1.1064	0.6547	1	0.3919	0.0385	0.0196	0	0	6.17	7.96	7.96	0	0	1	0	0	0	0	0	0.0515	0.4148	0.1	Pathogenic
14.67	1.15472	6.137	-6.6156	-2.67	5.23	0.912	0.4848	1	0.4937	0	0	0	0	8.02	4.73	-4.73	4.73	0	0	1	0	0	0	0	0.3798	0.4803	0.995	Pathogenic
18.62	1.51482	3.305	-0.0154	-0.074	2.79	1.062	0.5368	0	0.3573	0	0.0278	0	0	8.25	0.22	-0.22	0.22	0	1	0	0	0.0526	0	0	0.3132	0.4582	0.094	Pathogenic
1.937	-0.0805764	3.293	-2.2206	-1.966	-10.4	0.6545	0.6909	1	0.4646	0.0323	0	0	0	9.22	7.75	7.75	-1.02	0	1	0	0	0	0	0	0.1174	0.4073	0.513	Pathogenic
14.67	1.15472	6.137	-1.4853	-1.71	5.86	0.912	0.4848	1	0.875	0	0.0952	0	0	8.55	7.96	7.96	-1.76	0	1	0	0	0	0	0	0.3251	0.3108	0.786	Pathogenic
21.1	1.44576	8.628	-2.3396	-1.998	3.82	0.912	0.4848	1	0.6099	0	0	0	0	9	4.47	-1.33	4.47	0	1	1	0	0	0	0	0.3429	0.3509	0.979	Pathogenic
20.5	1.44576	8.628	-3.3322	-2.226	3.82	1.5988	1.1717	1	0.6099	0	0	0	0	9	3.98	-0.49	3.98	0	1	1	0	0	0	0	0.3429	0.3509	0.929	Pathogenic
28.2	0.54492	5.399	1.5905	1.818	4.93	0.8873	0.2255	1	0.3977	0	0	0	0	8.6	1.47	-1.47	1.47	0	1	0	0	0	0	0	0.474	0.0534	0.285	Pathogenic
23.1	0.0758763	2.282	-2.82	-2.113	4.34	1.3095	0.984	1	0.7032	0	0	0	0	0	0	0	0	0	0	0	0.0769	0	0	0	0.0734	0.3826	0.026	Pathogenic
23.7	1.78051	3.149	-0.2032	-0.693	5.24	0.6545	0.6909	0	0.1989	0	0.04	0	0.25	8.08	7.76	7.76	3.69	1	1	0	0	0	0	0	0.0863	0.222	0.97	Pathogenic
22.6	1.70506	5.619	-4.5963	-2.439	5.07	1.291	0.0212	0	0.2925	0	0.0625	0	0	9.21	3.48	-0.91	3.48	0	1	1	0	0	0	0	0.2357	0.1016	0.992	Pathogenic
35	0.569779	4.436	-47.0501	-3.522	4.07	1.1245	0.185	1	0.7882	0.0833	0	0	0	0	0	0	0	0	0	0	0	0.3077	0	0	0.0545	0.3476	0.092	Pathogenic
19.32	1.17607	4.254	-0.7983	-1.343	0.937	0.4679	1.3839	0	0.4038	0	0	0	0	9.86	0.85	-0.85	0.85	0	0	1	0	0	0	0	0.1531	0.3327	0.114	Pathogenic
22.2	2.57442	6.137	-0.2032	-0.693	5.61	0.985	0.5263	1	0.7712	0.0192	0	0	0	9.91	6.98	-6.98	6.98	0	0	1	0	0	0	0	0.0009	0.0247	0.925	Pathogenic
20.5	1.63153	9.346	-2.9331	-2.139	4.47	0.8668	0.2664	0	0	0	0	0	0	8.88	4.82	-4.82	4.82	0	0	1	0	0	0	0	0.0529	0.1532	0.933	Pathogenic
22.2	1.95518	6.137	-3.6391	-2.282	6.13	0.8668	0.2664	0	0.3135	0	0	0	0	7.84	6.39	0	6.39	0	0	1	0	0	0	0	0.3988	0.3012	0.97	Pathogenic
41	1.15476	8.935	-0.2032	-0.693	4.85	0.9296	0.1407	0	0.1746	0.0098	0	0	0	0	0	0	0	0	0	0	0	0.0323	0	0	0.1098	0.2104	0.314	Pathogenic
36	0.922813	3.477	-0.2032	-0.693	3.9	0.9138	0.1724	0	0.1746	0	0	0	0	5.13	1.64	-1.64	1.64	0	1	0	0.0323	0	0	0	0.1058	0.2392	0.255	Pathogenic
14.67	1.15472	6.137	0.4575	1.088	4.69	0.4611	0.0299	0	0.3724	0.0385	0	0	0	5.48	0.84	-0.84	0.84	0	1	0	0	0	0	0	0.2075	0.4269	0.033	Pathogenic
14.67	1.15472	6.137	0.0737	0.395	1.83	0.7725	0.3114	0	0.1113	0.0357	0	0	0.1667	0	0	0	0	0	0	0	0	0	0	0	0.4907	0.3753	0.017	Pathogenic
18.36	1.79306	4.054	0.2705	0.847	5.86	1.0582	0.1163	1	0.2609	0.0556	0.0556	0	0	0	0	0	0	0	0	0	0	0.0833	0	0	0.3326	0.3376	0.049	Pathogenic
18.85	1.24034	6.814	-0.1486	-0.578	2.38	1.4211	0.4361	0	0	0	0	0	0	10.43	1.84	1.84	-1.84	0	0	1	0	0	0	0	0.0427	0.2989	0.821	Pathogenic
14.67	1.15472	6.137	-2.5802	-2.061	6.03	0.4311	1.9401	0	0	0	0.0769	0	0	9.45	4.25	-4.25	4.25	0	0	1	0	0	0	0	0.4061	0.1709	0.98	Pathogenic
14.73	1.17703	9.155	-0.3473	-0.919	2.51	0.7249	0.257	0	0.262	0	0	0	1	9.16	7.48	-1.51	7.48	0	0	0	0	0	0	0	0.0672	0.3771	0.911	Pathogenic
14.67	1.15472	6.137	-3.0391	-2.164	3.02	1.1064	0.6547	1	0.6833	0	0	0	0	4.28	9.22	0	9.22	0	0	1	0	0	0	0	0.2346	0.1793	0.985	Pathogenic
14.67	1.15472	6.137	-3.8456	-2.321	3.02	1.1457	0.6939	1	0.6833	0.0588	0	0	0	4.28	11.96	0	11.96	0	0	1	0	0	0	0	0.2346	0.1793	0.95	Pathogenic
14.67	1.15472	6.137	-0.149	-0.579	5.89	0.8455	0.309	0	0.3261	0	0	0	0	10.28	3.9	-3.9	3.9	0	0	1	0	0	0	0	0.0563	0.1456	0.773	Pathogenic
20.9	1.76255	6.137	-0.4771	-1.069	5.2	0.8455	0.309	0	0.572	0	0	0	0	8.88	5.18	-5.18	5.18	0	0	1	0	0	0	0	0.3324	0.215	0.944	Pathogenic
21.5	1.87313	9.283	-1.7811	-1.826	6.17	0.8455	0.309	0	0	0	0	0	0	9.65	3.43	0.89	3.43	0	1	1	0	0	0	0	0.1014	0.4979	0.984	Pathogenic
14.67	1.15472	6.137	-1.5423	-1.735	4.82	1.1064	0.6547	1	1.1145	0	0	0	0	8.8	3.46	-3.46	3.46	0	0	1	0	0	0	0	0.0995	0.483	0.998	Pathogenic
5.008	0.714173	0.79	-3.6127	-2.277	3.81	1.1545	0.309	0	0.3109	0	0.0769	0	1	8.41	8.46	8.46	-4	0	1	0	0.1667	0	0	0	0.2302	0.1427	0.127	Pathogenic
22.6	1.40849	9.449	-3.4724	-2.251	4.18	0.912	0.4848	1	0.5714	0	0	0	0	10.49	3.1	-3.1	3.1	0	0	1	0	0	0	0	0.0553	0.0446	0.949	Pathogenic
8.718	1.07579	3.735	-0.2626	-0.796	-3.81	0.7904	0.3832	0	0.1734	0.08	0	0	0	0	0	0	0	0	0	0	0.1667	0	0	0	0.1686	0.1973	0.017	Pathogenic
14.67	1.15472	6.137	-0.1747	-0.635	4.8	0.529	0.9419	0	0	0	0	0	0	9.8	2.36	-2.36	2.36	0	0	1	0	0	0	0	0.2529	0.3448	0.952	Pathogenic
13.58	1.01269	4.064	-0.9429	-1.437	2.39	1.1064	0.6547	1	0.2979	0	0	0	0	8.44	6.03	-6.03	6.03	0	0	1	0	0	0	0	0.4529	0.4296	0.988	Pathogenic
23.9	2.20082	9.818	-2.3752	-2.007	5.87	1.1353	0.6767	1	0.837	0	0	0	0	6.72	8.09	0	8.09	0	0	1	0	0	0	0	0.2896	0.4023	0.989	Pathogenic
14.67	1.15472	6.137	-0.2032	-0.693	3.71	1.471	0.9419	0	1.0216	0.0115	0	0	0	6.23	3.63	-3.63	3.63	0	0	1	0	0	0	0	0.0408	0.339	0.944	Pathogenic
22.2	1.82294	9.732	-4.9418	-2.492	5.71	0.8668	0.2664	0	0.4883	0	0	0	0	7.93	5.88	-5.88	5.88	0	0	1	0.1	0	0	0	0.3389	0.4178	0.932	Pathogenic
14.67	1.15472	6.137	-4.1214	-2.367	4.35	0.7904	1.5808	0	0.5032	0	0	0	0	3.39	0.82	0.82	-0.82	0	1	0	0	0	0	0	0.0672	0.3529	0.135	Pathogenic
21	1.67217	7.902	-0.1677	-0.62	5.44	0.529	0.9419	0	0.4567	0	0	0	0	9.8	2.36	-2.36	2.36	0	0	1	0	0	0	0	0.4688	0.1423	0.941	Pathogenic
14.67	1.15472	6.137	-0.2736	-0.813	-1.54	0.4679	0.257	0	0	0	0	0	1	6.04	4.52	4.52	0	0	1	0	0	0	0	0	0.173	0.4834	0.614	Pathogenic
14.67	1.15472	6.137	-1.2757	-1.616	4.02	0.8668	0.2664	0	0.2182	0	0	0	0	10.47	2.07	-2.07	2.07	0	0	1	0.0909	0	0	0	0.4043	0.3665	0.896	Pathogenic
14.67	1.15472	6.137	-14.8682	-3.075	5.66	0.8668	0.2664	0	0.2182	0	0	0.1818	0	7.33	8.18	3.28	8.18	0	1	0	0	0	0	0.04	0.0032	0.0698	0.89	Pathogenic
8.758	1.42583	7.599	-0.0221	-0.117	1.89	0.4762	0.6243	0	0.55	0.0256	0.0256	0	0	0	0	0	0	0	0	0	0	0	0	0	0.0141	0.1374	0.025	Pathogenic
5.724	1.10093	4.068	0.1476	0.611	-0.33	0.6545	0.6909	0	0.55	0.0256	0	0	0	8.6	7.76	7.76	0	0	1	0	0	0	0	0	0.015	0.1515	0.397	Pathogenic
11.12	1.71031	3.231	-0.0933	-0.429	2.35	0.6561	0.5503	0	0.55	0.0732	0	0	0	3.77	0.46	0.46	-0.46	0	1	0	0.125	0.0455	0	0	0.0157	0.1614	0.038	Pathogenic
7.155	0.885621	2.265	0.0476	0.287	2.41	0.8668	0.2664	0	0.4582	0.037	0	0	0	0	0	0	0	0	0	0	0	0	0	0	0.0689	0.1755	0.001	Pathogenic
8.256	0.82803	6.198	-0.742	-1.303	-1.79	0.4679	1.3839	0	0.385	0	0.0323	0	0	6.23	7.96	7.96	0	0	1	0	0	0	0	0	0.0724	0.2113	0.026	Pathogenic
3.03	0.480444	7.995	-1.4615	-1.699	-3.53	0.9296	0.1407	1	0.385	0	0	0	0.3333	0	0	0	0	0	0	0	0	0	0	0.5	0.0727	0.2154	0.036	Pathogenic
18.64	1.54934	7.714	-0.6705	-1.245	4.64	0.8455	0.309	0	0.48	0	0	0	0	4.44	8.62	0	8.62	0	0	1	0.0909	0	0	0	0.1342	0.2628	0.998	Pathogenic
6.888	-0.0223016	4.72	-0.64	-1.22	3.47	0.6545	0.6909	0	0.2034	0.0345	0	0	0.3333	7.68	7.75	7.75	0	0	1	0	0	0	0	0	0.321	0.4487	0.371	Pathogenic
0.362	-0.706131	0.421	1.7095	1.867	-2.74	1.1353	0.2857	0	0.3958	0.125	0.0667	0	0	0	0	0	0	0	0	0	0.0714	0.0714	0	0	0.357	0.4786	0.004	Pathogenic
10.63	0.740682	6.38	-0.2028	-0.692	0.496	0.4311	1.9401	0	0.266	0	0.05	0	0	0	0	0	0	0	0	0	0.2	0	0	0	0.1231	0.1143	0.057	Pathogenic
16.07	1.14858	9.389	-1.4004	-1.673	4.76	1.1353	0.6767	1	0.5089	0	0	0	0	7.31	6.23	0	6.23	0	0	1	0	0	0	0	0.237	0.2617	0.842	Pathogenic
14.67	1.15472	6.137	-0.3144	-0.874	3.86	1.1353	0.6767	1	0.4452	0	0	0	0	8.81	6.12	-6.12	6.12	0	0	1	0	0	0	0	0.218	0.4655	0.929	Pathogenic
14.67	0.155972	9.082	0.128	0.562	2.16	1.062	0.5368	0	0.8571	0	0.0385	0	0	8.13	0.54	0.53	0.54	0	0	1	0	0	0	0	0.3793	0.1255	0.027	Pathogenic
23.1	1.80642	7.267	-2.7486	-2.098	4.92	0.8455	0.309	0	0.9023	0	0	0	0	7.66	4.44	-4.44	4.44	0	0	1	0	0	0	0	0.2369	0.2845	0.802	Pathogenic
14.67	1.15472	6.137	-6.1478	-2.63	3.8	0.9026	0.5771	1	0.2852	0	0	0	0	6.9	5.6	0	5.6	0	0	1	0	0	0	0	0.0953	0.0681	0.93	Pathogenic
21.5	1.40636	7.802	-9.2251	-2.869	3.54	1.1353	0.6767	1	0.3787	0.0189	0	0	0	8.02	7.73	0	7.73	0	0	1	0	0	0	0	0.3968	0.2115	0.991	Pathogenic
14.67	1.15472	6.137	-8.9766	-2.852	5.28	1.1353	0.6767	1	0.725	0	0	0	0	7.2	6.97	0	6.97	0	0	1	0	0	0	0	0.3456	0.2685	0.845	Pathogenic
31	0.707658	1.093	-7.8554	-2.775	3.69	1.062	0.5368	1	0.2128	0.0081	0	0	0	0	0	0	0	0	0	0	0	0	0	0	0.032	0.4609	0.052	Pathogenic
14.67	1.15472	6.137	-7.2526	-2.724	5.78	1.291	0.0212	0	0.1734	0	0	0.1818	0	4.89	8.18	0	8.18	0	1	0	0	0	0.0189	0.0189	0.0065	0.2838	0.857	Pathogenic
14.67	1.15472	6.137	0.0142	0.097	4.53	0.4679	1.3839	0	0.2094	0	0	0	0	8.35	3.51	3.51	-3.51	0	1	0	0	0	0	0.3333	0.4753	0.25	0.04	Pathogenic
21.6	1.78494	9.435	-0.1341	-0.543	5.48	0.529	0.9419	0	0.2094	0	0	0	0	9.65	8.75	-6.96	8.75	0	1	1	0	0	0	0	0.4758	0.2614	0.992	Pathogenic
22.1	1.73656	6.039	-1.3755	-1.662	5.52	1.1064	0.6547	1	0.5909	0	0	0	0	4.78	8.82	0	8.82	0	0	1	0	0	0	0	0.4617	0.1869	0.997	Pathogenic
14.67	1.15472	6.137	-2.1482	-1.946	4.98	0.4311	1.9401	0	0	0.2	0.0769	0	0	0	0	0	0	0	0	0	0	0	0	0	0.0415	0.4047	0.264	Pathogenic
14.67	1.15472	6.137	-1.0612	-1.506	4.66	0.529	0.9419	0	0.1854	0	0	0	0	8.59	8.76	0	8.76	0	1	1	0.125	0	0	0	0.4252	0.2826	0.929	Pathogenic
16.03	1.55682	9.606	-0.0484	-0.258	1.07	0.4271	1.1717	1	0.7213	0.0263	0.0263	0	0	0	0	0	0	0	0	0	0.0385	0	0	0	0.4297	0.3691	0.053	Pathogenic
18.29	2.11434	5.951	-2.085	-1.928	5.31	1.0582	0.1163	0	0.7832	0.0625	0.0625	0	0	0	0	0	0	0	0	0	0	0	0	0	0.1341	0.3195	0.626	Pathogenic
17.88	1.11038	9.72	-11.6945	-2.982	2.42	1.4211	0.9624	1	0.4048	0	0	0	0	6.83	7.39	0	7.39	0	0	1	0.0227	0	0	0	0.1949	0.2025	0.934	Pathogenic
14.67	1.15472	6.137	-5.4123	-2.55	4.43	0.8668	0.2664	0	0.6697	0	0	0	0	8.76	6.09	-6.09	6.09	0	0	1	0	0	0	0	0.4638	0.4507	0.955	Pathogenic
21.9	1.23571	6.65	-3.3273	-2.225	3.08	0.912	0.4848	1	1.1462	0	0	0	0	10.49	3.1	-3.1	3.1	0	0	1	0	0	0	0	0.3836	0.067	0.977	Pathogenic
16.48	1.87641	5.854	-0.6761	-1.249	6.16	0.529	0.9419	0	0	0	0	0	0	7.91	7.39	0	7.39	0	0	1	0	0	0	0	0.3063	0.2892	0.932	Pathogenic
16.47	1.57783	6.232	-1.0551	-1.502	3.01	0.529	0.9419	0	0.1399	0	0	0	0	9.88	2.41	-2.41	2.41	0	0	1	0	0	0	0	0.1901	0.1987	0.905	Pathogenic
22.6	1.87318	7.642	-0.7229	-1.288	4.18	0.8668	0.2664	0	0.6759	0.0286	0	0	0	5.96	8.58	0	8.58	0	0	1	0	0	0	0.5	0.3906	0.3691	0.978	Pathogenic
21.8	1.9346	1.508	-4.2849	-2.394	1.59	0.6545	0.3455	0	0.7884	0	0	0	0	9	8.18	8.18	4.37	1	1	0	0	0	0	0	0.0315	0.1206	0.924	Pathogenic
12.73	1.77596	3.227	-0.0775	-0.376	5.6	0.9138	0.1724	0	0.6947	0.026	0.0132	0	0.1	5.19	7.75	7.75	0	0	1	0	0.08	0	0	0	0.3644	0.1615	0.303	Pathogenic
9.36	1.33587	4.453	-0.0538	-0.282	4.87	1.2698	0.0635	1	0.6232	0.0294	0.0294	0	0	9.26	8.04	8.04	0	0	1	0	0	0.1	0	0	0.4616	0.1879	0.742	Pathogenic
1.978	0.143829	0.729	0.897	1.456	2.04	0.6561	0.5503	0	0.3677	0.0244	0.0244	0	0	0	0	0	0	0	0	0	0.0909	0	0	0	0.2371	0.4049	0.008	Pathogenic
14.67	1.15472	6.137	-0.2032	-0.693	3.93	0.4679	1.3839	0	0.8217	0	0.0312	0	0	7.62	3.6	3.6	1.97	0	1	0	0	0	0	0	0.0182	0.1121	0.155	Pathogenic
21.8	1.62911	1.78	-0.2032	-0.693	3.91	0.4762	0.6243	0	0.8217	0.0882	0.0312	0	0.125	5.46	7.76	7.76	0.97	0	1	0	0.0833	0	0	0	0.019	0.1173	0.2	Pathogenic
8.887	0.0105712	1.627	-0.2032	-0.693	3.87	0.985	0.4361	1	0.2449	0	0.0079	0	0	6.17	0.96	0.96	-0.96	0	1	0	0	0	0	0	0.0855	0.4811	0.022	Pathogenic
6.438	-0.638029	0.475	-0.2032	-0.693	1.21	0.9296	0.1407	1	0.2449	0	0	0	0	0	0	0	0	0	0	0	0	0	0	0	0.1026	0.4211	0.029	Pathogenic
26.4	0.711529	4.473	-0.2032	-0.693	5.18	1.062	0.5368	1	0.2871	0.0033	0.0033	0	0	6.91	1.13	-1.13	1.13	0	1	0	0	0.0408	0	0	0.1336	0.2467	0.08	Pathogenic
3.451	0.463559	8.111	5.8007	2.701	-5.43	1.3095	0.185	1	0.4107	0	0	0	0	7.24	0.23	-0.23	0.23	0	1	0	0.0714	0.0714	0	0	0.334	0.4313	0	Pathogenic
28.9	1.12525	6.137	-20.2153	-3.194	4.93	1.291	0.0212	0	1.0714	0.0625	0.0323	0	0	10.05	8.18	-1	8.18	0	1	0	0	0	0	0	0.0033	0.0905	0.924	Pathogenic
12.14	1.73722	2.742	4.3118	2.481	3.38	1.2063	0.0635	1	0.2385	0.0909	0.0909	0	0	0	0	0	0	0	0	0	0.0667	0	0	0	0.4889	0.3594	0.003	Pathogenic
21.1	1.53677	6.795	-0.2032	-0.693	4.84	1.291	0.0212	0	0.6071	0	0	0	0	8.58	1.15	-1.15	1.15	0	0	1	0	0	0	0	0.4406	0.3441	0.241	Pathogenic
9.008	0.334104	5.396	-2.6439	-2.076	-7.29	0.7249	0.2306	1	0.4286	0	0	0	0	0	0	0	0	0	0	0	0.1	0	0	0	0.0716	0.1967	0.011	Pathogenic
3.396	0.227788	5.39	-3.2775	-2.215	-6.38	0.9418	0.1163	1	0.4286	0.0526	0	0	0	0	0	0	0	0	0	0	0	0	0	0	0.072	0.2042	0	Pathogenic
22	1.02415	7.261	-3.6969	-2.292	4.31	0.9026	0.5771	1	0.9055	0	0	0	0	9.1	5.06	4.2	5.06	0	0	1	0	0	0	0	0.3038	0.376	0.996	Pathogenic
0.069	-0.0633232	0.936	-0.2032	-0.693	-10.7	0.6545	0.6909	1	0.5099	0.0027	0.0027	0	0.0152	3.87	1.39	1.39	-1.39	0	1	0	0	0	0	0	0.0622	0.1444	0.091	Pathogenic
21.1	-0.145199	1.644	-12.6459	-3.013	3.18	0.4271	0.4848	1	0.8072	0.0588	0.0857	0	0	12.39	7.95	-7.95	7.95	0	1	0	0	0	0	0	0.0903	0.1846	0.52	Pathogenic
20.9	-0.145199	1.644	-13.8286	-3.049	3.18	1.5988	0.6869	1	0.8072	0.0303	0.0303	0	0	12.39	8.04	-8.04	8.04	0	1	0	0	0	0	0	0.0903	0.1846	0.466	Pathogenic
23.6	1.15472	7.686	-5.6245	-2.573	5.12	0.8668	0.2664	0	0.8337	0.0667	0	0	0	8.7	8.89	0	8.89	0	0	1	0	0	0	0	0.0183	0.1285	0.995	Pathogenic
26.9	1.15472	6.137	-45.5468	-3.518	5.42	0.529	0.9419	0	0.6156	0	0	0	0	8.45	8.75	0	8.75	0	1	0	0	0.5	0	0	0.4145	0.1344	0.647	Pathogenic
9.5	1.15472	9.422	-0.6676	-1.243	0.184	0.8873	0.2255	1	0.902	0.1667	0.0625	0	1	0	0	0	0	0	0	0	0	0	0	0	0.4806	0.2126	0.048	Pathogenic
11.05	1.15472	3.513	-0.1459	-0.572	0.465	1.471	0.9419	0	0.5675	0	0	0	0	4.85	8.75	8.75	4.33	1	1	0	0	0	0	0	0.208	0.2772	0.153	Pathogenic
34	1.15472	9.177	-10.606	-2.936	5	1.4211	0.9624	1	0.2852	0.0135	0.0135	0	0	9.54	8.27	0	8.27	0	1	0	0	0.0417	0	0	0.0053	0.3011	0.876	Pathogenic
34	1.15472	9.177	-12.1561	-2.999	5	1.1353	0.6767	1	0.2852	0.0135	0	0	0	9.54	8.18	0	8.18	0	1	0	0	0	0	0	0.0053	0.3011	0.912	Pathogenic
10.95	1.15472	6.07	-2.2495	-1.973	2.65	0.6545	0.3455	0	0.3173	0	0	0	0.5	9.55	8.18	8.18	0	0	1	0	0.0833	0	0	0.25	0.3972	0.3608	0.666	Pathogenic
14.67	1.15472	6.137	-13.042	-3.025	5.16	0.912	0.4848	1	0.2202	0	0	0	0	9.63	4.68	-4.68	4.68	0	0	1	0	0	0	0	0.1072	0.0723	0.997	Pathogenic
23.4	1.15472	9.418	-2.8849	-2.127	5.92	0.8668	0.2664	0	0.5141	0	0	0	0	8.76	6.09	-6.09	6.09	0	0	1	0	0	0	0	0.2568	0.4675	0.988	Pathogenic
21.4	1.15472	8.464	-1.5705	-1.746	5.74	0.8455	0.309	0	0.3333	0	0	0	0	9.12	4.47	-4.47	4.47	0	0	1	0	0	0	0	0.1835	0.4347	0.977	Pathogenic
14.67	1.15472	6.137	-1.0467	-1.497	4.47	0.9296	0.1407	0	0	0.0833	0	0	0.2	0	0	0	0	0	0	0	0	0	0	0	0.365	0.2073	0.596	Pathogenic
14.67	1.15472	6.137	-0.5532	-1.144	4.03	1.1245	0.185	0	0	0	0	0	0	0	0	0	0	0	0	0	0	0	0	0.3333	0.3641	0.2191	0.194	Pathogenic
23.6	1.15472	7.294	-3.003	-2.155	5.65	0.8668	0.2664	0	0.7159	0	0	0	0	8.88	4.82	-4.82	4.82	0	0	1	0	0	0	0	0.2981	0.1167	0.96	Pathogenic
14.67	1.15472	6.137	0.0038	0.027	-4.24	0.9418	0.1163	1	0.7545	0	0.0333	0	0	0	0	0	0	0	0	0	0.125	0	0	0	0.4232	0.4571	0.55	Pathogenic
22.5	1.15472	8.668	-0.8971	-1.408	3.76	0.9555	0.8962	0	0.1455	0.0588	0	0	0	6.64	3.73	-3.73	3.73	0	0	1	0	0	0	0	0.2623	0.4228	0.941	Pathogenic
21	1.15472	5.777	-2.2176	-1.965	6.08	1.2698	0.0635	1	0.2278	0	0.0526	0	0.1429	5.06	1.22	-1.2	1.22	0	1	0	0	0	0	0	0.18	0.3718	0.862	Pathogenic
26.8	1.15472	3.319	-0.2032	-0.693	3.58	1.1457	0.1506	1	0.0786	0.0079	0	0	0.0159	0	0	0	0	0	0	0	0	0.0286	0	0	0.0332	0.2374	0.037	Pathogenic
26.8	1.15472	9.101	-0.2032	-0.693	5.42	0.8385	0.3231	0	0.0786	0	0	0	0	0	0	0	0	0	0	0	0	0	0	0	0.0338	0.2239	0.085	Pathogenic
29.9	1.15472	9.101	-0.2032	-0.693	4.56	0.985	0.4361	1	0.0786	0.004	0.004	0	0	0	0	0	0	0	0	0	0	0	0	0	0.034	0.2205	0.065	Pathogenic
12.16	1.15472	9.415	-0.2032	-0.693	4.29	0.8952	0.5475	1	0.1034	0	0.0011	0	0	10.13	1.86	1.86	-1.86	0	1	0	0	0.006	0	0	0.0425	0.152	0.648	Pathogenic
20.1	1.15472	6.137	-1.2348	-1.596	4.59	0.529	0.9419	0	0.5	0	0	0	0	5.52	7.6	0	7.6	0	0	1	0	0	0	0	0.0235	0.1862	0.94	Pathogenic
14.67	1.15472	6.137	0.0704	0.383	-0.916	1.062	0.5368	0	0.4091	0	0	0	0	10.11	1.55	-1.55	1.55	0	0	1	0.1429	0	0	0	0.1461	0.1946	0.436	Pathogenic
14.67	1.15472	6.137	-2.4026	-2.015	5.22	0.912	0.4848	1	0.981	0	0	0	0	5.01	7.43	0	7.43	0	0	1	0	0	0	0	0.1798	0.4279	0.916	Pathogenic
20.7	1.15472	4.365	-0.5501	-1.141	5.27	0.8668	0.2664	0	0.8489	0	0	0	0	8.49	7.57	0	7.57	0	0	1	0	0	0	0	0.4696	0.4067	0.939	Pathogenic
22.4	1.15472	6.137	-1.3881	-1.668	5.78	0.8668	0.2664	0	0.394	0.0238	0	0	0	4.41	7.62	0	7.62	0	0	1	0	0	0	0	0.3733	0.2056	0.75	Pathogenic
14.67	1.15472	6.137	-6.0875	-2.626	4.89	0.8668	0.2664	0	0.35	0.0625	0	0	0	8.68	4.45	-4.45	4.45	0	0	1	0	0	0	0	0.4997	0.1022	0.956	Pathogenic
14.67	1.15472	6.137	-5.0916	-2.51	5.5	0.6545	0.3455	0	0	0	0	0	0	9.6	8.19	8.19	0	0	1	0	0.5	0	0	0	0.4534	0.1778	0.582	Pathogenic
14.67	1.15472	6.137	-5.2585	-2.529	5.75	1.1332	0.2664	0	0.2394	0	0	0	0	9.26	7.96	-2.26	7.96	0	1	1	0	0	0	0	0.3518	0.4111	0.876	Pathogenic
11.02	1.15472	1.932	-12.4822	-3.008	0.26	1	0	0	0	0	0.1111	0	1	5.79	0.34	0.34	-0.34	0	1	0	0.1667	0	0	0	0.1179	0.4053	0.058	Pathogenic
14.67	1.15472	6.137	-0.9951	-1.468	2.13	1.471	0.9419	0	0.297	0	0	0	0	0	0	0	0	0	0	0	0	0.0909	0	0	0.4229	0.123	0.225	Pathogenic
14.67	1.15472	6.137	1.7927	1.899	3.91	0.4271	0.4848	1	0.297	0	0.0667	0	0	0	0	0	0	0	0	0	0.0909	0	0	0	0.049	0.1085	0.005	Pathogenic
14.67	1.15472	6.137	-7.1792	-2.718	5.32	0.4679	1.3839	0	0.3135	0.0833	0.0833	0	0	4.67	7.96	7.96	1.48	0	1	0	0.2143	0	0	0	0.398	0.134	0.728	Pathogenic
14.67	1.15472	6.137	-2.6745	-2.082	-7.19	0.6545	0.6909	1	0.4394	0.0455	0.0455	0	0	9.22	7.75	7.75	0	0	1	0	0	0.1667	0	0	0.309	0.2228	0.885	Pathogenic
11.37	1.15472	2.517	-0.2032	-0.693	4.59	1.291	0.6349	1	0.5409	0	0.0046	0	0	0	0	0	0	0	0	0	0	0	0	0	0.0162	0.3558	0.331	Pathogenic
16.27	1.15472	2.931	-0.2032	-0.693	3.89	0.6545	0.6909	1	1.2218	0	0.069	0	0	8.41	7.76	7.76	0	0	1	0	0.0667	0.125	0	0	0.0017	0.0667	0.806	Pathogenic
21	1.15472	3.932	-3.56	-2.269	4.59	1.1353	0.6767	1	0.7222	0	0	0	0	9.2	5.76	-5.76	5.76	0	0	1	0	0	0	0	0.2415	0.3577	0.997	Pathogenic
14.67	1.15472	6.137	-1.3798	-1.665	-1.64	0.6545	0.6909	1	0.8481	0.0244	0	0	0	10.1	7.76	7.76	1.97	1	1	0	0.1429	0	0	0	0.3831	0.2551	0.881	Pathogenic
22.7	1.15472	6.137	-0.6613	-1.238	4.87	0.8668	0.2664	0	1.1375	0.0526	0	0	0	9.6	3.71	-3.71	3.71	0	0	1	0	0	0	0	0.3087	0.1543	0.961	Pathogenic
9.84	1.15472	1.073	-0.0409	-0.222	2.19	0.7904	1.5808	0	0.3258	0.0769	0	0	0	7.22	2.51	2.51	-2.51	0	1	0	0	0.1053	0	0	0.3508	0.1925	0.005	Pathogenic
